# Supplementary material for: Atypical RXLR effectors are involved in Phytophthora cactorum pathogenesis
Source: aBIOTECH. 2025 Jan 27;6(1):50–62. doi: 10.1007/s42994-025-00198-4 (PMC11889317; doi:10.1007/s42994-025-00198-4)
Supplement: Supplementary file 1 — Supplementary file1 (XLSX 72 KB) [file 42994_2025_198_MOESM1_ESM.xlsx]

## Sheet: Sheet1
Table S1 Detailed information of RXLR effectors from P. cactorum
ID	Scafold	(+|-)	Start	End	CDS	Protein	RXLR motif	dEER motif	SP
PcaRXLR1	JAENGZ010000009.1	-	27657	27848	ATGTTTTTGTATCTCCTGGGACTGCTGCAATGCTCACTATCCACCGTCGCGTCGAGTGGAAGCGCGCCTTCTAAAGCAGCACATGCCCGCTGGCTACGATCGGTCTACCCAAACACTTTAGAGGAAGTAGTCCGGAGCCGGCTTCTTTGCAGGCACACCACGCGCGTCTTGCGGTGCGGCCTCGAAAATCTG	MFLYLLGLLQCSLSTVASSGSAPSKAAHARWLRSVYPNTLEEVVRSRLLCRHTTRVLRCGLENL	RWLR	EEVVR	19
PcaRXLR2	JAENGZ010000014.1	+	41372	41596	ATGTCACTAATGTACTGTTTGCTGTGTGTAGGGGCCGCATTGGCTCCTCCTGCGCCCGCCCTCTTCTCACTAGGCGTTAGAGAGCGGCGACGCTGCTGGAAAGCCAGCGAGCGGCGTTTACGGCGGCGACGGGCGATCTCTTCCTCGTCATTTTGGGACAGTGAACGTTTGCGCTTGCCCGTGGGGCGCTTGGCTGAGTCCGACGGCTGCTGCGTCTTCTCCTCT	MSLMYCLLCVGAALAPPAPALFSLGVRERRRCWKASERRLRRRRAISSSSFWDSERLRLPVGRLAESDGCCVFSS	RRLR	DSER	20
PcaRXLR3	JAENGZ010000014.1	-	107295	107891	ATGCGCGTAGGCTACGGCTTCCTGGTGGCTGTGTCGATCCTCGTCGGAAGCAGCGATGCTTCTACCTTGGTGAAAGCACCCACCGATGAAGTGAGAATGGCCAACTTCTTTCGATCAATCGAGACGGCGAGTAGATTTCTCAGAGGCCACGAGGTTACAGGCGACGAAGCGAGAACGATGGGCGCTATTGCCTCGAAAGTTGACGAGTTGGTAGACTCAGCGAAGCTTGATTCAGCGATGAAAGATGTAACTGCGATGAAGGTTTTGTTCAAGCAATGGAATGCAGATGCTGCAATCTCCAAACAAGTTATCAAGAGGCTGTCGACGGATCCTTTCACCTTCGCCAAGTACAACTTCCTTGTACTGACGTACAACAGATATCGACTGGAGGTCTTGGTC…	MRVGYGFLVAVSILVGSSDASTLVKAPTDEVRMANFFRSIETASRFLRGHEVTGDEARTMGAIASKVDELVDSAKLDSAMKDVTAMKVLFKQWNADAAISKQVIKRLSTDPFTFAKYNFLVLTYNRYRLEVLVMKLVDPKRLEDALVRNKWALFKQWNADETIAMRVIERLASDPQNFLLISQFNRYRTKVLENAAKVV	RFLR	DEAR	20
PcaRXLR4	JAENGZ010000040.1	-	79573	79932	ATGCGTGTGTGCTACGTCTTCCTCGCTGCCACGGTGGCCATCCTTGCGGACGGAGCTGTTGTGTTGGCGAACCCTGTCGAGACTGAAGACTCCAAGCTGGTTAGCGGAGGCAACTCGCAGAGGCGCCATCTGAGAGGCCAAATGGGATTTCTCGAGTGGCCGGAAGAACTAGAGGAATTCATTCACCACCACCACCACGTCCGAGAAATGCTCACAAGGTGGTGTCTGGAAGACAACGAGCCGAAAGAAGAAATGGAGGATACGAGAGAAAAGCGGAATCCTGCGCTGGAGGCGATCTACGACGAAGTTATGAAAAATCGCTCGCATGGTAGGAAACTGACTGTTGTTGAATGCAATATA	MRVCYVFLAATVAILADGAVVLANPVETEDSKLVSGGNSQRRHLRGQMGFLEWPEELEEFIHHHHHVREMLTRWCLEDNEPKEEMEDTREKRNPALEAIYDEVMKNRSHGRKLTVVECNI	RHLR	EDTR	23
PcaRXLR5	JAENGZ010000042.1	+	55389	55781	ATGCGTGTACTCTCCTTTCTCATCGTCCTCATTTCAGCTGTGTCGGCTACTACCTCGGTGAACGCCGGTGCTATTAATATAAAGATCGAGTTGGATGCTGACCACTTGCCTCGCGTACTCGCTGCTGACCACCAGCATACCCAGCGATCCCTGCGTCGGCATGATTTCGCCGAGGTGGCTGAAATCGCTGAAGAGAGAGCTGGTCTTGAAAAGGTGGACGCTTTGATAACGACAATGGATGACGTAGTGGTAATGGCGGGGAAGCTAGTACCGACATGGAAGAGCGCATTGAACAAGGTGGCCGAGCATTCAGTACTTGTGAAAAAAACTCATAGAGAAGTATCCGATTGCCGAGGACCTGAGCCTTCCAGCCCTGAAAGAGTTGGCGAGAGT	MRVLSFLIVLISAVSATTSVNAGAINIKIELDADHLPRVLAADHQHTQRSLRRHDFAEVAEIAEERAGLEKVDALITTMDDVVVMAGKLVPTWKSALNKVAEHSVLVKKTHREVSDCRGPEPSSPERVGES	RSLR	EER	16
PcaRXLR6	JAENGZ010000064.1	-	66737	67060	ATGTCTTTTTGCCTTTCACTGGTTGCAGCTGTGTGCGTGGGCCGAGCTCGCGTTCCTTGTCCGAGAACGCGTCGCAGACTTTCAAATGGTCATCGATACTTTCCTTCGTGCGAACGAGGAACATATGAGCACATGCCGACACAGGGTGACCCAGCTCGTCCCGAACGTAGTCTGCGAAAGTCATTTGCTTTTTCTTTTCTAGTGAGAACACTTTGCCAGCTTCTAGACGACCAGAAGCAATCCATCTCGCCTCGTAGGCCTTATCAGGGTTTGGCAGCACGCAAACTTTCTGGCCTTTCAGGTGTCTGCACAGTCGTTTCTGGA	MSFCLSLVAAVCVGRARVPCPRTRRRLSNGHRYFPSCERGTYEHMPTQGDPARPERSLRKSFAFSFLVRTLCQLLDDQKQSISPRRPYQGLAARKLSGLSGVCTVVSG	RSLR	DDQK	16
PcaRXLR7	JAENGZ010000067.1	-	28418	28957	ATGATCTGCGTTATACATGTCGCAGGCATCCTCGTATCTGCCACTGCCCTCCTGACTTTCGACCTCTCTGAGGCCACGAACGCCCAACAGGGCATGATTTCAAAGCTCGCGGCACCAGACGTGGTTCACTCGACGGATGCGCTCGCCAGTGACAAGAGATATCTACGCAGCCACGACTACGACGAGGATGACGAGGAAGAGAGAGCTGGAGGCGCTAACGCGTTTGACAAAGCAAAACTCCAGAAGATGCTTGACAATATCAACTACGCTTACAAGAAGTTCGCCAAGTGGTCCACACGTGGTTGGTCTTCGGGTGATGTCCATGACAGTGTGCCGAAACAGCTCTACAACCAATACTACAACTACCGCAAGGACGCGGGCCACGCTTCGAACCTGGTG…	MICVIHVAGILVSATALLTFDLSEATNAQQGMISKLAAPDVVHSTDALASDKRYLRSHDYDEDDEEERAGGANAFDKAKLQKMLDNINYAYKKFAKWSTRGWSSGDVHDSVPKQLYNQYYNYRKDAGHASNLVPQLQPRHGQHYPLLLSYMREAIPQEPLGKQQIHVMVKSFFGTLITTT	RYLR	EER	25
PcaRXLR8	JAENGZ010000068.1	+	47729	49144	ATGGGCTGCCCGGTTATTGTGCTGCTAGCTGTTGTCGCCTTCCTAGCGGGAGTCTTAGCACACGACTTCCCTGATCAAGCCTACAATTCGAAGATGATTGCTCACTACGTGCCCGTTGTTTCCAACTCTCTGCCCAAGAGCACGATCACGACTGCCTCGAAAAGGCTCTTAAGATCCTACGAAGCAGAAGTCTCCGGCGATGAGAGGGTTAATGTACCCGGGTTATCGAAACTCGACGATCTGGTGCAAAAAATTCTCAAGTCGAAGCCCAGCACGGAGAAAGCGGTAGTCAAAGCGTGGCTACAGTCCCCAGTACATCCTAAAGAACTTTTAAGAGCCTTACGACTTGGAAAGGGTACAATGAAGCTGGATGCTAATCCGAATCTTCTTCAATGGTTT…	MGCPVIVLLAVVAFLAGVLAHDFPDQAYNSKMIAHYVPVVSNSLPKSTITTASKRLLRSYEAEVSGDERVNVPGLSKLDDLVQKILKSKPSTEKAVVKAWLQSPVHPKELLRALRLGKGTMKLDANPNLLQWFRIVAAYRAKNGDQAFSDLDIYYLLLKTNSAQDLTTLFRSLKDSPGLEKIAASMQKSLSGAWVSKALQEETYPVTVYNTLRLQEAGTKLDETPIFRQWQKYVETYRAKNAVTSFTDFDMFVLLQKTMPDENMVTLLHSLRKTPVMKDHADNMQRILFMMSKTSHKTMNTVWLQSRETPEEVFKILRLAKAPMGAFDETPELVQWLRYIKMYRDHIKESVFSDAQIVRFLTEAKPLRSGWEFATLFQSLKDVPDLKKLAENMQTYQFR…	RLLR	DDLVQK	20
PcaRXLR9	JAENGZ010000075.1	+	36995	37375	ATGACGAGCGCTCCGGGCTGCAGTTCTGCCTCCAGTTTGTGCTGGACCTGCTGGTACAGCGCTGCATCCCAGCACTGTGACGTGAGCAGTAGTATCGACGTCTCCTGCACCGATACAGTGAGCATATCGGCGCATTTGAAACGGCATTTGTTCTTGGAAATTTGTAGGTCTTTGCGTGTTTGCTCCGCCAATTCGTGCAGGAATGGGAGGATTTCGACCCCTGTAGAACGTAAATCAAGTGCGAGAGCTGCGAAGAACACGAGGGATCCCGATGACGACCCGAAGACGGTCAGCATCGCTTGCTTCGGTTCACGTACAATTGCATCCAGCACTGATTTTTGGGTGAAGAGGTTCAGCCACGTTGGGAACGGGGTGCTGCCA	MTSAPGCSSASSLCWTCWYSAASQHCDVSSSIDVSCTDTVSISAHLKRHLFLEICRSLRVCSANSCRNGRISTPVERKSSARAAKNTRDPDDDPKTVSIACFGSRTIASSTDFWVKRFSHVGNGVLP	RSLR	DDPK	23
PcaRXLR10	JAENGZ010000096.1	-	61312	61989	ATGCGACTAGCATACGCTCTGCTGCTAGCAGTGTGTATTGCCATCACTGCCTGTGATGCTCTATCTGCATTCGGAGACTATGGATACGAAGCTGCTGCCATGCAAAACGCTAAACTTCGAGGCATGCCTGACAAACGGCTGTTAAGGTCTGACAATTTCGCGCCTGAGAACGACGCTGTAGATGCTGAAGAAAGGGGCATCCCAGGCTTGTTAAAGCTAAAGGAGTTCGCCAAGACTAAAAAAAACAATGGTCGGCTGCGTAAGTATGCGTCCTTGGTTACGAAAGGTTATTCAGACGATGCTATCTTTAAAACGTGGATGAAGGAAACGAAAGTCTTGGACCGGGTTTACAACAGCTGGTTTCGGCTTAGAAAGTCGGACAAGGATACATCCGAACTC…	MRLAYALLLAVCIAITACDALSAFGDYGYEAAAMQNAKLRGMPDKRLLRSDNFAPENDAVDAEERGIPGLLKLKEFAKTKKNNGRLRKYASLVTKGYSDDAIFKTWMKETKVLDRVYNSWFRLRKSDKDTSELMFKNGVSPQNLYRILDKRGVGMDGMYKLWRDLGLDERRIYNIWVTGEKKKTSGEIYEVWYKAGKSKRDILSLLGINQRNVDTNYNRGFWLCYN	RLLR	EER	20
PcaRXLR11	JAENGZ010000106.1	+	34332	34511	ATGTATTGCGCATCCTGGATGGCATCGTGCAGCTCGTCCATTGTTGCCTGCTGTGGCGCTGCTTCCTTCGCAGTACGCAGACTGCGCTGGGATGGAGATCGATGCACGTGCTGTGCCGCCAAAAATATCAGTTCTGCTGCCACGTTGCCGGTGATTCGCGAGGTTTCCTCACTTTATATT	MYCASWMASCSSSIVACCGAASFAVRRLRWDGDRCTCCAAKNISSAATLPVIREVSSLYI	RRLR	DGDR	20
PcaRXLR12	JAENGZ010000122.1	+	12303	13139	ATGCGTCACTGTATTGGGCTATTAGCTTTGGTTATTCTACTTGCATGTGCCACAGCCTCGGCGACGGTGGACTCGAAAAGGCTGTTAAGGACCCCAACGACAACGGAAGTGGAGGACCAAGAGAGGGCGATTATCGCTCCAATGATGTCAAGGGCATCGAAAGTCGCCGGAACCGTGTGGTTGAGGGTTTGGCTGTTAAAGAAAAAAACTGCTGCTGATGCTTTCGTGAAACTGAAGCTGGACCAAGGCGTGGATCAGGCTCTTTCCAGTCAGAAATTGAAGACTTTGAGCAACTACGTGGACATGATCAACAAGAAATACCCAGGCGGACAAGTGTCAGTGCTCGGGATGCTAACGGCAAAATATGGAGAGGTTGCCGTTGCCGAAGGACTCGTGACT…	MRHCIGLLALVILLACATASATVDSKRLLRTPTTTEVEDQERAIIAPMMSRASKVAGTVWLRVWLLKKKTAADAFVKLKLDQGVDQALSSQKLKTLSNYVDMINKKYPGGQVSVLGMLTAKYGEVAVAEGLVTAKLGTRSKDIATKLQTEQLRGWLNSDKSVKDVFTLLRNGNDDALFAIRQKVEILDEYIKLFNAKNPQHKADLFGALRDAFGGEDKLAVVVSKAVASTPAEAFPFQKVLFTRWISKDYDPMSILTKVFKVPANNLASATSEMKLVTN	RLLR	DQER	21
PcaRXLR13	JAENGZ010000133.1	-	15849	17114	ATGCGTGTTCACTACATTGCGCTGCTGGTCGGTGTCCTAGCTGCTACTGCATGCGCTGACTTGCTGAGGACGGATTCCAAGATAACCACCCCACTTGTGGCCCGTTCCCCCACATTTGACCGCGACGGCGTTGCTTCGAAGAGGGGCTTAAGGGCTCACAAGCCGAGTGTTGACAACGAAGAGAGAGGCATATTCGACACCGTCGACGATTTCGTAAAGAACTTGCTGAAGGAAAAAACCGGCTGGGCTCCCATCGACAATTTGATAGAGAACGTGAGCCTCAACCCAAAGATCAAGGAGATGCTGCAGAAAAACACACCAGTGGATGACGCTTTTATAGCTCTAGAGGTGGATAAAGCGACAGGCAACCTCTTGGATAGCCAACAGTGGAAGGACTGG…	MRVHYIALLVGVLAATACADLLRTDSKITTPLVARSPTFDRDGVASKRGLRAHKPSVDNEERGIFDTVDDFVKNLLKEKTGWAPIDNLIENVSLNPKIKEMLQKNTPVDDAFIALEVDKATGNLLDSQQWKDWAVFIIKRNKKDPDESLASALSIKFGLDGASKILATAAKDPKTKEIATKLEEVQLKRWLDYGFKPDQIFNSLNLKEKVDNIFESPQFATWVSFLTAYNKKNTNKKDITELDVLLQHYKEDGLVKLLSSADNANNPRTQKYLDELFPHWLDQPTHPQNIFNMLKLDEAGDGLLTSPLLSKWVEYMKAFNEKYSFAQTGMIKTFTRSYGDEKLATMLQAAAKASDVDTAKIAKNLQEAQFKHWMNNKLTPDDVYKTVLKLESTSSPNAD…	RGLR	DDFVK	19
PcaRXLR14	JAENGZ010000189.1	+	4550	4789	ATGAACTTCAAACAATTTTTTTTTCTCGAGCTCATCGTTGTTCTCTTGCTCACACTCGCAACAAGTCTCCAGGAGCTCGTAGACTCACGTAAACGGGTCCCCCACCTTGATCCAACGAGGAAACTGCGCTGCAAGACTGGACATATCAACCGAAAAGTGAGAGGTCGTCGACCAACCGCCGCTAAACGTGTACCACCGTCCCCGGTGGAGCTAGAAGAACGCGTACCAGCAGAGCGTCTT	MNFKQFFFLELIVVLLLTLATSLQELVDSRKRVPHLDPTRKLRCKTGHINRKVRGRRPTAAKRVPPSPVELEERVPAERL	RKLR	EER	22
PcaRXLR15	JAENGZ010000201.1	+	8603	8815	ATGGACGCTTTGAAGCTTCCTCTTTGTGTTCTGTCTTCTTTATTGTCCCTGCTTCCTCTTGTTGGCACTGTAAGAAGGCTTCGTAGTGCTGTCGGAGTGTCTGTGGGGGCTCCAAGAAGAGACGAGAAGCTGGAAGAAGCGTCAAGTCACGCGCGGTCGATGAATCTGCTAGATCTTCCACTAACCACAGCCGAAAGTCGCAGTTCGTGGACT	MDALKLPLCVLSSLLSLLPLVGTVRRLRSAVGVSVGAPRRDEKLEEASSHARSMNLLDLPLTTAESRSSWT	RRLR	DEK	23
PcaRXLR16	JAENGZ010000216.1	-	5826	6347	ATGCGACGTTGCTACGTCCTTATAGCAATGGCAGCCATCCTCCTATCCCACAGCGGAGTTTCAGCAGCACCGTCAGACTCAAGCCAGAACAAGTTGGTTGCAGTCAATGGGGCTAAGGCCGTCAAATATACCGGCACAGCCGAGCGCTTTCTACGTCGATACGCTGAATCGGACACTAGGGACAACGAGGAACGGCAATGGATAGCCCTCAACACCAGGATAATTGACATGCTATTTGGTACCAGCGAGAAAATCGTCGACCCAAAGTTGGTCGACGTGTTGCTGGGAGGAACCAAGATTAAAGCGGAACTCGATGCGGCCCTTACACGTGGGGAGAGACAAGTACAAGTGTTCGAGCATTGGCATGCGCAAGATATCAAACCAAGGGCGATCACCGAA…	MRRCYVLIAMAAILLSHSGVSAAPSDSSQNKLVAVNGAKAVKYTGTAERFLRRYAESDTRDNEERQWIALNTRIIDMLFGTSEKIVDPKLVDVLLGGTKIKAELDAALTRGERQVQVFEHWHAQDIKPRAITELLNIHPALEKRYRFVYTMYEGFVMSADANKLAKLKKKRSDI	RFLR	EER	22
PcaRXLR17	JAENGZ010000231.1	+	35147	35494	ATGCGCGCGACCCAATTCTTGCTGCTGGTACTACTGGTGAGCTGCAGCAGGATTGCAACTGCTGCAGTGTCCGTCGAGATTAATGGCGTGGCAGCTGCCTCCCACCACGGACACGTAATCGAAGACCACCGCTACCTCAGAGACTGCAAAATAACCAAGTCAAAAATGAGTGACGAAGAGAGAGCCGTAACTCCCCAGTTTGGCCAGTTGTATTGGGGCATTTTGGCCCAGCTCCCAACAGCCATCAGAAACAGCCCTGTGGGCAAGTTGTTTGCATGGTTGGGACGCTTGTTAGGTAAAGGAATAGGAAAGCTGTATACAGCTTTTGCGAGGAAGCGCTATTATGGA	MRATQFLLLVLLVSCSRIATAAVSVEINGVAAASHHGHVIEDHRYLRDCKITKSKMSDEERAVTPQFGQLYWGILAQLPTAIRNSPVGKLFAWLGRLLGKGIGKLYTAFARKRYYG	RYLR	EER	21
PcaRXLR18	JAENGZ010000261.1	+	29568	30026	ATGAGTTTATTCCGATTGGTTCTCCTGATCGCTGCAACGCTCCTACCAGGCATCAACACAGCTTCAGCATACAGCTACGATAAGCAGCCTACTGCCATGACTGCGTCCGATTCAAACTCAACAATTTCGAAGAGATCGCTGCGAATGGACAAAGTTGACGAAGGACCCAGCGACATTACGAACAGCGAGGAGAGAGCCCTGCCCAACGACATCCTGAACGCGGCTAACCATGCTGAAAACGTGATCTCGACAGGAATCAAGGAATCATCGATTCTGAAATGGCTCGACAAAATCTCGCTGAAGCTGAAGTACCGGTACTGGCTGCTGAAGAAAATGAAACCGGAAGATGTAAAAAATCTGCTGGGGCTCCATTTTGTATCGAATATCGAGTCTCACCCG…	MSLFRLVLLIAATLLPGINTASAYSYDKQPTAMTASDSNSTISKRSLRMDKVDEGPSDITNSEERALPNDILNAANHAENVISTGIKESSILKWLDKISLKLKYRYWLLKKMKPEDVKNLLGLHFVSNIESHPNYHTWLGYKKAYNKRYKIVE	RSLR	EER	23
PcaRXLR19	JAENGZ010000273.1	+	2845	3339	ATGGCGACTGACAAGCAGAAGAACGCGCTGGCCGTGGCCGCCTGCGCCGTGGCACTTGCGGGTCTGGCTGTGTGGGGACAAAGCAAGCAACAGCAGCGCACGCGTCTGTTACGCAAGCAGCTTACGAACCTGCGCTTCGACCTGAGTGTGGCGGAGATTGAGGCCGAGACGGAGCGTATCCTGTCGCAGATGAAGCGCGTGGATGACGAGATCGCGGCACTGGCGCCGTCTGCCGTGAGGTTTGAGAACACGGCGCAGAAGCTCATCGATCTGGACCACGAGATGCTCAGCCGCGTGACTAACGTGACGTTCCTCGGACAAGTGGCGGCAGACAAGGAGACGCGCGATGCCTGCACTAAGGCGGACGAGGCCATCGAGGACTTCTCTGTGCAGCGCAGC…	MATDKQKNALAVAACAVALAGLAVWGQSKQQQRTRLLRKQLTNLRFDLSVAEIEAETERILSQMKRVDDEIAALAPSAVRFENTAQKLIDLDHEMLSRVTNVTFLGQVAADKETRDACTKADEAIEDFSVQRSMRADVYKAIHTLYKSAAYQVRREKSGFGSILN	RLLR	ETER	26
PcaRXLR20	JAENGZ010000276.1	+	24562	24858	ATGCGGCTTAGCTCGACGGCGCTGTTCGCTGTGTTCGCAGATCTCCTGTCATGCGTCGACAGTGCCTCGGTGTCGGCAGCCTCGGACACGACGACTGCTGACTTACCGGCGAAACTCCGTGTGCTGCCAGGTTTTGCTACCAATCGGCTATTGAGAGCGTCCGAGACAAATGACAAGAACAACGAAGACAGAGTGATGAATGCAGCCATTGAAAAACTCACAGGTCTGGTTAAGTGGGGCGATGAAGATCAGTGGAAACGTGAATTGGAGGTTCTTGCTGACAGGAGAGCAGCCAGC	MRLSSTALFAVFADLLSCVDSASVSAASDTTTADLPAKLRVLPGFATNRLLRASETNDKNNEDRVMNAAIEKLTGLVKWGDEDQWKRELEVLADRRAAS	RLLR	EDQWKR	21
PcaRXLR21	JAENGZ010000292.1	+	16779	17012	ATGCGTTTATACTACATCCTGGGAGCTGTGGCGGTGCTCCTTGCGACGCCCCTAGTTCAGTCCAAGGTCTCCGAGTTAAACCAAACCCAGAGATTTCTTCGAACTCACGAAACTGCTACAGAGATAAATGGCGACAAAGACATCGACAGTAAACTAGACGACGAGAGAACGATCAACTTTAAACAAATTTTCGGCTTGGAGGAGAACGTTTTGCTAGGAATATCGTGTCGAAGA	MRLYYILGAVAVLLATPLVQSKVSELNQTQRFLRTHETATEINGDKDIDSKLDDERTINFKQIFGLEENVLLGISCRR	RFLR	DER	21
PcaRXLR22	JAENGZ010000304.1	+	2206	3075	ATGCGTCTGTCAGTCATTCTTCTGGCAGTGTCTGCGCTCGCCCTGCTCGAAAACGGCAGCGCATTATCTGCGTCTGTGGATGTTGATGAGGGCACGATGGTGTCCAAGATGGCGCCCGCAGAAGCCGAATTGTTGCGCGTGGGTCTCAGCAACGGCGATAAGAAGCGATTCCTGCGAAACCATGACGACGAAGAGAGATTGGCGGGTGCAAATATGTTTAACATAAAGAAGCTCGAAGAGGCGTTGAATAACGCAGGCTACGCCAACACGCTGTTCCAGAGGTGGAAGAGACATGGAGTCGACGAGGCCAAGGTTTCCCGAAAGTTTAAGAACATGGGAATCTCTACCGATACGAACGCCCAAGAGTTGGCCCAGAGTTACCGCACCTGGCTCAGTGCT…	MRLSVILLAVSALALLENGSALSASVDVDEGTMVSKMAPAEAELLRVGLSNGDKKRFLRNHDDEERLAGANMFNIKKLEEALNNAGYANTLFQRWKRHGVDEAKVSRKFKNMGISTDTNAQELAQSYRTWLSAHAANIDPKLFDKAMIYGTLEDVTRAKELFGKWKSYGLESDNVFKTFQTMGVRNDNDLYKVYLNYVAWLNTHHPLKETKLTSAQEFLFHPSRIKRAKSDSAFAENLFAKWKDSGLDELPVYNRLWKMGLGKDNAIYDMYRNYVFWLDKHFPLPAIATT	RFLR	EER	23
PcaRXLR23	JAENGZ010000316.1	-	34961	35371	ATGCGTCTTTTTCACGTCTTGGTTTTGCTCGTAGCGTATTTTCTCATTGCGAGCGAGGCATTCTCGATGACCACGGACTCGAACCAGATCTTCAATGTTGCCCCTCCTACTAATCCAAGCCAGCGACTTCTGAGGGCTCATCACATAGCCATCCAAGTCGACGCTGATTCCGAAGAAAGAAGTTTGGCTCCAAAGGAGATGAATGAAATGATGAAGAAGTTGACCACCAAGGAAGCGTATGCTAGCGAATTGGGTATTTTGGACAAGATTAACAGCAACTTGAACGGGGGTGCTTTGATGCGGTTCATGCAGACCCACGAGTACCAAAAGTACCGAGCGTACATGAACTACTTGAACGCTATGCAACATGACAAGAAGTACGCGAAGTTGGTGGCGAAG…	MRLFHVLVLLVAYFLIASEAFSMTTDSNQIFNVAPPTNPSQRLLRAHHIAIQVDADSEERSLAPKEMNEMMKKLTTKEAYASELGILDKINSNLNGGALMRFMQTHEYQKYRAYMNYLNAMQHDKKYAKLVAKIKGK	RLLR	EER	22
PcaRXLR24	JAENGZ010000317.1	-	10955	11206	ATGCGTCTTTGCTTCCTTCTCTGTGTTACTGCAGTGAGCCTACTCGGATGCAGCAGAGCTTTTCCTTTGGCATCGTCCCCAGTTAACGCAGATTTCGATAATATTGGTGCCGACCAGGGCAACGATCACGAGAGAAGAATCTTAAGGGCAGCCAAGACGGCGGTTTACGATACATCCGATGACGAGGAGGAAGAGAGGGCAACAATGAGATTTGATGGTTTTGTTCGCGATAAAGTAGAAACGAAAAGTGGC	MRLCFLLCVTAVSLLGCSRAFPLASSPVNADFDNIGADQGNDHERRILRAAKTAVYDTSDDEEEERATMRFDGFVRDKVETKSG	RILR	EER	20
PcaRXLR25	JAENGZ010000322.1	-	26901	27572	ATGTACCTCATTTCACAGCTCTCTCTAGCCACGATGCGTCTCCACTTCCTGGCAGGCTTGACGCTAATAGTCGTCTCCATCGTACACGCAACAGGATCCGACGTACCCTTGCCATCCGCTTCTAGTAGCGAAGGTTTTCGAATTGCGAGCGATGCTACTATCACCAGCACGAGGCTCTTAAGAAGCAACAGCGCTGGCGATGCTAGCGATGACACGAGGGCTGGACTCTCCGTTCCTGCTACAGAAAAGCTGAAATCCTGGTTCACGTCTTCGGAAGTGACCCCAGAAAAGCTTCAGAGTTGGCTCAACAAGGGAAAATCTGTTAATACGGTGTTCACGCGCATGCACCTGAAGAAGGCCGGCCACTGGACGTTGCAAGCCCCCCAGTTCAGTACCTGG…	MYLISQLSLATMRLHFLAGLTLIVVSIVHATGSDVPLPSASSSEGFRIASDATITSTRLLRSNSAGDASDDTRAGLSVPATEKLKSWFTSSEVTPEKLQSWLNKGKSVNTVFTRMHLKKAGHWTLQAPQFSTWLQYVDNLNARTSPKSTSAISTLTRQFGADELYGMIESAKFIPEIKNLATRLETDQVQYWATIRKDPDEVFRLFRLDEARDNILNSATGPRT	RLLR	DDTR	30
PcaRXLR26	JAENGZ010000347.1	+	34428	35000	ATGACGCGTGTAAGCTTCTTGCTTCTAGTGGTAGCGACCGCTCTCATCGTCCAATGCGATGCTGTCTTAACTGGTGCCGAGGAGACAAGGCTCTCTACGATGGCCTCTCATAAGGCGATGCAGTCGGTAGACGCGGCCCCGGGCAAGAGATCCCTGCGAGGCATCAAGGAGCAAGCGGACGAAGAAAACGACGATATGGACGCGGAAGACGAAGCGAGAATAGTGAGTGTAGACAAACTAAAAGCGTCGACAAGCTACCTGAAACACCCCCTCCTGCTTCCTGAAGCGGAAATTGTGGCGGCGGCAAAGAAGGCAGATGAGTTGCTACAGAACAGGTTGGCGAAGGACAAGGCGTACGTCGGGATCATGAAACAAATTAAAAGCACGTCGGGTGCGAAG…	MTRVSFLLLVVATALIVQCDAVLTGAEETRLSTMASHKAMQSVDAAPGKRSLRGIKEQADEENDDMDAEDEARIVSVDKLKASTSYLKHPLLLPEAEIVAAAKKADELLQNRLAKDKAYVGIMKQIKSTSGAKRRIEDWIERGLKPHEVASLYRQVYPSLNKYGVEWTAQRLYAALYRRQAHSLYPTMKLT	RSLR	DEAR	21
PcaRXLR27	JAENGZ010000351.1	-	16705	17397	ATGTTGCAGTACCTCATTTTCGCGCTGCTGCTCGTGATCGGGCTCTCGCCCTTCCTGCTGATGCTCTGGAAGAATGCGGCGTACCGCGAGCGGCTGCGCGACACCTTCTGCTGTAAGGATTGCAGCGATCTCTGCACGCGGCGTGTGCACTACGACGAGGCGGACCTGCGAACGCTGCGAGAGCTGGAGCAGCCGCCACAGCGCGAAAGCGTGGGCATCAACGGTGCCTATCGCATGTACCAGGCACGACGCTCGCGGCTGTCGCTGCGCTTGGCCTCGTGGCGCGAGGACGTCAAGCGCGGCGGCGGCGACGATGACCGTCTGCACCACAAGTTGGCGCAAATCCAGGCAGCGCAGTACCGGCGCCAGCAGACTCAGCCGACAACAACGACGACCACC…	MLQYLIFALLLVIGLSPFLLMLWKNAAYRERLRDTFCCKDCSDLCTRRVHYDEADLRTLRELEQPPQRESVGINGAYRMYQARRSRLSLRLASWREDVKRGGGDDDRLHHKLAQIQAAQYRRQQTQPTTTTTTSSAPPNRASSTPNIPFDIRVVEINDRVDESSSSSVASALSNASNLLNDSDEEAVYELVPPTPKNEQREAPRKGRRSEVTTEEEEEEKEDVTPRDHEIV	RTLR	EDVK	26
PcaRXLR28	JAENGZ010000359.1	-	13050	13484	ATGTGTGGGATCTACGTCGCGCTGCTTGCTGCCGTTGTATTCCTGATATATAGCGATGTCACCTTCGCTGCTCAAACCAATCCCACGACGATCCAATCAGCTGAAACTACTCCCTCGCATTTTATCAGTAGAAATAACCAAAAAAGAGTCCTAAGGACCAGCGACAACATCGCCGAATTCTCAGCCATGAACGAGGAGCGACAATGGTACGAGTTCTCGAAGCGTCGTGCCAAAGAGAATTTAAAGTTCCGCTTTTGGTTCAAGACGGGGAAGCGTCCCGAAGATATTTACCGCAAGTTCTTCAACACGTCGATGGACACAAGGGCTGTTGCGGCGGACCCCAACTTTGGGATTTTCAGTCGGTATGCGAAGTATTACGAAGGACACAAGAAGAAAGAA…	MCGIYVALLAAVVFLIYSDVTFAAQTNPTTIQSAETTPSHFISRNNQKRVLRTSDNIAEFSAMNEERQWYEFSKRRAKENLKFRFWFKTGKRPEDIYRKFFNTSMDTRAVAADPNFGIFSRYAKYYEGHKKKESWLRSWIFSTDQ	RVLR	EER	23
PcaRXLR29	JAENGZ010000363.1	-	2094	2570	ATGGGGTTATTGCTGTGGGTCCTCTTGGTGACTCTGGTCGCCTTCATCTCAAGCGCCAATGCTGCCTACGACTTCGCTAACTCGGACGAGACTCAATTTACGCAGCTTACGACGGAGAATATCGACACGTTGACCCGTCTACTTGCCGTCGAGGACAGTGATGCCGCCAAGCGATTCCTGCGAGGCAATGCTATTAAAGATTTGACGACAGCTGACAACGATTCGGATGCTAAAGATGAGGAGCGAGGGCTCATCCCGTCCAAGGTTACAAACTTGATCTCCAAGGTGAAGAACGGCTGGGCCAAATGGAAGTCCAACATGTTGGAGAAAGCTTTCCAGCACATGATGAAGAGCGGAGAAACTCCCACGTCATTGGCAAAGCGTTTGGAGATTGGAGGG…	MGLLLWVLLVTLVAFISSANAAYDFANSDETQFTQLTTENIDTLTRLLAVEDSDAAKRFLRGNAIKDLTTADNDSDAKDEERGLIPSKVTNLISKVKNGWAKWKSNMLEKAFQHMMKSGETPTSLAKRLEIGGVAELRYEKLYEKYTAWWINYHTLAGT	RFLR	EER	21
PcaRXLR30	JAENGZ010000363.1	+	29615	31051	ATGCGGTGGGATTTTGTTCTTCTCACCGCGACAATTCCCCTACTTGCCAGCAGCGATGCTCTCTCGGCGTCCAAGTTTTCAACGATGGCTTCATCCGCTGCCTTGACATCTACTACCTCCATCGTTGCTGAGACTACCAATACACGGTTTTTAAGGGTGGGAAAAACGAGTAACACGGACAGGTACGCTTCCAAGGGGATCGATCGCAATTTTGTTGTTGATGATGCGAGTATAAACAACCCTGAGGAAAGAGGAGGCTGGGCAGGAGCACTCGAAAAACTCAAGTCTCTCAAAATAATCAAGTCAGTCTCGCGGAGTGTGTCAAAAACCACCAACTTATTTAGTGACAAGATCTCGCCAGCATTATCACTAAAGTCGAAGCTGCAAGTGTGGTCCAAC…	MRWDFVLLTATIPLLASSDALSASKFSTMASSAALTSTTSIVAETTNTRFLRVGKTSNTDRYASKGIDRNFVVDDASINNPEERGGWAGALEKLKSLKIIKSVSRSVSKTTNLFSDKISPALSLKSKLQVWSNNKKSVPFVRKELGMEGLDDVELTQVKNFKFYDDYVTSQLPVWSKKELTPDEVVSELGLRGLSGAELMSNPNFKYYDEYLVQQALVWAKKDVDVDVVLKRLGLDTMPAATRPEAVSYKYYEEFVAGLMRSWMEKEVPVTEVMAKFKLDKLTGQELLNHPNYKYYKNYVKNNLKAWAGDLKSYEYVVEKLGLKGPRGKLLDRHSNFVFLKKFGTHADKYREQLWLKQSVTSYDAWKRLGVDRVRETMRKSSDSYVAYKNYVNLIDDYI…	RFLR	EER	20
PcaRXLR31	JAENGZ010000393.1	-	28593	29072	ATGCGCCCGAGCTACATTGTAGTGGCCGCTGCCTCGATCCTGTCTGCCCATCACGATACTCTCACTGCATCTGCCGCTAATGACGTTGCGCTAACTGGTGTAGTGTCGTTGGGCTTTTTGCAACTCGTTGGTGCTGACCAACGTATCAGCGATGAGCCCCGGTTTCTCAGAGGCAACAAGATCGCCGAAGGTGACAACGAAGAGAGAAGGTTTGCGGAGAATTCTAAAGACCTTGTCAACAAGTTATTGAAGACGAACTCTTTTTCGGCTCTCAAGAACACGGACAGTCTGGTGGTACTCAAGAAGGCTGAGGCTTTATCAGACGACCACATGAAGGGGGTGTTCAAGTTCGCTAGCAACGCAGGTATGCGTCCTGCAGATCTGAACAAAATACTGAAA…	MRPSYIVVAAASILSAHHDTLTASAANDVALTGVVSLGFLQLVGADQRISDEPRFLRGNKIAEGDNEERRFAENSKDLVNKLLKTNSFSALKNTDSLVVLKKAEALSDDHMKGVFKFASNAGMRPADLNKILKELPEADDAIRAVAVKEYTSYLKKIERL	RFLR	EER	25
PcaRXLR32	JAENGZ010000406.1	+	26712	27077	ATGGTGGAAGCTTGCTTGGAAGAAATCAATGTCATCTTGATTTTATTGCTATCACTATTGGTCGCTGCTATTGGCGAAGCTGACGGCAGAAGTTTGCGGCGAGAATCTACCCAGGAATTAACAGTGCGGAACAACTATTTTGAGGAAAACTACAACGCATCCGATGAAGCGTTCCAACGAGCATATCGAATGAGCCGCGCGTGTTTCAAGCAGTTGGCTGGATATCTCCGCAAGCGCTGGCCTTACTATTATGGACACGCGCCAGAGGGTAACATGACTCGTTATTCATTTGAAATGAAGTTGGCCTTGACACTGCGCTACCTCGTTCGCGGTGTTCACTTGCTGACGTGGCGCGACAGTTTGGAA	MVEACLEEINVILILLLSLLVAAIGEADGRSLRRESTQELTVRNNYFEENYNASDEAFQRAYRMSRACFKQLAGYLRKRWPYYYGHAPEGNMTRYSFEMKLALTLRYLVRGVHLLTWRDSLE	RSLR	DEAFQR	27
PcaRXLR33	JAENGZ010000424.1	-	26157	26510	ATGCCTCTATCTCAAGTTATCGTGGTGATCGCAGCCGCCTTGCTGGCTACCAGCGATGCTCTGTCGGACTTTAACGCGGCCTCGATCTCCAACGTAGCTTCACCAAGTGACCCAAGCAAGCGGCTGCTGAGGACTCACCATGCCTACGACACGACCGCTGATGAGGAAGAACGGGCTGGCGCCCCTATCAAGCGAGTCAATTCGCTAGCTAGAAAATGTGATATTGACCTTGATAGAGATGGGATATTTCGCTCGTCTGGACAAGGATGTCCTGGAAAAGCACCAGGCTGCACTCAACATATTAAACAAGAAGTAAAAGAAGCAAAAGCCCCGATGATCAGCGAAGACCATTTC	MPLSQVIVVIAAALLATSDALSDFNAASISNVASPSDPSKRLLRTHHAYDTTADEEERAGAPIKRVNSLARKCDIDLDRDGIFRSSGQGCPGKAPGCTQHIKQEVKEAKAPMISEDHF	RLLR	DLDR	20
PcaRXLR34	JAENGZ010000430.1	-	7424	7648	ATGAAGACAACGCTGATTGTGACAGTGCTGAGCTGCGTGGCGCTTGCTCTGGCACCGACGACAATCAACGCGGAGCGCCAACTTCGCGTCGAAGATGCAACGACTCCGACTCCTCTCGATGCGTTCAAGGTCGCGATTGCGAAGTTCGAGAAGAAACCTGCGAGTCGCCGACTCCACAGCGAGGAAGACGGCAAAGAAGATTTGTCCAGAAGTTTGCCAAGGCCA	MKTTLIVTVLSCVALALAPTTINAERQLRVEDATTPTPLDAFKVAIAKFEKKPASRRLHSEEDGKEDLSRSLPRP	RQLR	EDLSR	24
PcaRXLR35	JAENGZ010000430.1	-	9662	9955	ATGAAAGTGCTAACCGTGCTGAGCGTCACGGCAATTGCCTTTGCGAGCGCCGAAGTCTCACAGCGTCAGTTGCGTCATGAGAGTTCTCTGACATCTACACCCTCGAAGTCTCTCCTCGCAAGCAAGAAGAGCGATGATCTCCGGCAGCTACAAGGCGGAAATGTCGCCAACGAAATTATTGGACACCTCGTCTCGGTGCTGAAGAACCTCACGCCCGTGACGGGTCCGACCGACCCGACCCTCCCCGGCCCGGTACCTGGTAAAGTGGAACTCCTGCGGCGCCGCCGATTCCCC	MKVLTVLSVTAIAFASAEVSQRQLRHESSLTSTPSKSLLASKKSDDLRQLQGGNVANEIIGHLVSVLKNLTPVTGPTDPTLPGPVPGKVELLRRRRFP	RQLR	DDLR	17
PcaRXLR36	JAENGZ010000430.1	-	10988	11254	ATGAAGCTGTCGACGTTGATTCTAGCGCTCGTGTGTTTCGCCCAGCTGGGCGGCAGCTCGGCGAACGAGGCCACCGACATCATGCGGCGCCAACTGCGCGTCGGGAAGGCCGTGGCCTCGCTCTTCGAGAACCAGCACCAGTCGACGCGCGAACTGGAGGAGAAAATTATGCAGGACGAAGACAACAAGCCGAACGAGGTGCAGGCCGACGCTACCAAGTTCCGCGTGCGCCGTCTGCGATCGCCTAACTATGTGGAGCTCATCGAA	MKLSTLILALVCFAQLGGSSANEATDIMRRQLRVGKAVASLFENQHQSTRELEEKIMQDEDNKPNEVQADATKFRVRRLRSPNYVELIE	RQLR	EDNK	21
PcaRXLR37	JAENGZ010000441.1	+	1208	1501	ATGCGCTTCAGATTCATTCTCCCAGTGCTGATTGCAGCCATGCTACACGCCAGCGGTTGTGCTCTCCCCACGACCAAGGATTCCAACCTGGCCACGCTCGCTAATGTGGCATCACCTGTTGCGGATGGCGGAAGGCTGTTGCGTGGTGTGAACAAGGGCGACGAGCTCGTACAAGAAGAGAGATCTACGCTCAAGAGTTTCAGAGAATTCACGAAGAAATACGGGAAGAAGTTCGGAAAATGGCTTGTCCTTGGCGATGACGTGCAAGTTAAGGACGTTAAAAGAAGTTGGTTC	MRFRFILPVLIAAMLHASGCALPTTKDSNLATLANVASPVADGGRLLRGVNKGDELVQEERSTLKSFREFTKKYGKKFGKWLVLGDDVQVKDVKRSWF	RLLR	DDVQVK	21
PcaRXLR38	JAENGZ010000445.1	+	27220	27717	ATGCGCCTAGCCAACGTTCTCCTGGTGGTTATCGTCGTTTACGTTGCAAGCGTCAATATCACATTGGCGACTTCTGACAAGTCCAGGCTCTTAAGGTTAGAGACCTCCACTGCGAATACTAAAGGCGATAGATCTCTGCCGAACATCGGCACGAACAATGGTGGCGACAATACTAATACCAAAGCCGAAGAACGCGCCGTCCACTTTTCAGATGTTACGCAATGGATCAAGACCCTGTTCAAGAAATGGTCCCAGAAATGGCTCAACATGAGACGCCAAAAGGCTGCCAAGGAGGCAGCTGACGATTTCTCACCGGAAACTATCGACAAAATGGTTCTAAACGAGCCCTTCAAACGCGCGATCTTTACGAGATGGAACAATTACAGGATGGAGGACATC…	MRLANVLLVVIVVYVASVNITLATSDKSRLLRLETSTANTKGDRSLPNIGTNNGGDNTNTKAEERAVHFSDVTQWIKTLFKKWSQKWLNMRRQKAAKEAADDFSPETIDKMVLNEPFKRAIFTRWNNYRMEDIKLKLGDAMLNNEAIAAMLVNYVQNHRVYRWARS	RLLR	EER	23
PcaRXLR39	JAENGZ010000464.1	+	24685	25014	ATGCGTCTGCTCTGTGTCATGGTGCTGCTTGTCCTATTCATCTTTGTTGCTGGAACCAGTACTTGCTACGGGGCCATGGACCAAACAGACCTCGCTTCTTCCAACTTAAGGTTTATGCGTCATGCAGTCGCCGCTGCGGCTGCATCGAGCAGACTTTTGAGGTCCACTGCCGCAGAGACGAATGAAGCAAGCACTGGCGACCAGGGCAAGGAAGAGAGAGCTCAACTCCGAAGGATATCGGCGCACGGAGAAATTGGCTTACAAGGTGACGCTTATACTGAAAGTGAATCCGGAAGTCTTTTTTACGCGAAGCCGCTTTTCCGAGTCTGT	MRLLCVMVLLVLFIFVAGTSTCYGAMDQTDLASSNLRFMRHAVAAAAASSRLLRSTAAETNEASTGDQGKEERAQLRRISAHGEIGLQGDAYTESESGSLFYAKPLFRVC	RLLR	EER	24
PcaRXLR40	JAENGZ010000472.1	+	3615	3935	ATGCACTTCAGCAACTTCATTCTGGCAAGTGTTGCGGCTCTCCTTGCTATCTTCGAAGGGGTCTTCGCTTCAAGCCAGCTTAAGCAACCGACAATCACATCCACGGACGTGATTCGTCCAATCGATGGCATTCCGTCAGGACGGTTCCTGAGAAGTCACGATACAACTGATGTTGATGAAGATCCGAGCAACGAAGAGCGCGGTGCTCTGGGTTTTTTTGCCTTTGTGATCAAGCAGCCGTTGCACGAGAGGAAGATCAAGAATAAAGTTGCAAAATTGACCAAGGCTAGTGTGCGCCGGAAACGCGTAGATCGGATATGG	MHFSNFILASVAALLAIFEGVFASSQLKQPTITSTDVIRPIDGIPSGRFLRSHDTTDVDEDPSNEERGALGFFAFVIKQPLHERKIKNKVAKLTKASVRRKRVDRIW	RFLR	EER	23
PcaRXLR41	JAENGZ010000478.1	+	4339	4758	ATGCGATTCTACGCGGTGTTGCTGGCTACTGTCATTGTCTTTGCAACCACCTATGCTGCATTGACGTACGCGAAGGTAACCACTCCCAGCTTTCCCCCCGAGTCTCTAAGTGACAACTACCACGATGCTCCGGCTGCGAGGGTGCTAAGAACTCACCGAACCCAGGATGGCGAAGAGAGAGAAATAAGACCCCTCTTTGTTTCAAAACTCGTCGAACGGATAGTTTCACCGAAAACAGGAGTGGCGAAGAAGCTCGCTCTGGTCGAAAAACTTAAGGTCCAACAGTGGCTGAAAAGGCACAAGACCCCCGGTTACGTTTTTAAGAAGCTGGTGGACAAGACAAGGTTCTCACCAACCCAAAGCTCCATATTTACGCTGCCTTTATCGACCGCTACAACA…	MRFYAVLLATVIVFATTYAALTYAKVTTPSFPPESLSDNYHDAPAARVLRTHRTQDGEEREIRPLFVSKLVERIVSPKTGVAKKLALVEKLKVQQWLKRHKTPGYVFKKLVDKTRFSPTQSSIFTLPLSTATTTKTPQRS	RVLR	EER	19
PcaRXLR42	JAENGZ010000494.1	+	6104	6931	ATGCGAGTGCTACAGTTGATCGCTTTGATTGCGCTTGCCTCAAGCTGCGCTGCTGCTTCGGCAGCCACCGACTCCGACACGACTGGTGTTGCGAAGATCAAGACTGGTGTGGATGTTCCGTCTCGCGTGCTAGCCGCCAACCACAAACAAACCAAGCGCTCTCTTCGTCGATACGAAGATGAAGAGAGAGGTATCCCTATTTCTGACAAGTTGGACGATGTGGTATCCAAGGTGGACGACGTGGTGGGGGTGGCAGGGAAGGAAGCGAAGGCGACGAGCAAATGGGAAGCTTTAATCAAGAAAAACGCTGACAAGATTACCGCGATTGCAGCGCGCGCGAAGAAACTATCCGTGAAGTCCACGCAAGTTGACGAGGTTGCCGAGATGGCAGCACGCTCG…	MRVLQLIALIALASSCAAASAATDSDTTGVAKIKTGVDVPSRVLAANHKQTKRSLRRYEDEERGIPISDKLDDVVSKVDDVVGVAGKEAKATSKWEALIKKNADKITAIAARAKKLSVKSTQVDEVAEMAARSALVTKLSERYNYADKLSLSALKQLDEIEKVRLVDIEKGIKGTKKTADGMRRKIKPSEGMKTAPEQYLASHVGRDMQRFGKDGSRLLSANVVTRINEKGEKQILLISSSNPKKGDFLLPKGGWDKGENIKKAALREVIEEGGVR	RSLR	DDVVSK	21
PcaRXLR43	JAENGZ010000498.1	+	3102	3401	ATGCGTGGGGCTTACATCCTGTTCGTGGCTGTGGCGGCCACTCTCCTTGCAAGCTGTGACGTTGCTTCGACAACGCAGCTTCAACTTTCCGAAATGACCGCCTCGAATCGTATCCAGTCGGTTGACGACGTGGTGAACGACAACTCGAGCAATCGGCTTTTACGGGTCTGGCACTTCGATGGCGACGATCTGAAAAAGTTTCCCTTGAGCGAGGTGAAGGTGCTTCTAGAGAATAAATCCAGGCGGAAAGAATATTTTGAGTTAAAGCGAATGTCAGCGTCAAGAACCTGGCAAAGTCCC	MRGAYILFVAVAATLLASCDVASTTQLQLSEMTASNRIQSVDDVVNDNSSNRLLRVWHFDGDDLKKFPLSEVKVLLENKSRRKEYFELKRMSASRTWQSP	RLLR	DDLK	24
PcaRXLR44	JAENGZ010000499.1	+	9170	9439	ATGCAAAACTTATCCTGTATTTTTTTTTCTTCTGTTTTAGCCGCCACAAGCCACGATCGTGGAGGCTTTCCAGCACTATGCGTGTCTGTACATCAAGTACATTCAGATCCTGTCTCGGTTGTCCGAATGCTACGACCAAATGGTTCATCCCCAGAAAAGGATCGACGTCAAGCAGGTGATCGAGGTGGTCGCCACTCGCGTAGTGGAACTCAAGCACCAACTCGTCAAGTGGAACCCTCCCAACCCGGACGTTGTGACGCAACCGGAGCG	MQNLSCIFFSSVLAATSHDRGGFPALCVSVHQVHSDPVSVVRMLRPNGSSPEKDRRQAGDRGGRHSRSGTQAPTRQVEPSQPGRCDATGA	RMLR	EKDR	17
PcaRXLR45	JAENGZ010000500.1	+	19229	19405	ATGTCGGGTGGTGGATCTCTGTACCTATCTGCATTATTCTTCGCCGCCGATTTTGGACAAGCATTTCTAGAGTTTCGCGAATTACGTGCCAATGCGAACGTCTTAGTGGCGGTACTTCATGGCCACCAATCGACTCCTCGGTCAAAAGACGACAGATGTGCTAGCGTTGATTCTTAC	MSGGGSLYLSALFFAADFGQAFLEFRELRANANVLVAVLHGHQSTPRSKDDRCASVDSY	RELR	DDR	21
PcaRXLR46	JAENGZ010000502.1	+	24368	24919	ATGCGCTTGGCCTTCTTGCTATTCATCTTCCTTGTTGGGTTCAATGCTTGTTCCTCGTTCTACTTGAACGCGAAACAGTTCGAAGACCGGGACCACATCAACACTGAACCTCTCTCCGGACCTCGCTTCTTCACTGGAAACAAGAACTCAGCTCTCTCAAAACGAGGCTTACGATCCTACGATGGACCTAAGAAAAACAAGAACAATATTGACGACAAGATCAAGGAAGAGAGGGCTGGAATCCCAGGGCTGTCGATGCTTGACGACCTAGGTTACAAGTTAGCTTTGGACAGAAAGATGAATCCGGCGGACATTTTTCCGCGTCTTGGTTTTGTAAATGCTGGCGAATTGGTCGGCAACCCGAGATTCATCCGGTATCTTCAATACGTGATTGAGTTC…	MRLAFLLFIFLVGFNACSSFYLNAKQFEDRDHINTEPLSGPRFFTGNKNSALSKRGLRSYDGPKKNKNNIDDKIKEERAGIPGLSMLDDLGYKLALDRKMNPADIFPRLGFVNAGELVGNPRFIRYLQYVIEFRENRAREFLFSDDKLFDLLWDTTKSEAYLVTLFQSLRQYPTVKKLGDKMQP	RGLR	DDLGYK	19
PcaRXLR47	JAENGZ010000504.1	-	9180	9563	ATGGTTTTGAGGTCGATGAGGTTGGGCGTGGACATGGCGCTGCTGCTCTTGGGCCGGCTGCTCTTGCTGCTACTCAAGGAGGCCGAGCCGAAGTTGGCCGTCAAGTTGGAGCCGCTGCTGCTGCTCGTGCCACGCGAGAGCGATGGCCGCCGGCTGCGCGGCGTGCTGGACACGGTACTGCCGTTCGTGGACGGACCGCTGATGCTGGACTTGCGGCGGCTCGCGCGCGCCGCGGCCGAGAGGCTCGAGGCCGACGAGTTGCGCGACATCATGCGCGCCTCCAACATGTGCGCCATCGTTCACCTGGGGAGTTTTATTGTGCGGTCGATGCGGAAAGCAAGAGTGATGGTCCCTCGTCCACTGACGAAGAGACAATCGGGGAGA	MVLRSMRLGVDMALLLLGRLLLLLLKEAEPKLAVKLEPLLLLVPRESDGRRLRGVLDTVLPFVDGPLMLDLRRLARAAAERLEADELRDIMRASNMCAIVHLGSFIVRSMRKARVMVPRPLTKRQSGR	RRLR	DELR	28
PcaRXLR48	JAENGZ010000510.1	-	22955	23539	ATGCGGCTGTATTTCATCGTGCTGCTCACTGCTGCGGCTTTCCTGGCAACTACCAAAGTGGCAGCCGCAACTGAGGCTCCACGAACGAGTACACTCGTCTCCCCAGCTGTCGTACCATCGAAAAATGCCGCTCAAGGCGGCTTAATCGCCCGCAAGAGACGATTGAGATCCAACAAGGCAGCGAGTGAGGATGCCATCAGTACTGAAGAGAGAGGAATCACGGTAACTGGCATCGAGAACCTGGTTAAATCCAGTAGCAAGAAGGCCCAATTGAAGCTCTGGCTCACCCAAAAGAAATCCACAGACGCCACCTTCAAGCTCTTGAATCTTGAGCGCAGGAGGAATTTTATATTCGGAAGCAAGGAGTTCCTAACGTGGGCCAACTACGTGACCAAGCTC…	MRLYFIVLLTAAAFLATTKVAAATEAPRTSTLVSPAVVPSKNAAQGGLIARKRRLRSNKAASEDAISTEERGITVTGIENLVKSSSKKAQLKLWLTQKKSTDATFKLLNLERRRNFIFGSKEFLTWANYVTKLKKEDASAAMIDTLLKHYDEGILARLIAGTKTSNAPMMKKTCDRLAGGAVYEMDDSWETSNCC	RRLR	EER	22
PcaRXLR49	JAENGZ010000524.1	-	20320	20976	ATGGACAGTATTCGTTTCCAGTATGTCGTCCTGCTGGCTTTAGTCATTCTACTAGCAAGTGTCGAGGCGGAGGCGACGACAAAAATGGCAACACCGTGCTTGACGACCACGAGAGGTTCACTCAACCTTACCAAGCGCCATCTGAGGGGAGACTACACGGATGGCGAAGAGCGACTCAATTTAAAGTCGCTTCCCGGCCTCGACAAGGTGAAAAGCCTATTCAAGTCCAAGATTACTCCGGACACGCTTATGAAATGGGATAAGAAGAACAAGTCTCCCGACTACGCTTTTAAGAAATTCAACCTTCACAAGGCAGAAGACAAGCTCTTCGACAACCCAGACTTCCTTGTTTGGGTTGCTTACACACGGGCCGTTCGGTCAAACCCGGAGGACGCGATG…	MDSIRFQYVVLLALVILLASVEAEATTKMATPCLTTTRGSLNLTKRHLRGDYTDGEERLNLKSLPGLDKVKSLFKSKITPDTLMKWDKKNKSPDYAFKKFNLHKAEDKLFDNPDFLVWVAYTRAVRSNPEDAMLTTLKSKYEDDVLASMLIQAKNVKKTKDIATSLQRAQLNTWLRNNKSSQDVFKILRVRGSAGDSANRLLWKQYIREQNELRKANNA	RHLR	EER	23
PcaRXLR50	JAENGZ010000558.1	-	17448	17990	ATGCGATTTTACTACGCGCTGGTAGCTACGACAGTCGCCCTTCTTGCCCACATCAAAGTTTCATCGGCAGAGCAGACCAAGCTGGCCGCAGTCAATGGGCCTAAGACCATCGAAACTACCGGCGCAAACAAGCGTCTTCTACGTCAATTCACTGACTTGGATACTGAAGACAGCGAGGAACGCGTAGAGGGCGCCATAGTCCTCAACTCCGCCAAGAAGATCGACGACCTATTCGGAATCAAGGAAGTCAACAAAATCCTCGACCCAAAGCTGGCAGATATATCGCTGAATGGAAAGAAGTTTGGGGACGGGTTGAGTAAGAAAACACTCGATGAAGCCCTCACCGGGAACTTCGCTCAGAAGACGAACGTTTTCGCGCGCTGGCGTGCGAACAATGTG…	MRFYYALVATTVALLAHIKVSSAEQTKLAAVNGPKTIETTGANKRLLRQFTDLDTEDSEERVEGAIVLNSAKKIDDLFGIKEVNKILDPKLADISLNGKKFGDGLSKKTLDEALTGNFAQKTNVFARWRANNVDPETVAKLLTSHPAIEKKYRFVYVAYKSYMETAAAKRLSGIKRKRGDN	RLLR	EER	23
PcaRXLR51	JAENGZ010000558.1	+	20631	21107	ATGCGCTTGACCTACGTTTTGGTATTGTTGGAAGCCGCTGTCATCGCAACCTTGTATGCCACAGATGCTAGTGATGTCACGCTATCCGGGCTGAATATGGCTAATGCCGTGGTGCTGGCCAACGACCAAGAGAACTTCGGAAATCATCGCCGCTTCCTGAGGACGTACAAAGAAGATGTTGCCACCGCAGACGACGAAGATGATCATGATCAGGACAAGAAGAATGACGATGAAGAAGAGAGAATGTTTTCGGGCTGGAAAGATAAATTAAAAGCTGCTGGAACGGTAGCAAAACTTTCCAGAGCGAAGTCGTTCAATTCAATGCCTTTGGCACTCAAGAACATTGACGATGCCGGCGAACTCAAGGCGCTATTTAGCCAGTTCAAGCCTCTGATTAAA…	MRLTYVLVLLEAAVIATLYATDASDVTLSGLNMANAVVLANDQENFGNHRRFLRTYKEDVATADDEDDHDQDKKNDDEEERMFSGWKDKLKAAGTVAKLSRAKSFNSMPLALKNIDDAGELKALFSQFKPLIKNKQLRRSKTDATYKSIKTTKTEQHLR	RFLR	EER	20
PcaRXLR52	JAENGZ010000577.1	-	21521	21934	ATGCGTCTCACCTACTTCAAGTGTATCCTGCTCTTTGCTGCGGTCGCCCTCCTTACTTCGCTGTCGATTGAAGCCGATGCTGAAACGAGATCTCTACGAGCGCTCAAGACGGTTAACGGCGGCGACGCGGCAGAAGAAGAACGTGGTGCATTTTTACACACGTTCAACTTTAACGCTTGGGACGAAATCTTCTTCTTTTTTAACAAGATGCCGGAACAATTCCAGAGAATGAGGACTGAGCCTGAATACCTACGATACATTCTTGCGTCGTGGTACACGGGCCTCCAGGACATGGACCAGGTCGTCGCCTTCATGACGAAAACAAATCTGAGTAAGAAAGCCATTGAAGAGTTCAAGAACGCATATCTGGCATACATTGCCCATGTCAAGGCTGCTGGG…	MRLTYFKCILLFAAVALLTSLSIEADAETRSLRALKTVNGGDAAEEERGAFLHTFNFNAWDEIFFFFNKMPEQFQRMRTEPEYLRYILASWYTGLQDMDQVVAFMTKTNLSKKAIEEFKNAYLAYIAHVKAAGTAIIR	RSLR	EER	27
PcaRXLR53	JAENGZ010000590.1	+	8027	8410	ATGCGCTGTCTGTTTTACGCTGTATTCATAGTTGTCATCCATCTGACCAGCAACACAGTTACAGCCACTGCACACTCCGATACGGTCGAGCTGGCTACGCTGAACGACATCGGATTTCTTCGTGTGGAGACGAGATCGCTCGCTGAAGAGCCCCGCACAAGACTGCTTCGAGTCAACGATGCGGTCGATGACAATCTGCGGTTAGGTCCTGCAGCGAACCAAGAGCGCGAGCTGAAAGCTTCACCGATCAGCAAGTTGGGCGAGAAACTCAAAACCACCAACACTGCCAAGAAACTTCTGGCGACGGCGAAGAAGACGTCAGGCACGTTCAAGATGATCCCTGGAGTGACGACGGTCAAGAACAGACTTCTGTACAACAAGTTT	MRCLFYAVFIVVIHLTSNTVTATAHSDTVELATLNDIGFLRVETRSLAEEPRTRLLRVNDAVDDNLRLGPAANQERELKASPISKLGEKLKTTNTAKKLLATAKKTSGTFKMIPGVTTVKNRLLYNKF	RLLR	DDNLR	22
PcaRXLR54	JAENGZ010000603.1	+	20708	21103	ATGCGCTTTCTTCTCGCCGCTGCGGTGGCTGTGATCGCACTCGTTTCCAGCCCCACTGCTGCGGTTGCTGAGACCTCGAACGGTGTCAACTTGGTGAACGACAACAACCAAGTCTTCGCTCGATCGCTGCGGAGCCACACGGACAGGGAAGAGCGCTCGATCGCGGAGATTCTGGAAGAGGATGAGGATGAGGAGGATCGCGCAGTATGGACCGTTAATTACCGTACCTGGTACATGGCTAAGCTGACGCCGACCCAAGTCAAGACGGTGCTGGGCGTCTCGCAAACGGAGATGAACAACGTTGCAAAGCAACTCCAGCGGCTCTACCTCGGTTACTACTCGTTCTACACGGAAATGGAAAGGAAGAAAGAGGAGAAAAAGAGGCTGGCCACACCA	MRFLLAAAVAVIALVSSPTAAVAETSNGVNLVNDNNQVFARSLRSHTDREERSIAEILEEDEDEEDRAVWTVNYRTWYMAKLTPTQVKTVLGVSQTEMNNVAKQLQRLYLGYYSFYTEMERKKEEKKRLATP	RSLR	EDR	23
PcaRXLR55	JAENGZ010000603.1	-	22208	22684	ATGCGTCTCGGCTACCTTCTGCTTGTGGCAATCGCTGGCCTTCTGGCATGTGGCGATGCTGGTGTTGCGGTCTCGGAATCCAAGAGCTTGAAGTTGACGGCTCACGGCAACCTCGCAGCCCGTGAACATGTTGGGGATTTAACCGTGAACCGTAACAACAAGCGCGCGCTCCGGATTCAAAGCGGGCTGGAAGCAGAAGACAGCAGCGATGACCCAGCTTCCACCAAGGGTCTCGCCGATTCGGATGACGAAGAAGAGAGAGATTTGATCATTTCGACGATGGATCGCCCCAAATACTGGCGTTGGTTCCGTGCTGGAATGACGCCATACGATGTTCAGCAAGTGCTGGGCTTGACTGGCGTGAGACGTCTGTGGAAGCCTATCAAGCGCCGTGTGTAC…	MRLGYLLLVAIAGLLACGDAGVAVSESKSLKLTAHGNLAAREHVGDLTVNRNNKRALRIQSGLEAEDSSDDPASTKGLADSDDEEERDLIISTMDRPKYWRWFRAGMTPYDVQQVLGLTGVRRLWKPIKRRVYKGYVVFYTEKCHEEKYRDFCKKHADT	RALR	EER	20
PcaRXLR56	JAENGZ010000639.1	-	4789	5487	ATGCGGTGTCACTATTACCTAGTGCTGCTGGTTGCTGCCGCTTTCTTCGCAGGTGGGAATGCTGCCGTGGCAACGACGGACTCCCAGTTGAGTGCTGCTAATAATGTCCGCACCCCTACCAAGCGTGCGTTGCGAACCTACACCGAAGCCTCTAAGGATGGCGAGGAGAGAGGATTTAGTCCCAGTATCTCCGAGGGCCTCACAAACTGGATGAAGAGAGCTGTCCCGGGACTCTTGAAGACTGACGATGACATTAAGGCGGTGACAACGACGACCACATCCTCGGACGACGCCTTCAAGATGCTCAAGCTTGACGACAGACTGACTGGAATCCTGAGCAATCCCAACCTGAAAGTATTCGCCTACTTTCTTGCATCGACGGAAAAAGCGCCGAGCCAG…	MRCHYYLVLLVAAAFFAGGNAAVATTDSQLSAANNVRTPTKRALRTYTEASKDGEERGFSPSISEGLTNWMKRAVPGLLKTDDDIKAVTTTTTSSDDAFKMLKLDDRLTGILSNPNLKVFAYFLASTEKAPSQAMITTIINRYGDDVVAKFLFNVKHDVKITDAQIKTDAAFLQGAQYVKWFDNGVTPNDVRRMLDLRPITWNENRYEQLWWEYVRVHAFFASKSNKPLPVSL	RALR	DDIK	21
PcaRXLR57	JAENGZ010000645.1	+	2085	2453	ATGCGTTTCTCCCATGTGTTGGTTGTGATTGCGGCTGCCTTCCTGGCCACCACCGACGCGCTCTCGACGAGCACGGAAACCCACGCTGCCCAGGTGGCTTCGCAAGATGGCCCAAGCCAGCGTCTTCTGAGGAACCACTACACGACTGCTGAAGACGACGAAGATTCTGAAGCAAGAACACTGGATGCAGAGAAGATGAAACAAATGTGGGAAGCTGGAACAACTGTTGACGCTTACGCTTCTAAGCTCAAGATTACTAATGACATTGCGACCGCAGCGAATTCAGCAAAGGCAATGGGGAAGCTCGCCGAAACTCACAAGTTCAAAAAGCTCATGTTGTACCTCAACTACGTGGCTGAAAAACAGAGG	MRFSHVLVVIAAAFLATTDALSTSTETHAAQVASQDGPSQRLLRNHYTTAEDDEDSEARTLDAEKMKQMWEAGTTVDAYASKLKITNDIATAANSAKAMGKLAETHKFKKLMLYLNYVAEKQR	RLLR	DAEK	20
PcaRXLR58	JAENGZ010000647.1	+	13831	14190	ATGCGTCTCATCCTTTCCCTGTTGTTTGCTGCGTCGACCGCTCTCCTTGCGTCTGGCAGCACGCCGTCCATTGAGGCCAACGCTGAAACGAGGTCACTGCGAACAACGAAGGCGGTTGTCAACTACGACGCAGCAGAAGAGGACCGCGGGCTTGGATTCACCCAAACCGAGCTAAACGCTTTGAAGAAATTGGCGAACAAGCAATTCCACAGAATGGCGACTGAACCGGAACATCTGAAATCCATTTTAAATTCGTGGAAACAGGGGATGATGCCTGCAGATGACGCCGCGAATTTCATGAAAAGCCAAGGTGTGAGTGACTCGGCGATCAAGCACTTCATCGCTGCATACTATGGGCAT	MRLILSLLFAASTALLASGSTPSIEANAETRSLRTTKAVVNYDAAEEDRGLGFTQTELNALKKLANKQFHRMATEPEHLKSILNSWKQGMMPADDAANFMKSQGVSDSAIKHFIAAYYGH	RSLR	EDR	19
PcaRXLR59	JAENGZ010000659.1	+	3064	3579	ATGCGTCTGCTTTTGTGGGTTCTGCTTCTGACTCTGACCATTTTCTTATCGGGCACCAATGGAGCTTCGTCCAAGCTCGCGAAGTGGGATCCAACTGAGCGTTACAAGCTAAAATCAGTTGTTCAGCCGTTACCAGCTCGTATTTTATCGGCTGACTACAAGATCAACGCGAAGAGAAGTCTAAGAGGAAGTAGCGAGAAGGGAGCCACTAACGACAACGACCTCGTGAAGATTCATACCAATAATGATGAAGAGAGAGGGATTATCAACTCGAGGATCGTGGAGATGGTGTCGGGTAATATAGCAAAGATAAAGGTTGGCTTGGGATCGAGGCTGTCAAAACTTCGGATGAAGATCATCGATATGATGTATTGGAAGCTTTACAAGATGGGAGCAATA…	MRLLLWVLLLTLTIFLSGTNGASSKLAKWDPTERYKLKSVVQPLPARILSADYKINAKRSLRGSSEKGATNDNDLVKIHTNNDEERGIINSRIVEMVSGNIAKIKVGLGSRLSKLRMKIIDMMYWKLYKMGAIPRKGASEKFKDPRAYHFSYERWYRMNTPPGNVKRREWWN	RSLR	EER	21
PcaRXLR60	JAENGZ010000671.1	+	2193	2849	ATGCGTGTCCACCACGTCTTGGTATTTGTCGTGCTCGCGGCTGTCAGTGTTTCACGCGGTGATGCCGTCTTTACCGGTCCCGAACGAGTGAAGCAGGCAAAGCTGGCCCCACCCGACACTATAACATGGGCTCAGCGTTTTGTCCGGAACAAAAGAAACTTGAGAGCACATAATACAAGGAAGGCGGAAGACGACGACAACAAGGGCGGCGAAGAGAGGGTCGCTTGGGGTGAAGCCGTCAGTTTACTTCAAGACGCCGCACTCAAAGCACAACTCAAGGTAAAACTGGAGGCATGGTTAGCTCTCAGATTCAAGCCCGACCAGGTGCTGGAAATGTTGCAGGTGACCAGCACAAAAGACGAAAACTACAAGAAGTACTCCAAGTACTTCTATGACTTC…	MRVHHVLVFVVLAAVSVSRGDAVFTGPERVKQAKLAPPDTITWAQRFVRNKRNLRAHNTRKAEDDDNKGGEERVAWGEAVSLLQDAALKAQLKVKLEAWLALRFKPDQVLEMLQVTSTKDENYKKYSKYFYDFFVRYLDEPMSHLHPQIIENIWQARLYYWLQTDSPPQVFAKLGLTGSFASAKGQKNYDIFEEFYKRWAKKQLKESTRPKLDIVVRQN	RNLR	EER	20
PcaRXLR61	JAENGZ010000675.1	+	19926	20333	ATGCGTTTCCACTACGTCGTGTTGGCCACTGCAGTCGCCTTCCTCGCAAGCAGCGACTTCGTTGTCGCCTCAGTGAATGTCGAACAGTCCAAACTCGTGATGGGAGCTGAGACCCAAATCCTGACTCGTTCGCTTACGGCTGACCAGAATTCCATCGCGGATAAAAGACTCCTACGAGCTGATGGCGCAGGTGATGACAAGCTCCCAGCCGAAGAGGAAGAACGAGAAAGCAGTTTTTTGGAGAAGACCCAGTTTTACTACTGGTACATGTTGGGGAGGACTCCTCAGTACGTCTACAAAGACTTCTTCGAGGGCATGGACCGCTCCATCGTCGTCGAGAACCCGAGCTACAAAGTCTGGGAGAGATACGAAGAATTTTACAACGAGGAGAAGAATGAA…	MRFHYVVLATAVAFLASSDFVVASVNVEQSKLVMGAETQILTRSLTADQNSIADKRLLRADGAGDDKLPAEEEERESSFLEKTQFYYWYMLGRTPQYVYKDFFEGMDRSIVVENPSYKVWERYEEFYNEEKNEEEA	RLLR	EER	23
PcaRXLR62	JAENGZ010000692.1	-	19831	20136	ATGCGGCTTTGCTACACCTTGATAGCAACCACGGCTGCCCTTCTTGCTCACCGCGAGGTTTCATCGTTACCGTCAGAACCAAGTCAGAACAAGTTGGCAACATTCGATGGGGTTAAGGCCATCGACGCCACCAGCACGAACAAGCGTCTTTTACGTCAATTTAGCGAATTGGGGACTGAAGACGACGAGGAACGGGGAGGAATGGGGACAGGCACCATAGTCTCGACACTTCCAAGAAGATCGACGACTTTTTTTAGCTCGAAAAGGTCAACGAGGCCCTCAACCCAAAGCTGGCCGATGAATTGC	MRLCYTLIATTAALLAHREVSSLPSEPSQNKLATFDGVKAIDATSTNKRLLRQFSELGTEDDEERGGMGTGTIVSTLPRRSTTFFSSKRSTRPSTQSWPMNC	RLLR	EER	22
PcaRXLR63	JAENGZ010000698.1	+	1813	2499	ATGCGTATTGACTACGTTGTTCTGATAGCGACCACGTTCCTTGCTGCCACGGACATGGCATCGGGTACCCCGGCATCGCAGTTGATGACGCCACCCGAACTCGCGAATCCTGTTTCTGCGTTTGCCGACAACCATAACGGCAAAAGACTCTTGAGAACCGGTACTACCGAGGATGAGGATGATGAAGAGAGAGCCGTCACTAGGCTGAAAATCCCCGCTTTGGAAAAGGCGGTCCAAGCATCCAAGAATGCTCGAGTGCAGAACTGGATAAAAGAAGGGTTCGAAGTCGATGACGTTTTCCTCGTACTGAATCTTGACCGCATGGAGGGTAATATATTCGCGAGCTCGAAGTTCAAGACGTGGGTGAAGTTTGCAACGACACTCGACAAGCAAAACTCT…	MRIDYVVLIATTFLAATDMASGTPASQLMTPPELANPVSAFADNHNGKRLLRTGTTEDEDDEERAVTRLKIPALEKAVQASKNARVQNWIKEGFEVDDVFLVLNLDRMEGNIFASSKFKTWVKFATTLDKQNSGEAMIHSLIRKYGDVGLAKLLQHTKRGSTRAASEKMQRVQFDFWFKEGMGPQYMLRTFFKSNNEADIGKLGKSILSQYQTHLNKNHPNWSDNIHWQ	RLLR	EER	22
PcaRXLR64	JAENGZ010000703.1	-	5440	5892	ATGCGTACGTACATCACTCTACTCGTGCTCGTGGCGGCTCTCTTCGCAAGCCACATCGCTGTTTCAACGGCGTTGACCTCGCACCAAATGGCGGCGACGGCCAAACAGCGCGAGGCTTTCCGCCCGATCGAAGCCAACCCTAGACGGCTCTTGAGGAGCCACAAGGTGAAAAGTGATACCGCCGCGAATGCCGTTGAGGGGGGCATCACAGCCACTGAAGAGAGGGGAATGCCTACTTTCGTGAAGGACTTTCTCAAGAAACGTCAGATCAAGCAACTGGTTTCCAAGAAGAAGACAAACAAGGAGATATTTGACAAAGGAATCCAATCTCATGACGTCTGGTTTGCGCTAAACATTCCAAAGCTCCAGAAAAAACTCCAACTTGACCAGCTCGTAAAA…	MRTYITLLVLVAALFASHIAVSTALTSHQMAATAKQREAFRPIEANPRRLLRSHKVKSDTAANAVEGGITATEERGMPTFVKDFLKKRQIKQLVSKKKTNKEIFDKGIQSHDVWFALNIPKLQKKLQLDQLVKHPKFIAWLSYDEYVAGKI	RLLR	EER	24
PcaRXLR65	JAENGZ010000766.1	-	6639	7418	ATGCATCTGAGCTCCATTCTCCTCGCCGCTGCGGCTGCACTACTCGCTAACTGCGACGCTGCATCGACTGCAAGTCTGACCAAGCTATCGGCAATCAATGTGCCTGACGCGGTGCAGCAGGCAGATGTTGCTCCCGCGAAGAATGCGAGATTTCTGCGAAGCAAACACCACGAGCAAGACAATGTTAAGGACGCTGAAGGAGAGGAGAGGGGCGCCGCCCAGGTGAATCTTCTTGACGATGCGGCGAAGACGCTCGGCATATCCGACGACGCCTTCATGAAATGGATCCGTTCAAGCCCTGCGCTTAAGAAGGCGGCCGAAGTTGCGCCTGTGATCTCGAAAAGTTCGCAAAAGGAGAAGGAGATGTCCCTTTTTGCCACGCAAATTCAGCGCGGATTG…	MHLSSILLAAAAALLANCDAASTASLTKLSAINVPDAVQQADVAPAKNARFLRSKHHEQDNVKDAEGEERGAAQVNLLDDAAKTLGISDDAFMKWIRSSPALKKAAEVAPVISKSSQKEKEMSLFATQIQRGLDESSDVNFIIGWWKNQNLQPKEALLTVKTKAQESAYDKFLVQFLNGNNAAKPAPQKLSKQAAEVEQKINANKDIKRMVDWWMYSDTGLAAAKASIKGDTGKDAYKLYLAKYMNKKHGLNPGAWGNRR	RFLR	DDAFMK	20
PcaRXLR66	JAENGZ010000791.1	+	18507	19046	ATGCGTGCCCATTTCGTCGTTCTCTTTGTTGTGGCTACCCTCGTGGCAAGTACGGGCGCTCTGTCGACTGCCATGGACTCGAGGGGGGCCATTGGTATCACTTCGCCCGGCACTCCAAAATCAAAGGAAAATGGTTCCCCCACCAAGCGCTACCTCCGGAAGAAAAAGTCTGTAGATGAAGGCGATGAGGAGAGGGTGAGCACTTCTCAGTTTTCATCTGTGGAGAAAGTGCTGGAGAAGCTTCCCTCGCTTGAAAAGAAGGAGATTTTGGATGGCGTAAATCAGTTATCTCATGCGGACAAGGCGGCGTTGACGAAGCGGCTGGCGTCTTTGGAGAGGCTGGAGATATCGCTGGATACGGGGAAGGTGCCGGGCATTATCAAGAAGTTTTCTGACAGC…	MRAHFVVLFVVATLVASTGALSTAMDSRGAIGITSPGTPKSKENGSPTKRYLRKKKSVDEGDEERVSTSQFSSVEKVLEKLPSLEKKEILDGVNQLSHADKAALTKRLASLERLEISLDTGKVPGIIKKFSDSKLVRLMQYNVWIQCKKTPEWVETNYPAFAKGFDTFYHNRMTPGYKYA	RYLR	EER	22
PcaRXLR67	JAENGZ010000815.1	+	1577	3028	ATGCGTCTTCAGGACATGGTGCTCCTGGCTGTTGCTTCCTCCCTTCTATCTGCTACAGCGGAATCCCATGGAATGACATCCGACTCTGGACTATCAGTGCCATTTGATCGGCTTGATGTCTCCACCAAGAGGCTCTTGAGGGCTCACAAGGCCTCATACGGCGATGAAGAGAGGGGCGTTACCGAGTCACTATCAAATTCCTTGAAGTCAACTACTACCCAGCAGCTCAAGGAGTGGCTCAAGGGTGGAAAATCCACGGATGACGTCTTCAAGCTGCTAACGCTCGATAATGTAGCCAACGATCTCTTAGCTACCCCGCAATTGCAAGCCTGGATCAACTACATGAAGCTCTTCAACAAGGAGAACCCGAAGCAGCAAACTACTTTGATCAAGACTCTC…	MRLQDMVLLAVASSLLSATAESHGMTSDSGLSVPFDRLDVSTKRLLRAHKASYGDEERGVTESLSNSLKSTTTQQLKEWLKGGKSTDDVFKLLTLDNVANDLLATPQLQAWINYMKLFNKENPKQQTTLIKTLTSHYDDAGVAKIIETAKQVPATATIAKRLQTEQIQRWIAQEKSPDGVFKLLNLDIAADQLFKQPQVVTWAKYVDDFNKAHPEQKTKMFSALAQYDEQTLVDMLVAAQKVPTTEKIAVQVQADLTNAWLTLKKAPNDVFKMLKLNKDGDALLENPLFIAWTRYTDDYNLMYHKETVPVISTLTKNYLSDKLAKMLVQANNNPSTEHLASQLHRDLLENWLNQGNAPSYVFRRLQLDKTREKLFDSPIFSTWMQYVEYFRREYPKQKV…	RLLR	DDVFK	22
PcaRXLR68	JAENGZ010000815.1	-	7053	8276	ATGCGTCCCAACCGCTTAGTGTTAATGGCTACAGCCGCGCTCTTCGCAAGTCTTGATGCCACTTCGACGACTGTGGAGGCACAAATGACCCAACTCAGTGGCCCGGCATCAGAACGTTTATTTCAGAGCTTCAGCTCCAACCAAAGATCGTTGAGAGTACACAACACTGCGGATAATGACGAAGAGAGGGCTTTCACGCTCCCCGGAGCGGGGAAACTCGCGGATGTCGTAGAGTCATGGGCTTCCAAGATCGTCCAGAGCGCTAAGATTCAGTCTTGGCTGCTCGCAGGGAGAAAAACCGACGACATTTTCACGACGCTACAGCTGAATAAAGCAGGAAACAAGATATTCGAAGACCCAAAGTTTATCACTTGGGTAGTCTACGTGGCCAAGGTCGAA…	MRPNRLVLMATAALFASLDATSTTVEAQMTQLSGPASERLFQSFSSNQRSLRVHNTADNDEERAFTLPGAGKLADVVESWASKIVQSAKIQSWLLAGRKTDDIFTTLQLNKAGNKIFEDPKFITWVVYVAKVEKHNPEEVILSKLMTQYTPESLATMIAAAKKVSNAEGLATLLQAQQRRVWMNAGESGDDVFKLLRLDDTGTKLFETPQFTTWTSYVDDFNRNNHNEAVSSISLLAKRYNEATLSEMLEAAKKVSSTESIATKLQTQQNELWLSQKKSPDDVFKLLKLNEPDLAVLIDPKLSAWSSYLKEFNLANPGKETTLLATLTSHYTDLGVAQLLQEGKKFTLTKEVSEDLQNAQFARWFYEKKTQDDIFNLLNLKRDTWLTDSDTMILREYNR…	RSLR	EER	27
PcaRXLR69	JAENGZ010000823.1	-	10655	11104	ATGCGGGTGTTCATCGCCCTCGTAGTGGCGTTGGTCTCCCTTCTTGCTACCAACAGTGCTGTTTTGGCAGCGACTGCTTCTAACCCGAACGACTTGGTGCCGTTGACGTCTCCAGAATTGATCGAGAATCGTCAGCGTGACAGCGTCCGCTTCCTGAGAAAACAAGAAAATGCCGAATTGGATAACGAAGAACGAGGCATCACCGATATTGGGAACTATTTGACGAGGTTGGTGTCAAAAAGCGCGAAGCAAAAACACTACCTGAACTTGTTCGAGCAAAGCTACGATGTTGTCGCGAAGAAAGGCGGTCCCAACAGACTGAAAAAAGCCCTGGTAAAACTACGAAACTCTGGAGTCTCTGAAGATAAGCTTAAGGGGCTCGATGATGCTGCAGAGAAT…	MRVFIALVVALVSLLATNSAVLAATASNPNDLVPLTSPELIENRQRDSVRFLRKQENAELDNEERGITDIGNYLTRLVSKSAKQKHYLNLFEQSYDVVAKKGGPNRLKKALVKLRNSGVSEDKLKGLDDAAENYSKEWYRALVNLDPRRV	RFLR	EER	23
PcaRXLR70	JAENGZ010000835.1	-	3953	4465	ATGCGCTTGCTCCTGTGGGCGCTGCTTGCGACTTTGGTCATCGTCCTTTCGAGTTGTGAGGCGGCATCAGTCGACACGAATAAGCCACTGCAGCGGGCACAATACAGCAAGTTGAAATCACGCGGCCTTGCTGTCGACAATACCCTCGACCATGACAAGCGGTTTCTGAGGGGCGAAAGCAAGATTCAGAATTTGACGGGGGGCGACAGGGATGAAGCTGAAGAGCGAGGTGTCGCCCAGAAAATCGTGGAGAAAACCAAGGGTTTGGCCAAGAACACGGTGGAGGCACTCAAACGCTTAAAAGCAAGGTACCTCAAATGGGAGGCAAAAATACTCGAACGCAGATTTGAGGAGCTGGCTAAGGAGGGCAAATCTTACGCCGACGTCAAGGATCAATGG…	MRLLLWALLATLVIVLSSCEAASVDTNKPLQRAQYSKLKSRGLAVDNTLDHDKRFLRGESKIQNLTGGDRDEAEERGVAQKIVEKTKGLAKNTVEALKRLKARYLKWEAKILERRFEELAKEGKSYADVKDQWSTLLYSGWWSTPPGFKRFLRFYDAWLRKNNYKHLAKQN	RFLR	EER	21
PcaRXLR71	JAENGZ010000853.1	-	766	1182	ATGCGTCTGACAGGCATGATGTCTGCTACAGTGGTCGCCATTTACTTCGCGACCTGCAGCGCAACTGCAGACTTCGACCAAACCAAGGTCTTGATGAATGGTTCACCACTCCACTCACACGATTCAACCGGCAGAAGACTTCTTCGCGCGCACCAAGAGAACGAAGCAACAGCTGAGGAACGAACCCCGAAGTTTGATCTGGCTAAGTTGACGAAGGGAAAGCACGCCAAAAAATTGGCTGACGAACTTGTGGACAATCATAAGGTGGCGGAAGCTGCATACCATTGGTGGCAACATAATCAGGTTACACTGAAGCACCTTGACGATTTCTTGAAACTCGCGAGCGGCAAGACAGAAGGCGAGGCGTACAATGCGATCTACAATGGCTACATGATGCAC…	MRLTGMMSATVVAIYFATCSATADFDQTKVLMNGSPLHSHDSTGRRLLRAHQENEATAEERTPKFDLAKLTKGKHAKKLADELVDNHKVAEAAYHWWQHNQVTLKHLDDFLKLASGKTEGEAYNAIYNGYMMHLGYTAV	RLLR	EER	23
PcaRXLR72	JAENGZ010000878.1	-	8262	11066	ATGCGTATCTTCAGCGTCGTGTTGGCCGCTGCTCTGCTGGCAAATGCTGCTACCGCAGCGAAGTCCCACCAGATCACACCCGTCCAGGGTTTGGTACACTCCAGGATGGACAATTGGCACGATACCAAAAGGCTTTTGCGAGCTGTCGATAGCGAGGAGAGGGGATTTAGTGCCCCCAATGTCGAGATGCTTCAGGGTTGGTTCAAGAAGGGTTTGATCTCTGACGAAGCCGTCGGACTGTTATCGCTCGGCAACAAGGCCGATGATCTGCTCACCGGTTCACTATTGAATGCTTGGGTCAGCTACATCAACGTATTCAATAAGGAAAACCCAAGCAAAAAGATGAAAATGATCTCGACGCTCACCGCTCGCTTCGGAGACGAAGCGCTGTCCACGATG…	MRIFSVVLAAALLANAATAAKSHQITPVQGLVHSRMDNWHDTKRLLRAVDSEERGFSAPNVEMLQGWFKKGLISDEAVGLLSLGNKADDLLTGSLLNAWVSYINVFNKENPSKKMKMISTLTARFGDEALSTMVETAKRIPKTEAIATQVQAKQIKNWMKAGETPDDVFELLKLNTAKSLLFDRPPVNTWLKYMDEFTQSNAGSQFSTIATLRKIYTDDELAEMILIAAKNSKTSDAGKRVETELLRTWFNEMKTPTDILRLLNRRKPGQTSLAPIWAKYSDLFNKVDPRFKTDMLEDWLKKGLITEDTFKLLTLGNAADDLLNGSMLSAWVTYIKVFNQENPTQKMSLLATLTARFGDEAVSTMVETAKRAPKTKDIASKVQAEQIQNWKKLGKNPDD…	RLLR	EER	19
PcaRXLR73	JAENGZ010000878.1	-	15592	17049	ATGCATTGTCACTGGTTCATAGTGCTGGTTACCGTCGCGCTAGTGTGCAACGTTCACGCTGAATCGAAGCCAAAAGGATTCAAGATAAGCTCGAGCACACCCACTGCCAGTCTTCCTAGGATACTGCGAGCTTACGAGTCTGCAAAAGAAATTAAGGAAGATGACGAAGACGAAAGAGGTGTGAGCGCTTCTGCCGTGGAAACTGTCGCTAATTCACTCAAGTCGACTAGTACTCAATTTGACGATTGGCTCGCGAACGGAAAGTCTGCCGACGACGTTTTCAAGCTGCTAACACTCGATCAGTCCGCGGATGGTCTCCTTTCCAACTCGAAGTTAACGGAATGGATTGACTACATGAAGATTATGAACAAGGCAAACCCCAAAAAGCAAACGTCACTG…	MHCHWFIVLVTVALVCNVHAESKPKGFKISSSTPTASLPRILRAYESAKEIKEDDEDERGVSASAVETVANSLKSTSTQFDDWLANGKSADDVFKLLTLDQSADGLLSNSKLTEWIDYMKIMNKANPKKQTSLIKTLTIHYGDEGLAKIIQAAKQIPSTATIAKRLQTEQLQRWITQGKSPDDVFALLKLNKAGQKVFTHPEVVTWAKYVDEFNKANPDKHVTLFSTFAARFNDETLVQMLIAAKKVPSTEKIAVQVQAVQTKLWLNTEKKPEDVFKLLRLNEEGPDIFKSPLFSAWVQYTDDFRKIYYGTKLTIIATLTTKYGDEKLTKMILEALDTPSTANMAKKLETEQLRNWYIQKDSPKDVFKALNLYNEGVKAFDSPLYTVWTKYATYLGAAE…	RILR	DER	20
PcaRXLR74	JAENGZ010000885.1	-	5618	6010	ATGAAGCAGCTCGAACATCTTCTGCTCGTGTTCGTCGCCATCGGGGAAGGCGCCACCCTGGCCCTTCGAGCGCACAGTGAAGATGATAGGGAGCGTGGAAAGCGCACGGAGAAGAGCCACTTGAGCAGCCACGAACTTCGTGTCCTCCGGGTTCTTCAGCAGATCCACACGCAGTTCCAGTGCGTCGGCGCCCTTGGAGATGTCGCTGATGATCGGACGAGCGTCGTTCACGTCGGGGAACGTCAGCGACAGGAAGAACGTGTCCGAACGGCACGACGAGCGGTAGTCGAAGCTAGAAGACAGACCAGGGGTAAGGACGGAAAGGAAACGCACAAAGTCGCGGTCGATACGCGGGTAGTCCACGTCTCCAGCGTTCACAACGAAGTCAAACGT	MKQLEHLLLVFVAIGEGATLALRAHSEDDRERGKRTEKSHLSSHELRVLRVLQQIHTQFQCVGALGDVADDRTSVVHVGERQRQEERVRTARRAVVEARRQTRGKDGKETHKVAVDTRVVHVSSVHNEVKR	RVLR	EER	21
PcaRXLR75	JAENGZ010000893.1	-	3166	3687	ATGCGCTTGAGCTCCATTGTTCTCGTCGCCGCGGCTGCATTTCTTGCTCACTGTGACGCTGCACCGCCTGCAAGTCTGACCAAGGTATCGGCCATTATCGTACCTGATGCGGTGAAGTCGGTTGCTGCTCCCACGAACACTGTGAGACACCTGCGAGGCGAAAGCCAGAAGCAAACCGGCGTTGTGGACTCTGTAGACGAAGAGAGAGGAAGCGTCCAGCTTAGTTTGGTTGACGAAGTGGTGAAGAAGCTTGGTAACTCTGACGACGCCGCTAAGAAGCTAATTGCTAGTGACGACAAATTAGCGAAGGGGTTGGCCACTGGTATCGACAATCAACTGGACGAAGCCGGCTCTATCAAGTTCCTCGTTAACTGGTGGACTATGCAAAACTTAAAACTG…	MRLSSIVLVAAAAFLAHCDAAPPASLTKVSAIIVPDAVKSVAAPTNTVRHLRGESQKQTGVVDSVDEERGSVQLSLVDEVVKKLGNSDDAAKKLIASDDKLAKGLATGIDNQLDEAGSIKFLVNWWTMQNLKLDDIKKLTQTTVVKKAYLQMLAQHLRQNYSLKSSQKAKPVTR	RHLR	DDAAK	20
PcaRXLR76	JAENGZ010000917.1	+	3352	4572	ATGCGTCTTCCCTATGTGGCGCTGGTAGCTGCTGTCGCTCTCTTGGCAGTCGCCAATGCTGTCTCACTGACGTCGGACGCGAAACGAAACCGCCCGGAGTTCTCGCCTACGACGCGTTCGTTCGCTGTGGAACAGCAGCATGTTCGTACCCAGCGATTCTTGCGAACTTACACTACGGAGAGGGCGGTCAGCAACGAAGAGAGGGGGATTAATTTCAAAGCGGCCTTCGGCGTCGATAAAATCAAAACCGTGTGGACCGACCACAAACTCGCAAGTTACCTCAAGAAAGGGAAAGACGGAGACAACGTCTTCTTGAAGCTCAAGCTTAACAAGGCAGGCGAGTCGATTTTGGAGAACCCAAAGTTCCTCGCTTGGGAGAAGTACGTGACCGACTACAAC…	MRLPYVALVAAVALLAVANAVSLTSDAKRNRPEFSPTTRSFAVEQQHVRTQRFLRTYTTERAVSNEERGINFKAAFGVDKIKTVWTDHKLASYLKKGKDGDNVFLKLKLNKAGESILENPKFLAWEKYVTDYNAKPGNKEISMISTLAKHYDDDVLAKILDTASKSPVAHTKRIGSSLQEQQVKFWRDENLYPTDVFARLRLNGKDKLDDILTNPSFFALNRYLVDYNVRKGHSLTMVEVLRRGYGDEAVAKMLQQTATNSKDVKTQEMAVRLQVELFKSWKKIGFNSDTVFTRLGLDHKGVTFENPNFAVWEKYVRNWSGEKTTPFDSLLKKYGENTLATMLVAPREKFGENEVITLLQSQLIQKWLGMIKDPNDVDKMLGTSVWGKTFAASYRWNFR…	RFLR	EER	20
PcaRXLR77	JAENGZ010000968.1	-	3	236	ATGCGCCGCGCTGCTTGTCTACTGTGGATAGCTCCCCTGGTGGGTCTCGAACTGTCGGCAGCTGCAAACTCTATATATCCTGGTTATAATAACACCCCAATCCTGCGGTTGTTAAGGAGCGACTCACAACCTGACGAAGAAACAAGGTTGGCTATAAACCTCCCTGGCGCTGATAAACTGATGGCCCCAGTAAAGTGGACAGGGTCCAAGATCACAGGAAAAGTGAAGGTCGAG	MRRAACLLWIAPLVGLELSAAANSIYPGYNNTPILRLLRSDSQPDEETRLAINLPGADKLMAPVKWTGSKITGKVKVE	RLLR	EETR	21
PcaRXLR78	JAENGZ010000971.1	+	8173	8499	ATGTTCATTGTACGTGGACGGCTTCGTGCCGTGTCTGCGCTCACAGTTGCTGCCGTCGCTGGCCACGCTGCGCTCCACGGCGGCGAACGGCTGCTGCGCTGCCTGGGAGAGCGAGAGCGTCTCGCTTTTCGACTACACAATCACAGGCCAGTACACCAAGATGGCGCAGCTTCTGGGCGACGTGTTCTGCGCCACACAGACGCCGGCTTTCAACGGCACCAGCTCGCAGCGATGCGGCTACACATTCCTGCAGAGCTCGGGCGAGGTGGCCAACACCACGTCTGCTATCCGTGCTGCGGCACTACTGGAGGACTTGCAGGTGCCCAG	MFIVRGRLRAVSALTVAAVAGHAALHGGERLLRCLGERERLAFRLHNHRPVHQDGAASGRRVLRHTDAGFQRHQLAAMRLHIPAELGRGGQHHVCYPCCGTTGGLAGAQ	RLLR	ERER	23
PcaRXLR79	JAENGZ010000986.1	+	6117	6596	ATGCGTCTTTCCTACTTCGTGGCCGTGACGTTTACCGGTCTGCTCGCCTGTGCAGCCGCGTCGGACTCGGCGAAGACCGTCACGGCTTCCAACGACCAAGTGCTTTCGAACCGCGAGCTGATTGACACTGGCGCCAACGATAACGAGAAGCGGTTCCTGAGAGCTAATCAAGACACGGACGATGAGAGCGAAGACTCGAAGACTGCCAAGGAAGCTGCTGACTCGACCAAGGAAGAGGCTGAATCCGAAGACAGCGATGAGGAACGTTTCTCACTTATCCAGACGTCCAACACGCCCCGATACTACTGGTGGTTTCAAAATGAAATGACTCCTCGAGATGTTCGGAAGGAGTTGGGGCTGAGAAGCGATTCGATCAAGCTTGTGAAGCGCTCGATCTAC…	MRLSYFVAVTFTGLLACAAASDSAKTVTASNDQVLSNRELIDTGANDNEKRFLRANQDTDDESEDSKTAKEAADSTKEEAESEDSDEERFSLIQTSNTPRYYWWFQNEMTPRDVRKELGLRSDSIKLVKRSIYKGYVKYYDTHCTYYENRKKAFCKAEEY	RFLR	EER	20
PcaRXLR80	JAENGZ010001029.1	-	11524	12612	ATGCGCCAGCACTTTTTGTTGGCCATCTTCCTTGGGATCACCGTTTGTTCCTCGTTCAGTTTAAACCCGGAACGGTTCAAGCGCCCGGACCACATCGACATTGGTCCTCTCTCCGGGTTTCGCTTATTCCCTGCAAATGAGAAATCGGACACCTCAAAAAGAGCCTTGAGGTCCTACAACGAGCTGAAGAAGGACAAGATTGAGGAAGAGAGAGCTGCAGTCCCATGGATGTCTAAACTAGACGACCTAGCTTACAAGTTGGCTTTGAAGAATGACATGAATCCGACGGATCTTTTCCTGCATTTACGTGTTGTAAAAACTGACGGGGAGCTTCAAGGTAACCCGAAATTTATTCGATGGCTTCAATACGCGATGAAGTACAGGGCTAAACGAGGAGGG…	MRQHFLLAIFLGITVCSSFSLNPERFKRPDHIDIGPLSGFRLFPANEKSDTSKRALRSYNELKKDKIEEERAAVPWMSKLDDLAYKLALKNDMNPTDLFLHLRVVKTDGELQGNPKFIRWLQYAMKYRAKRGGEFRFSDEEIFDLLTKTKPEAELVVLFQSLRQVPGMKTLAENMQAYMVLSSASSHRLVNEAWLKSRETPQQVFKILRLQHKALDSNPLFIQWLRYIKLYRSLAGSESFSDAQTLNFLLNEKWFLFESTLGTLFQSLKAIPDLETFALSLQTHLYHRWIGIKFSPKQLELLLGTPKRIDFSRVPKSDPMYGNLEAYTMQFAEHKGGRELLEKVKKMFADNDPNAALAAASKA	RALR	DDLAYK	18
PcaRXLR81	JAENGZ010001058.1	-	1744	2256	ATGCGTCTAAGCTCCACCCTGGTAATAGTTGCTGCCACTATTGCCTTCGCTAGCTGCGAAGGTGCACCGATCATCAATGAGCACGATCGTTTTTCTCCCGTCAAGATCAGCCCGGTCAACTACGCGCCGACGACCAGTGACGGCAACCGGTTCCTCAGAGCTCACGAGGAAACCTCCGATCGCGATAAGTCCAAGGAAGGGGATGCCGACGAAGAGAGACACTTGTCGAAACTCAAGAGGACGTTTTCGGAGAAGCTGCCTACCGAAGCCATTGCCAAATTGACAAGAAGCAAGTCGTTAGTTGACCTTTCCAAACTCGACGACGCAGCGTATCTCCGAGCCATCGATGGAAACAACAACGTCTTGTTCAAGCGCATTGAAGATATGGGCTTTAACCCT…	MRLSSTLVIVAATIAFASCEGAPIINEHDRFSPVKISPVNYAPTTSDGNRFLRAHEETSDRDKSKEGDADEERHLSKLKRTFSEKLPTEAIAKLTRSKSLVDLSKLDDAAYLRAIDGNNNVLFKRIEDMGFNPETMLKKMIDHQGHSDDLLLKDFSKYWVQKYPDWKPKTS	RFLR	EER	21
PcaRXLR82	JAENGZ010001102.1	+	2003	2470	ATGCGCTTCTATTACGCCGTTCTCGCTACAGCGGCGACGCTCCTTGCCAGCACCAACGCTGCCACTGTTGACACCCAGCACAGCCAGATCTCGCAAACGGCCCAGGAATTCGTCGCTTCCACCCAGATTCACAGCGACGTGAAGCGCTCCCTGCGCTCTCACCAGTACGAGTACGAGGAGGAGAAGGACTCTGTCGACCCGTTGAATGACACTGAAGAACGAGGAAACGGAGTGAACTATGGTTCGCTGAATAAGCTTGTCAGGGCTCATGACACCCCCCTTAAAATTGACTTGGCGGTACTGGGTACCACGAAACGGAAATGGATCCTTAAAGTGCTGAAGAGCCAAGACCTGTCGCAACAGCAATTACGCAAGAAGTTGGGACGCAAAAACTCCGCA…	MRFYYAVLATAATLLASTNAATVDTQHSQISQTAQEFVASTQIHSDVKRSLRSHQYEYEEEKDSVDPLNDTEERGNGVNYGSLNKLVRAHDTPLKIDLAVLGTTKRKWILKVLKSQDLSQQQLRKKLGRKNSAYFQAWKENFHTGNLPKKHPEDVF	RSLR	EER	20
PcaRXLR83	JAENGZ010001119.1	+	10898	12121	ATGCGTACTAACTACATTGCGCTGTTGGTTTGCGCCCTAGTTGCAAGTGCCGATGTCGCCTCGCCGACGACGGAGTCCATTAATAGCGCACACAAGTTCTCGGTTGCTCCTCGTCCGCTCGCAGTTGACCAGACCGATGTCGGCAGATTCCTGCGTGCCCACAAGACGAATGTCGACGAAGACGAAGAGCGAGTCTTCGGATTCAAGTTGGGATTCATTGACGATATCATCGAGAATATGAGTCTAAGCCCACAGTTCAAGGAGATGCTGAATAAAAGAACTTCCGCGGATAAAGCCTACAAGGCGTTCAAAGTGGACAAGGTGACCGACGACCTCTTGGCGAGCGCGCAGTGGAAGGAGTGGGCTTTGTACACCTCCAAGCTCAATAAAAACGACCCA…	MRTNYIALLVCALVASADVASPTTESINSAHKFSVAPRPLAVDQTDVGRFLRAHKTNVDEDEERVFGFKLGFIDDIIENMSLSPQFKEMLNKRTSADKAYKAFKVDKVTDDLLASAQWKEWALYTSKLNKNDPEESLAAAMTVAYGGDGFAKIVAKAAKDPNTKELAAKLEAAQLSRWSGLDSSPDAIFKVLKLQEKTDNIFDSPQYATWTSYLKAYNQKHPTKQVSELSVFMKSYGEEGFIKLLASADDANSAGTQKFKNELVKGWLDEPTHPLNVFNKLKLNDAGDGLLANPLLNTWVQYMKAFNKEFPHAETTMVQTFTKSYGDEKLAAMIQAATKVEETKEFAKNLQTAQFNQWMVDKKTPKDILGVLKLNSQTFTDNPSADIWRAYNKAYAKKF…	RFLR	EER	17
PcaRXLR84	JAENGZ010001127.1	+	12612	12854	ATGATTGGATGTGTATTGCAAATTTTGTGGTTCCTGGTACCTCATCGTCAGTTTGCACTTTGTGAACTAACGACCACACGATTAGAACAACAGCGAGCGCTCCGCGACGACGACTGGAGGTTGAGTCTCCAGCGCATAGAGGCCACCGTCCACTGCTTCGAGCATCACAAGTCACTAGGCAACCGGGCTTGCTCCGAGGTAAAGCAACGCGTGCCGCGCTTTCACGCAGCAAACCAAATATGT	MIGCVLQILWFLVPHRQFALCELTTTRLEQQRALRDDDWRLSLQRIEATVHCFEHHKSLGNRACSEVKQRVPRFHAANQIC	RALR	DDWR	21
PcaRXLR85	JAENGZ010001129.1	-	3641	4120	ATGCGCCTGCTTCTATGGGTTTTGTTTGTAACTTTGGTCACCTTCGTTTCGAGTTGTGACGCTGCTTCAGTCGATGCGAATAAGCGGCTGGAGCGCGCAGTATACACCAAGTTGACTTCACGCAGCCTTGCTGCCGACAACGGCCTCAACCATGACAAGAGATTCCTGAGGGGAGAAAGCAGCAAGATCGTGACTTTAAATGAGGGGGGTCAAGGAGAAACGGAAGAGCGGGGCGCCAGCCGTAAGATCTCTGCGGTACTCAGAGAAATCAAAGGGCCGTACCTCAAGTGGGAGCAGAAAATACTCGCATCTCGTTTTAAGAAGATGGCCGCAAAGCGGAAAACTTACTCGGACGTCATGGAAGGCTTTCGTGTAAGAATGATGAATAGTGGTCGGTGG…	MRLLLWVLFVTLVTFVSSCDAASVDANKRLERAVYTKLTSRSLAADNGLNHDKRFLRGESSKIVTLNEGGQGETEERGASRKISAVLREIKGPYLKWEQKILASRFKKMAAKRKTYSDVMEGFRVRMMNSGRWGTPSGFKRYANLYKTWLKNNNHGDLAV	RFLR	EER	21
PcaRXLR86	JAENGZ010001132.1	+	3589	4026	ATGCGTCTAAGCTCCTTCCTGGTGGTCGTTGTGGCCACTCTGCTCGCATCTTGCAACGCTGCATCAACAGCTTTACGTGCCGGAAACCTACTACCAACAACGGAAACTTCCAACCAACTTCGCTCGAGTGATATTGCCAAGAGATACCTGCGGAGCCGCAAGACAATCGATGGCGATACTCAAGCCGAAGAGAGGGCCACCGACATCAAGAGGCTGTGGGACTGGAGATACTTCACGAAATCGGATTTGTACAAGATGCTACGAAACGAGCGGTTCAGGCTTAAGATGTTTGATAAATGGGATGACTACACCATGGAGCAGATCAAGTTACGCATTGGAGAAGCGAAACTGACTGACGAACGCCTCGTAGGGATGCTCGTGAAGTATATCCAGAACTAT…	MRLSSFLVVVVATLLASCNAASTALRAGNLLPTTETSNQLRSSDIAKRYLRSRKTIDGDTQAEERATDIKRLWDWRYFTKSDLYKMLRNERFRLKMFDKWDDYTMEQIKLRIGEAKLTDERLVGMLVKYIQNYRVYLHNPPIKPQI	RYLR	EER	20
PcaRXLR87	JAENGZ010001140.1	-	8858	9898	ATGCGTGTACTATCAATTCTCGTCATGCTGATTTCAGCCGCATCGGTTACTACCACCTCCGGAAATGTCGGTGCTGCGAAGATTGAGTTGGATGTTGAACGCCTCCCTCGCGAGCTCGGTGCTGACCACCAGCATATCAAGCGATCCCTGCGTCAGCATGATTTCAACGCGGAGTCTGAAATTGAACCCGAAGATGAAGAGAGAGGTGGTCTTGGAAACGTGGACGATCTGATAACGAAAATTGACGACGCAGTGGGGATGACGGGGAAGGTGGACGACGTAGTGGGAAAGGCGGAGAAGATGGACGACGTAGTGGTGAAGGCGGAGAAGCTAGCGCCGGCAATGAGGTGGAAGACCGCAGTAAAGGAGACGACTGAGCGTTTAGGACTTGTGAAACAA…	MRVLSILVMLISAASVTTTSGNVGAAKIELDVERLPRELGADHQHIKRSLRQHDFNAESEIEPEDEERGGLGNVDDLITKIDDAVGMTGKVDDVVGKAEKMDDVVVKAEKLAPAMRWKTAVKETTERLGLVKQLSQDYKVADRLSLPTLRKLKRVKDLRAKDLLKFNKDTGGGMRRKIEPFEGIKIPPKQYLESHVGRELQRYDKDGNRLLSAAVIGDGDYVLLISSSKRPHDWVIPKGGWDKGEGIEVSALREVIEEAGVYRNRYSFCSWMSILFTNSSMQIHARLNHRLGEIKYHDGKKGYGFLPFTMRTVERFDDWAESGRYRIFVRTAWWGRYIDMQEKQTCV	RSLR	DDVVGK	21
PcaRXLR88	JAENGZ010001149.1	-	9902	11113	ATGACAACCAAGTCAAGCTCGGGCACCCCATTCTCCATCGTGAGAGTGTCGGCTATACTCGCGTTCCTGGCATGTATCAACGCGGCCTCTGCAGCTACGACGTCCAAGGGAGTCAACGTGCAGCCTCGTGTGATCAACTTTGAGCAGAACGACGTTTCTTCTCAACGCTTCTTGAGAACGGAAGAAAGGAAGCTTGGTATAAGTCTCTCGGGGCTTGAACAAGCCGCAAGCGGCACCAAGTCTTGGGCAGCCAAACTCATCCAGAAGCTCCAGCTAAAGTGGTGGCAACTGCGCAAGAAGACCCCCAATGATGTTTTCACAAAGCTGAAGCTCCAACAGACTGGACCTAATCTGTTCGAGAGCCCAGGGTTTTCTAAATGGGTCGCCTACGTCACTAAG…	MTTKSSSGTPFSIVRVSAILAFLACINAASAATTSKGVNVQPRVINFEQNDVSSQRFLRTEERKLGISLSGLEQAASGTKSWAAKLIQKLQLKWWQLRKKTPNDVFTKLKLQQTGPNLFESPGFSKWVAYVTKNSKEPPDMTIFSTLAYHYSDDALAKMLLTAKQGESTNTLATKLEGMQLTNWIHSGKSQDYVFKTLALDQAGTKAFANPQFARWTDFIAQTNTKNPEMAIFSTLGIHYSDDALVKMFAAAKEVDGTKALATKLEGMQLTNWVHAEKSPDYVFKTLALDKMGAKGFENPLFARWTEFITKANTKDPDVAIYTTLGAHYSDEALATMIATATKVESTENLAANLRSLQFEKWVSQGKTPESVNTMLGVATNTDDLTKKVSRDYEKFYGK…	RFLR	EERK	31
PcaRXLR89	JAENGZ010001158.1	-	11380	11772	ATGCGTCTGTATTGCATCGTGCTTCTAGCTGCAGCAGTTTTCGTTGCAGTTGCCGAAGCTTCCCCACTCGAAACAGATTTCAGACCCTCCTTCCTCTCGCAAGGAGGCCATATCGGTCGGTCGCTGAGAGTGGAGAATGCAGCAGAAGAAATGGACGACGAAGAAGAGAGGATCAAGATTCCAATCGTGGATCAAATCACAAAGTACCTGAACCAGAAGACGCTCGACTACTGGCTGTACCGACGCAAGGACCCTAAGGAAGTTTGGGCTCTGTTGAGACTGAACGGATTGAAGGGCAGGGCGCACCTAAATCCGAGACACGAGTACTATCGCACATACCTGGCCATGTGGAAAGCAGCCGAGGAGGCCGCCAAGAACGTCGACAACATCGTG	MRLYCIVLLAAAVFVAVAEASPLETDFRPSFLSQGGHIGRSLRVENAAEEMDDEEERIKIPIVDQITKYLNQKTLDYWLYRRKDPKEVWALLRLNGLKGRAHLNPRHEYYRTYLAMWKAAEEAAKNVDNIV	RSLR	EER	20
PcaRXLR90	JAENGZ010001166.1	-	4784	5155	ATGCGACTACCTACCATCCTCCTGGCTGTGTCACTATTTGCCAGCGGAAATGCGATCACAACAGTCAAGCTTCCGCGAGTCCTACCGCCAAATCTGCTTCAGGATGCGCAGAAAGAGGGAAGACTGCTGCGCACCAGTGTAATTCTTAACGAAGACGATGAAGAACGAGCCCCCCTCGCCAGTTTAATGAAACATGACGATGAGGTGGCGGCGATCAAGCAACTAGCTTCAGAGTTCAAGGATTTGAATAAGATCCACCATGAAGCACTTGATGTCATCCGTGTTCTACGCAAGAGAGATATGACGGAAGAAGAAGCCACGTACGTGGGGAACCTCTACGCTAAGTATCTCCAAGACCCTAAGGCTTATCAT	MRLPTILLAVSLFASGNAITTVKLPRVLPPNLLQDAQKEGRLLRTSVILNEDDEERAPLASLMKHDDEVAAIKQLASEFKDLNKIHHEALDVIRVLRKRDMTEEEATYVGNLYAKYLQDPKAYH	RLLR	EER	18
PcaRXLR91	JAENGZ010001212.1	-	7346	7750	ATGAAGCGCTGTTACATTTTGGCGGTGCTCGCAGTAGCCTTCCTGGCAATCGGTGAGGCGGTGGTGACATCCGGGTACAGAAATCGTAAGCTGGCCGAAAACCGAAGCCAAAGGTTATTGAGAACCGCGGGGACAACGCCTGTCGACGCTACCGACGAAGAAAGAGGATTCCAGGCAATTTTGCTCGGCAGACTGAGTAATCTTGCGACAAAGGCGAGATTGCCGAAGATCGCGAAAAAACTGCAATTCCGAGCCTGGTTGAAGGCAAAATGGGACCCCAATCGTCTCTACGAGCATTTCGGGTTTACCGGGAAAGAGTTGGCAGTGGTCAGGAAGGACCCCAACTATGATGTCTGGCTCGAGTACAGCAAGATTTGGCTTGCCAAGGGTGGTCGCTAC…	MKRCYILAVLAVAFLAIGEAVVTSGYRNRKLAENRSQRLLRTAGTTPVDATDEERGFQAILLGRLSNLATKARLPKIAKKLQFRAWLKAKWDPNRLYEHFGFTGKELAVVRKDPNYDVWLEYSKIWLAKGGRYMA	RLLR	EER	20
PcaRXLR92	JAENGZ010001230.1	+	1113	1940	ATGGGTCTCCAATACATGCTTGTAGTGATGCTTGCTGTCGTCGCTCTGAGTGTGGATGCCTCTTTGGCGAATACTGAGTCAAAGAAGACGAACCTCAACGTCCCGCTAAATCGAGTGCTCACGGATGGTCTAAGTGACATTGGAACCAAGAGATCGCTGAGGGCTGAGAAGGTGATAGAAGTAGGCAATGAGAACGAAGAGAGGGGGCAAGTATCCAATATTTTTGCGAAGGTCGGTAGACTGGTGAAGCGAAAGAAGAATGTTGACCCGAAGGTGATTGCGAAGGTTGAGTCGGCAAGAATTGACTCGAAGGCGATGGCGAACGCAGTGCCAGCGATTCCGAAGGAGCTACCGACCGTTAGCAGGATGTCAAAGGAGGACAAGACGCTCACGAAGAAG…	MGLQYMLVVMLAVVALSVDASLANTESKKTNLNVPLNRVLTDGLSDIGTKRSLRAEKVIEVGNENEERGQVSNIFAKVGRLVKRKKNVDPKVIAKVESARIDSKAMANAVPAIPKELPTVSRMSKEDKTLTKKLNDFVEEKRSLDAVFTSQVMNKWNNGLFSAEGLPMYVRYSEMTAKRGGHDTYGVNLLVTKVGQEKLVKAVNIGLASGDDLAIATADRVRAGLLNKWWKEGRDATDVARFLKGGGVVVPTVNKNVVKLYRDRFNIHKLSPKPSA	RSLR	EER	23
PcaRXLR93	JAENGZ010001327.1	-	3045	3467	ATGCGTGTCTTGCTCTGGTTACTACTCGTCTCCTTCACCACCCTTCTCGCAAGCAGTGATGCCGCCTCGGCAACTACTTCGGGCAAGAAGCAACTGCTGAGCTTGGACATCAAACTACTGAGTCGTGCTCTCAATGTCAACAACGAAAAGGGCAAACGATTTCTTAGGGCTGGAAGTAAGGAAACTGTGGCTATTGAGGACGAAGACGAACGGGGAATTGTTGTGCTGCTCGAGATGTTTTTTGCCAGGATCAAGGCGAAAATCCAACGTGTGTTAATCCGAAGGTTCGAGAAGCTAGACACACAAAACATTACTCCCGGTATGTTAGCGAAAAACTACCAGATTGGAACCTTGGCAGCGCTAGCCCGGAACAAGAGATTCATCAAGTTGTACACGGCC…	MRVLLWLLLVSFTTLLASSDAASATTSGKKQLLSLDIKLLSRALNVNNEKGKRFLRAGSKETVAIEDEDERGIVVLLEMFFARIKAKIQRVLIRRFEKLDTQNITPGMLAKNYQIGTLAALARNKRFIKLYTAWYQEKHPT	RFLR	DER	21
PcaRXLR94	JAENGZ010001333.1	-	7512	8138	ATGCGTTTGTGCTACATCCTTCTGCTACCTGTTGTGACTTTTCTGGCTAGCGTCGGTGTTGCCTCTCCAGTCTCCTCGTCGGGGATCCATCCCCTTACTGCCATCCGAGACAAGATCGTTGACAAGAGGCATTTGAGGGCGGAAATACGCATCGACTATGATAACAACAACGCCAGCGACGAAGAGAGGGGACTTCCGCTCCCTGTCGCGGGGCAACTCGCGAGCACGAGTCCCTACAAAGCTAAGCTCGCACAGAAAGCTTTCGAGCTGCTAAGCCTCGACAAAAGGAAGGGGTTCCTTTTTGGCTCCCCGAATTTGAAGACCTGGTCCGACTTGATGCTCAAGCTCGACAAAAACGACCCGAAAGGGTCTATGACTGATATTATGTCGATATACTAC…	MRLCYILLLPVVTFLASVGVASPVSSSGIHPLTAIRDKIVDKRHLRAEIRIDYDNNNASDEERGLPLPVAGQLASTSPYKAKLAQKAFELLSLDKRKGFLFGSPNLKTWSDLMLKLDKNDPKGSMTDIMSIYYGENALARYIQSAKVSPSMGKLATDLQTAQFAKWARRGETTTTIANMLKKKPDRESALRDNEVVKAFKAFLIKKNNR	RHLR	EER	21
PcaRXLR95	JAENGZ010001395.1	+	8154	8606	ATGCGTCTGTCCTGCATCCTCCTAGTTGCCGCTGCAACAGCCACTCTCCTCACAAGCTGTAAGGCTGCGGCCGCAGCCTCCGACCGCACGTTCGATATCTCGACGATGGCGTCGCCAGATGTGATTGTTTCGCTTGGTGCAGCCCAGGGCATTGGTGGTGAAAAGAGATTCTTGCGCGACCATAACAACAAGATTCGTGGTGGCGAGAAAGAAGACGAAGAAAGGAACATCTTCGAAGCCTCGAGACTCAACGCCCTTTCGCGGGAAGCAAAGGAGTTGAGTTATACTGAACTGAAAGGAACCGGCGTGAAGAGGTTTTTCAAGACATTGGCGATCAACTACAACCCCGTTAACGTTCCGATCCCGAACGAGTACACCAAACTCCGACAGCTTTACAAT…	MRLSCILLVAAATATLLTSCKAAAAASDRTFDISTMASPDVIVSLGAAQGIGGEKRFLRDHNNKIRGGEKEDEERNIFEASRLNALSREAKELSYTELKGTGVKRFFKTLAINYNPVNVPIPNEYTKLRQLYNGWYYYRYIPKQQALGLLP	RFLR	EER	25
PcaRXLR96	JAENGZ010001456.1	+	293	553	ATGCGCACAAACTTCGTCCTACTGGTGCTTGGAGCCACACTTCTTTCGATCACCATTGCTGCGTCGGAAACTATCGAGACGAACACCAATAGATCCCTGCGCAGCCAAACGCGCAGCGATTTTAGAGGCGACCACGACGCTATCGACGAGGAGCGAGTCTGGGGCTTCAAAAACCCATTCGGCACGATCAAGTTCGAGAAAATGTTGGTGACCAACCCGGCCTACTGGACAAATATTCGACACGTACAATCGCCTCGAAAT	MRTNFVLLVLGATLLSITIAASETIETNTNRSLRSQTRSDFRGDHDAIDEERVWGFKNPFGTIKFEKMLVTNPAYWTNIRHVQSPRN	RSLR	EER	22
PcaRXLR97	JAENGZ010001515.1	-	645	1721	ATGCGTCTAAGCAACACCCTACTCATTGCTGCGGTTTTTCTCGTCGCGAACTGCGATCCGGCTTCGGCAACTATCCACTCCCAGCAAGTCACGTTCTCCGCTGTATCCTCCACGGATGCAGTGCAATCGATCGAAGCCGCCCAGCTGGAGCGCAGTGGCAGGAGGTCCCTGCGCAGCTCCACGCCAGAAGGCAAGGACGATAAAGACAATGACGACTTAAGCCCAGCGGATGAGGGAAGACAAATGTCAATCTCGTCGTCCTTGACAAAACAGTTGTCTAAGCTGGGGAGTTTCAAACAAAACACTGGAGCGCTCCAAAAAGTAGATGAGGCCATGGCAGCTGTGAAGTCTCAGAAGGCCAAGACTCTCGAACAGAAGCTCATGTCGAAGCTGAGCGAG…	MRLSNTLLIAAVFLVANCDPASATIHSQQVTFSAVSSTDAVQSIEAAQLERSGRRSLRSSTPEGKDDKDNDDLSPADEGRQMSISSSLTKQLSKLGSFKQNTGALQKVDEAMAAVKSQKAKTLEQKLMSKLSENQVAQRNFRQYMDEKWTVDVLKTKLGIAKGMAPDSKEYEAFSALLQTRMYVDTLMKIKTPTMRTNGEIMLAKITENRLAQKYFGQFMDDTLTQAALKKELGITRTTSKTSKEYDALILLTQARAWNSMLAKTKGNSLKETVLGRVEGNPLAQKFFNQFLEEKWSMQTLQSKLGITKGMTPDTTKYEALSGLVQSRMYINGVAKGKSPTTRSNTEKLLTKIDDNALA	RSLR	DEGR	23
PcaRXLR98	JAENGZ010001524.1	+	1237	1632	ATGCGTCTCTCTCAAGTTTTGTTGGCGATCGCAGCTTCCTTTCTGTTTAACAGCGAGGCCCTCTCTGCAACTATGGACTCCAACCAGGCCAAGATTGCTAAAGTGGCATCGACAGGTGGCCCAAGCCAGCGGCTTCTGCGGGCTAGTTACACGCCCGTTGAAGAGGTAGATGACGCGGAAGAGAGGTTGGGAGGGATGGACAAATTCTCTGTGGAGCATCAGAATATACTGAAGGCGTTGGCAAAGAAGTTGGGGTTTAACCTAAGCCAAGCTATGGCCGACACAGGTTACTTCTCCAAACTGCCCCCGCCGGTGTTCAAGGAATACATCACCATGTACAACACAATTTACAAGATGTACCCTCATAAAAAACAAAAACATTTTCAGCTGAAGCGA	MRLSQVLLAIAASFLFNSEALSATMDSNQAKIAKVASTGGPSQRLLRASYTPVEEVDDAEERLGGMDKFSVEHQNILKALAKKLGFNLSQAMADTGYFSKLPPPVFKEYITMYNTIYKMYPHKKQKHFQLKR	RLLR	EER	22
PcaRXLR99	JAENGZ010001535.1	-	6557	7120	ATGAAAGCGAGCGCCTCGATGCGTCAAGCTCGCGCGTTGGCGGTGTTGATCGCTGTGACTCTCCTGGTTGCCTGCGAGGCGTTCTCCATGGATCCAGCCTCCGACAAGATGTCCAAGGTTTCATCGCCCACCAGCCAAGTCCAGCGGCTTCTGAGGACTCGCCACACAACCAATACAGGCAACGCTGAATCTGAAGAAAGATCTCTGACTTTCGAAGACATGATGGGTATGATGACGGCGATGAAGTCCAAGGAGGCCTATGCTAGCGAGTTGGGTATTGCTACCAAGATGGACGACTTCATCAACAAGCACGCGCCAGATATAGAAATTTTCAAGGGATCCGAGGACTTCAAAAAGTACCAAGCCTATATGAACTTCTTAAACGTTATGCAGCACAAC…	MKASASMRQARALAVLIAVTLLVACEAFSMDPASDKMSKVSSPTSQVQRLLRTRHTTNTGNAESEERSLTFEDMMGMMTAMKSKEAYASELGIATKMDDFINKHAPDIEIFKGSEDFKKYQAYMNFLNVMQHNEDYGRLVRMIKDGNIDEKLFKALLAKIKNVNPKSKPSRWKLVKQISKLVTLKIKK	RLLR	EER	27
PcaRXLR100	JAENGZ010001540.1	-	2063	2488	ATGCGTTGGCTTATTTGGACTGTACTCTCCACCCTGGCCATGCTTTTAGCAACCACCGATGCTACCACATTCAGACCCAATCTCGAAATCGCGACGAAGAATTCGAAGCTCGCTGCCACTTTTCCTGTCCGTGCGCTGTCAAGCGAGTACAACAGCAATGAGAAAAGAATTCTGCGGGGCAACAACAACAAGATATCCACTAGTGAGCTCAAAACTGAGGACGAAGAGCGAGGGATTTTGAACTCCCTTGTCAATAAACTCGTCACTCGCCTGTTCAAATGGCTCTACAATAGGGGAGAGACTCCGTTGAGCCTCAGGACCAAGATGATGGGAGATGACAACTTCCTTGTTGGTGACTACAAAGTTTGGTGGGAGCAGGTTCGAGCGACAGGGAGAATG…	MRWLIWTVLSTLAMLLATTDATTFRPNLEIATKNSKLAATFPVRALSSEYNSNEKRILRGNNNKISTSELKTEDEERGILNSLVNKLVTRLFKWLYNRGETPLSLRTKMMGDDNFLVGDYKVWWEQVRATGRMPKWQRNGRS	RILR	EER	21
PcaRXLR101	JAENGZ010001555.1	+	2418	3899	ATGTGTCCCAACTTCTCCGTGTTACTCGCTACAGCTGCGCTCCTCGCTATTGCTGCTGCCACTTTGACGAGTGCGGAGGCGCAAAGGATCCAGGTCGGAGCCCCCGCATACGTTCGTTCCAGCGAAAGATTCTTGAGAGCACAACGGACAGCGGGTTATGGCGAAGAGAGAGCATTCACGCTTCCTGGGGAGGGGATTATGGCAAGTCTCGTTGGATCGATGGCTTCGAGGATTGCACAAAACCTAAACATTCAGACTTGGCTGCTCAAGGGGGCATCCATCGACGACATCTTCACGCAACTAAGCCTGAAAACTGCAGGAAGCAAGATCTTTGAAGACCCAAAATTTATGACTTGGGTTGTCTACGTAACCAAAGCCGAGAAACAGAATGCCGGGGAT…	MCPNFSVLLATAALLAIAAATLTSAEAQRIQVGAPAYVRSSERFLRAQRTAGYGEERAFTLPGEGIMASLVGSMASRIAQNLNIQTWLLKGASIDDIFTQLSLKTAGSKIFEDPKFMTWVVYVTKAEKQNAGDVILAKLMTQYTPDSLAAMIAAAKKVSSTESLARVLQAQQRQVWLSTGESGDDIFKMIKLDEAGAKLFESPQFTTWASYVDEFNRNIPNKAVSMLTLLAKHYDDVDLGKMLEAAKKVPSTESIAAKLQSELKASVAGGKSPENFFRILKLDDTGTELFKSPEFPKWISYVDDFNAKNPGEAVPILAKLTKLYGEATLSEMIEVAKKVSTTESIAKKLQAQQNLQWLSKQKSPDDVFKLLKLDEPSLAILTDPKLSAWGSYLMVFNSK…	RFLR	EER	27
PcaRXLR102	JAENGZ010001571.1	+	1450	1932	ATGCGCGTGCTGTACGTTGCGCTAGTGGCTGCGGCCACCCTACTCGCCAGCGGCGAAGCTACCACCACCTCAGATCCTACGAAGATAACCTCGGCCCAAGCTATGGCGTCGATGGACGCCATCCAGACGAATCGACGATTTCTGAGGACCCAGAAAGCCATCGAAAAATACGACGAAGAAGAGGAGGAGAGGGCTCTCCCAAACTCCCTCGCAACGCTAGACGACCTGATGAAACTTGAAGACCTGTTCAAGGCGAAAAACGCACAAGTCAAGGTGAAGAAGCAATTATTTATCAACAAGGGCAAGGCTCTTTTTGACAGAATGCACGAGTATCCTAAAGTCAAGAAGGCCGTTTTCGTCGAAATTGCTGAGAGGCCCGATGGCAAGTGGCTAAAATCG…	MRVLYVALVAAATLLASGEATTTSDPTKITSAQAMASMDAIQTNRRFLRTQKAIEKYDEEEEERALPNSLATLDDLMKLEDLFKAKNAQVKVKKQLFINKGKALFDRMHEYPKVKKAVFVEIAERPDGKWLKSVWQSYLWQKMLNYDKAEAAILKARPNAS	RFLR	EDLFK	20
PcaRXLR103	JAENGZ010001590.1	-	7121	7714	ATGCGTCTCCCATACGTACTGCTGCTAGCAGTATGTGTTGTCATCGTTTCGTGTGATGCTCTCTCCGCATTTGACTACGAACAAGAAGCTGCTGCCACGCAAAACGCTCAACTTCCGGGATCGCCTGGATTCCTTGCTGCTGCTCAACCCCACGATACGTCTGGCAAACGGCTGCTAAGGTCTGAATTCGTGCCTGCGGACGACGCTGTCGATGATGAAGAAGAGAGGGGCATCCCAGGTTTGTCGAAGTTAAAGGATGTGGTTCAGAAAGGAAAAACCAAGGTGAACGACCAGGTGTTGTGGAGGAATTACAGGAGCATGCTTAAAACCGGGTTTTCGGACAGAGGTATCACCGAAGCGTGGATAAACCAAGGCAAAACTTCGGCAAAAATTTTCGAC…	MRLPYVLLLAVCVVIVSCDALSAFDYEQEAAATQNAQLPGSPGFLAAAQPHDTSGKRLLRSEFVPADDAVDDEEERGIPGLSKLKDVVQKGKTKVNDQVLWRNYRSMLKTGFSDRGITEAWINQGKTSAKIFDRWIRLGKSERQAAKNLLKEGKSPEELFTVLKSRGMSIEGIWNVWSGAGLEKAQLSAILTKLAAKN	RLLR	EER	20
PcaRXLR104	JAENGZ010001632.1	-	4385	4777	ATGCGTCTGTCTTTCATGGGGTTTGTTACGATGGCCATCGTCTACTTCGCGATCTGTAACGCGACTCTAGACTCCGATCAAACCAAGGTATCGACGGTGGGGTCACCAGACCTCGTCCTCCCGCTTGGTGTTGGGCAGATCGACAATGCGTCAATGAAAAGATATTTACGAACTCACAAACGAAATGGAGGATCCGAAACAGAGGAGAGAGTCCTTGGTCAGCTGATGATCCAGATAAAGTACATGATCGAGAATGTAAACCTCAGAGGAATGCTCAAGGAAATTCTGGATGAGCTTTTAAAAGCGGACGACGCGTTTAGGACGTGGGAAGCGTTACGATATAACGCGCATGGTGCTGACGAAATATTGAACTTGCGATCCCCAAGAAGAGGA	MRLSFMGFVTMAIVYFAICNATLDSDQTKVSTVGSPDLVLPLGVGQIDNASMKRYLRTHKRNGGSETEERVLGQLMIQIKYMIENVNLRGMLKEILDELLKADDAFRTWEALRYNAHGADEILNLRSPRRG	RYLR	DELLK	21
PcaRXLR105	JAENGZ010001686.1	+	443	1081	ATGCGTCTTTGCTTTCTTCTCGTTGCGGTCTCGATAAGTCTACTCGGATGCAGTAAAGCTCGTCCTTTGGTATTCACCCCAACCAAGGAGGATTTCGCCGTGACCATTGTCGCCCGGGACGATGATCATGACAGAAGGTCTTTAAGGGCAGTCCAGACGACAGTTGTCGACGAATACGATGACGGCGAAGAGAGAGCAACTATGAATTTTGCTGGGTTTGTTCGCGGTAAGGCAGAAACGAAGAAGTGGCTGACATCTTGGCTCAACAGTGGAGAAAGTGTGTCAACTGTTGCTGCGAAACTGGGTGTGTTCAACATGCCGGCCGAAAAAGCGATGCTTCACCAAAACTGGAGAGCCCTCGACAAGTTCCAGCGGATGAAGTTCGAGCGCACGTATGGC…	MRLCFLLVAVSISLLGCSKARPLVFTPTKEDFAVTIVARDDDHDRRSLRAVQTTVVDEYDDGEERATMNFAGFVRGKAETKKWLTSWLNSGESVSTVAAKLGVFNMPAEKAMLHQNWRALDKFQRMKFERTYGKKLPYAYFGTGYQTEKKTKECLLKWVMAGDSIESVAKTLGLVGLKSRIELIGHQNYKAYRTFVKWRNQWAEMRGSGYTAS	RSLR	EER	20
PcaRXLR106	JAENGZ010001693.1	-	7295	7642	ATGCGCCTCGCCTACTTATTTGCTATGATCATCGCGGCCACTCTTCACGCCAGCGGCTCCGCTCTCCCCACGGCCCAGGGTGCCATCCAGGCTACACTCGCAAATGTGGCAGCTTCTGACATCGTCGGTACGGATGTTGAACGGCATCTGCGTCAAGCCGAGAAGCATGCCGCCTTCGATGAGAAGACCAAAGACGAAGAAAGGTTTTTGACGAGGTTCGGGAATTATCTGAAGAAGCTTCCCTCCAAATGGAAGGAAGATTTTGCGGTGAAGAGAGCCAAAGAGCAGCTAGAAAGGTCCAAGAAGAGGCGCCAATGGATTCGAGAGCAGGGGGGTACGCCTACGTCT	MRLAYLFAMIIAATLHASGSALPTAQGAIQATLANVAASDIVGTDVERHLRQAEKHAAFDEKTKDEERFLTRFGNYLKKLPSKWKEDFAVKRAKEQLERSKKRRQWIREQGGTPTS	RHLR	EDFAVK	21
PcaRXLR107	JAENGZ010001701.1	+	3098	4120	ATGCGTCTTAGTCAAGTCCTGATCGCATTCGCCCTCCTCGTTAGTTGCACCACTTCGCTCGAAGCAGGACGGCGGACCCTCGCAAGCAAGCAACACGCCGTGGACAGTACGAGATCGCTGCGAGTTGCTCAGTCCACTTTCGATGAAGAGCGAATTATCCCAGAACTCACAAAGTGGTTTAGAACGACGTATTGGCTCAACTCTGGGAAGACTGACGAGTACGTCAAGAAAGCGTTGGGGCTGGACAATCTCTCAGGAGCTACGCTCAAGTCCGCCCCAAACTACGTGTACTACGAGCATTTCTTGGATGCTCTTGAAGGGCGCGTACTGAAGTCCTGGCTGGCCGAAGGAAAATCCACGAAAAGCGTATGGGCAGACTACAAACTGGAAGATATCCCT…	MRLSQVLIAFALLVSCTTSLEAGRRTLASKQHAVDSTRSLRVAQSTFDEERIIPELTKWFRTTYWLNSGKTDEYVKKALGLDNLSGATLKSAPNYVYYEHFLDALEGRVLKSWLAEGKSTKSVWADYKLEDIPTAQLKDNEGFKTYLRYAIMEDNYIFKLKSNDQLVKVDYSGTRAEMNAKVDMWISLKRPNWYVKKMLNLDHRSINAFRNSPNYPRYERFEDAMQEVTLKDWLAKGYSTKHILTSYKLHEVPLDKLERNDNYKMYVRYATMVDDEIFNGGKKVKVEADEIPLEVNTKVEIWASKNRPNEYVEEILGLNGAADKTSANYKYYEYFLTLKKG	RSLR	DEYVKK	19
PcaRXLR108	JAENGZ010001740.1	-	4995	5693	ATGGAGCTCTACCACGTCGTCCTAGTCGTGGCTGCTTTGCTGTTTGCGAGTGCGGACATTTCCTCTGCGACCAGAGCGTCGAAGTCGAAGCCGACTCGCGTACTCCAAAAAACTCACACTACGAGGCTTCTGAGAACTTACAACACTGGCGTGGAAGAGGATGAGGAAAGGGGTATTTCTATGACCATCCCTGGTCTCGAGAAGGTCTCAAAAGCATTTACATCGAGCAAGACAAAGAAACTCCAGGGACTCCTCACGGCGGATGAGTCTCTTGGGAATGCCTTCCAGAAGTTGGGGCTCAGCAAAATGTTCATCGCTAACCCTCAAACTGGTCTTATCGAGACGAAAATGGTAGTTAAGTTCTTATCGAGCCGCAATTACAAGGTTTGGTCTCAACAT…	MELYHVVLVVAALLFASADISSATRASKSKPTRVLQKTHTTRLLRTYNTGVEEDEERGISMTIPGLEKVSKAFTSSKTKKLQGLLTADESLGNAFQKLGLSKMFIANPQTGLIETKMVVKFLSSRNYKVWSQHAAKLNKNDPDTAMLTALTDALGEKEVAIMILLGKHSSASSTAKKLETAQFNKWFATGKFTPDGALENVLKVKRSKIHRNPREKMIWGDYMKYVRNRVLNH	RLLR	EER	23
PcaRXLR109	JAENGZ010001768.1	+	5747	6181	ATGCGCTTCATCTACCTCCTGTTCGTCGCGACGGCAATTTCTGGCTCGACGTGCAATGCTAGTGTAACCGTATTAGGCGATGTCCAGGCAAAAATGTCTGCTTATACGTCGACCGACTCGTTCCTACCAGCCCGTGATGTCGATGCCAGTACCGCCACAAGGTTTTTGCGAACCAATGACGAGGAGGACGCACCCGAAGAAGATGACGAAGACTTTTCTGAGGAGAGAGGCAGAGCGACTGAGAGGATTGCACATTGGGTCGCTATGGGATATAATGATGACATCCCCGGGCTAATTAAGGCGACTCAAGGTTATGGCAACAATGACGTTTATCGCAAGGCGTTTAAACGTTTTCTTGACAAGTATGCGCCCGCCCGATTGCATTCCAAGTACCTGTTG…	MRFIYLLFVATAISGSTCNASVTVLGDVQAKMSAYTSTDSFLPARDVDASTATRFLRTNDEEDAPEEDDEDFSEERGRATERIAHWVAMGYNDDIPGLIKATQGYGNNDVYRKAFKRFLDKYAPARLHSKYLLDAGIHHRLPEPK	RFLR	EER	20
PcaRXLR110	JAENGZ010001815.1	+	2329	2745	ATGATTCGATATGCACTACTGTTGATTGTGTTCGTGCTCGTCGGAGGTGTGAATACTGTTTCGGCAGTCAAGGACACCGGCTTGATCAGTGCCGCCGGCAAACTACCATCCAGCCCCAATCAACTCGCCCTCGTCTCCTCTGCAGAATTGACCAATCCGGACACCAAAAGGCTTCTTCGCCAAGAAAGCGTGACCACCACAGGAAATGGCGGGGACGATGATGCCACAGAAGAACGAGCGATTATCGCGTCCACTTTGAAGAATGCTCTGTACAAGTTTCTTGCATGGCGTGGCATTAACCCGCAGACGGTTTCCGTGAAATTGGGCATTCACAGTGGTAGAGCCCCCGATATATATCACCGGTTTTATAATAGCTACCAAAGATGGTATGCTACGTAT…	MIRYALLLIVFVLVGGVNTVSAVKDTGLISAAGKLPSSPNQLALVSSAELTNPDTKRLLRQESVTTTGNGGDDDATEERAIIASTLKNALYKFLAWRGINPQTVSVKLGIHSGRAPDIYHRFYNSYQRWYATYGPRVYG	RLLR	EER	22
PcaRXLR111	JAENGZ010001858.1	+	4596	5132	ATGCGTCTCCTCCACTTCCTGCTAGTGATGGCGATTGCACTCATCGCCAACACCGACGCTCTATCCGCCCAATTCGCCCAAACCAAAAGTTCGACTGTGGCCTCGTCCGATGTTCTATTCTCGGGCCATTTGACTATCGAAGAGGACGATGGTGCGAGCGAGGGAAGGTTGCTTCGAGTGAACAAGATGGTCGATGACGACACAGACAAGTCTTCTAAGGAGGACGTCCTGGTATCGGACACCGAAGAAAGCGGAGGTGTTCCGCCGACAATGATGAACGCAGTCGCCAAAGTCTCCACACCGATCAGTAGCAAAGTCTCCTCGACGAACAACTGGATAAAGGTGACGAATTGGCTAACTCAAAGAAAGTCTTTAGACTACGCCAGGAAGGCGCTGGGC…	MRLLHFLLVMAIALIANTDALSAQFAQTKSSTVASSDVLFSGHLTIEEDDGASEGRLLRVNKMVDDDTDKSSKEDVLVSDTEESGGVPPTMMNAVAKVSTPISSKVSSTNNWIKVTNWLTQRKSLDYARKALGVDDLSGAALRAHPNYKQYKFFVKLEETIRKGLDGCQIIYERRVGEA	RLLR	DTDK	20
PcaRXLR112	JAENGZ010001898.1	+	268	780	ATGCGTGTGTACAGGCACTACTTGATGCTGCTGGCTGCGGCGATTCTCCTTGCGAGACAGGCCGAAGCTTTGTCGCCGTCGACGGGCTCGAGCCAAACGAAGCTGGCCAGTGTCGCATCCCCTGGCACGCTTCAGCTGGACAACGCAGTTTTGACTCGTGGAGACGGTGAAAGGCTTCTAAGAGTCCACAAGACTGACGATGAAAGCAACAAAATCGGCAACTATATCACAGACAGCGAAGAAAGAGGATTCCAAAGTACCGCAAAATCAGCCAGCGCCAAACTCGTGAAGAAGCTCGCTACAAAATGGAAAACAATGACGAACAAGGACATCCGGAATCTGAAGTTGTTTCTGAACGAACAAGCTACCTTCGAGGAACTCTACAAAAAGGGAGCAACC…	MRVYRHYLMLLAAAILLARQAEALSPSTGSSQTKLASVASPGTLQLDNAVLTRGDGERLLRVHKTDDESNKIGNYITDSEERGFQSTAKSASAKLVKKLATKWKTMTNKDIRNLKLFLNEQATFEELYKKGATPFKLFTEMDHNGIAKVGKIDVRWGAYMDFWVKKNTGVI	RLLR	EER	23
PcaRXLR113	JAENGZ010001958.1	-	1646	2152	ATGCGTCCGACCAGTCTCTTCTTGGTAGTTGCCTCCATCAGTGCAGGTTGTAGCGCTCTCTCCGCAACTAATGGCGGCGACCAGATGGCGATCCCAGCCTTTGCGTCGCCCGATCAAGCTCGGCCACTCAGCGCCAACCATATCAATACCATCGAAGATACGAGATATTTGCGCGCGCGGCCCGACAACCACGAAGACGAAGACCGAGATTTAACAATTCTGAACAAAATGACGAAGGAGTTGCTGGACGAAATACTGCCCAAGACAATCGAAGCGCAAAGCAAATTTTTTGCATCCTGGAAGGAAAGCGGCCTCCCTGTTGATTTGGTGGCACAAAGAATCAAAGAGCTTACACCGCAGGATGAGAAGTATTTGACAATCGCATTTCTGTATAGCCAA…	MRPTSLFLVVASISAGCSALSATNGGDQMAIPAFASPDQARPLSANHINTIEDTRYLRARPDNHEDEDRDLTILNKMTKELLDEILPKTIEAQSKFFASWKESGLPVDLVAQRIKELTPQDEKYLTIAFLYSQFHKGEQLPAIYKQNPLRDFGESYPTWRAWVMSLLKE	RYLR	DEILPK	19
PcaRXLR114	JAENGZ010002008.1	+	2337	2579	ATGCGTTTGCACCGTGTTCTACTGTTGACGGTGGTCACACTTGTTGCCAGCAACAGTGCTCTCGTGGCGACTGAGGAGACTAGTGTTTCAGTCTTGAAACACGTTGCAGTCTCAGACCGCGATGGGAACCAGATGAGATCCCTGCGGTTCGCTACGACATCTGACGAGAAGGACAAAGTCGCCGGTGAGGAAGATCCGACTGATGCGAACGAGAGGACTAATTCGAAATCGCCGCTTCTCATA	MRLHRVLLLTVVTLVASNSALVATEETSVSVLKHVAVSDRDGNQMRSLRFATTSDEKDKVAGEEDPTDANERTNSKSPLLI	RSLR	EKDK	24
PcaRXLR115	JAENGZ010002009.1	+	4587	5078	ATGCGCTTGCACTACGTCATCTTCGCTATTACCGCCACGGTCCTTGTCAGCACGAATGCTGTCTCCGCTGACGCACAGCAGGACCAGATATCGCAGACGGTCTCTGAAATCGTCGCTGCCACCCAAATTGACAACCGCGTGAAGCGCTCCCTGCGCGCGTACAAGAACGATGACGTGGAGGAGGAGGGCTCTATCGACTCGCTGAACGACAGTGAAGAGCGAGGAGGTGGAGTGATTTCCAGTGATCTGATGAAGATTGTCAAGTCCCGTAATACTCCCATTCATCTGGACATCGCGGGACTGAACCCCAACCAGCAAAACAAAATTGTGGACATTTTGTCTGGCCAAACTCGGACACTTGAGAAGTTCGCCAAGAAGTTGGGAATGTCGAGTGCCCAG…	MRLHYVIFAITATVLVSTNAVSADAQQDQISQTVSEIVAATQIDNRVKRSLRAYKNDDVEEEGSIDSLNDSEERGGGVISSDLMKIVKSRNTPIHLDIAGLNPNQQNKIVDILSGQTRTLEKFAKKLGMSSAQDTTHVNFPFFEQWRYLFRDGKKPKKVSEDWI	RSLR	EER	25
PcaRXLR116	JAENGZ010002031.1	-	1549	2001	ATGCGTCTCGGCTCCATCTTCTTCGCCGCGGCAGCTGCCCTCATCATCAGTTGTGACGCTGCCTCGACAGCTACCGTGACTTCTTCTGACGCAGTGCAGCCTACCCCAGCGAAGAGCGTGCGACTTCTCCGGAGTGTCAAAACGGGGGATGACAGCGAGGAGAGGACTGGGATCCAACTCACTTCGATTGACGACCTGCTGGCAAAGTTGAAAATTAATGAAGCTGTGGCGCTGAAGAATCTGGACAAGGTTGATGATGAACTCATGCAAAAGCTTCGAGAGAACCCGAGCTGGAGCCAGAAGATTCAATCGTGGAAAGAAAATGATCTCAATCCAACGGAGGTGGCAATTCTATTGAAGGAGCGCCCTTCACTATCGAGGAAGGACTCCACGGAGTGG…	MRLGSIFFAAAAALIISCDAASTATVTSSDAVQPTPAKSVRLLRSVKTGDDSEERTGIQLTSIDDLLAKLKINEAVALKNLDKVDDELMQKLRENPSWSQKIQSWKENDLNPTEVAILLKERPSLSRKDSTEWNAWKIYAAQYLRQVQGLS	RLLR	DDLLAK	20
PcaRXLR117	JAENGZ010002107.1	+	5557	5853	ATGCGCCTCCAACTCGCGTTCGTTGCGGTAATTACCGGTATTGCAGCTGGAACTTCTGATGTAGCAGCGGCGACCGATACCACCCTGATCGTGTGTGGCCCTCCGACCCCAGTGAAGGCGCTTGATGCTGAGCTCACTGCAAGGAATGGGAGAAGGCTTTTAAGGAATTACAAGGCCGCCGATGAGGATAAGGGTGGTGGTGATGATGACCGAGAAGCACGTCATGGTGTCAAAACTGGATTAGATGAAGACATGGATCATACATTATCAATCCTAGACAGTGAGGCTAAAAGAATT	MRLQLAFVAVITGIAAGTSDVAAATDTTLIVCGPPTPVKALDAELTARNGRRLLRNYKAADEDKGGGDDDREARHGVKTGLDEDMDHTLSILDSEAKRI	RLLR	DDR	24
PcaRXLR118	JAENGZ010002137.1	+	5218	5688	ATGCGTCTACATGTAACGTACGCCCTGTTGGCCGCTGGAATCGCGCTCCTTGCCAGCACTAACATCGTCTCTGCGGCGACGGACGCCGCTAAGAATTCCCAGATAGAGGCCCCAATCGTGATTCACTCGCCAAGTTCCCGAAAAGAAATCGATAACGCCAAGCGATTCCTACGAGCCACTGCTCAAACCTACGACGGCGACGACAATTCAGAGGAGAGGGTGTTTGCTACCATGATCAATGGAGCACTCGGAAAGGTGGGGTCCGTTGTCGAAACCGGTGGAGCCAAGGTTGTTAAGGAGGTTCCAAAGCTGGAGAAGTACCAGAAGTGGTTGAGGGCTGGATTGAACCCATCCCAGGTTCAAAGTCGAGTGAACGTCCTGAGTGTGAAGAAAACGCCG…	MRLHVTYALLAAGIALLASTNIVSAATDAAKNSQIEAPIVIHSPSSRKEIDNAKRFLRATAQTYDGDDNSEERVFATMINGALGKVGSVVETGGAKVVKEVPKLEKYQKWLRAGLNPSQVQSRVNVLSVKKTPLRALSFILRGDDSYQYLKFIVDYN	RFLR	EER	25
PcaRXLR119	JAENGZ010002142.1	+	4413	4913	ATGCGTCTAAGCTACATCTTTGTCGCAGCTGCGGCCACTCTACTCGTCAGCTGCGACGCAGGCCCGACTGTCGCTGACAACACGCTATCGGCAATGACATCCCCTGTCGCGGTGGAGCCAATCGATGCTCCCCAAATGAAGAAGGTTCGATTTCTGAGAAGCGTCAAGACGGAAGTGGAGGAGAGTGATGACCTGAAAGAGTTTAAAGAGGAGAGGGGGGATCCTATGCAATTCATTGACGATCTGCTGGCAAAATTGGCCATCAATGAAGCAGTTGCGCTCAAGAATCTCAACAAATGGGATGACGATCTCATGCAAAAACTTCGAGCGAATACCAGTTGGGGTCGGAAGATTCAGTCATGGAAGGAAAGTGGTCTCGATCCGACGGATGTGGCGGGT…	MRLSYIFVAAAATLLVSCDAGPTVADNTLSAMTSPVAVEPIDAPQMKKVRFLRSVKTEVEESDDLKEFKEERGDPMQFIDDLLAKLAINEAVALKNLNKWDDDLMQKLRANTSWGRKIQSWKESGLDPTDVAGILKEYPSLSRGYSTEWNAWKIYAAQYLRLSEGLS	RFLR	DDLLAK	20
PcaRXLR120	JAENGZ010002160.1	+	548	1996	ATGCGGTGGTACCGTGTGCTTCTCGCCGCGGCGGCTTCCTTCCTAGCCACCAGTGACTCTCTCTCGGCGTCCAAGATTTCGAATCTTGTAGCTTCACCTGCTACCCTGGCATCTGGCAACTCCATCGTCGCTGAGAGTACCAAGAGGCGGTTTTTAAGGGCGGAAAATCCGGACAACGCGGATAGTTACTCGTTCAAAGACAGCGATCATGGAAATGATGCTTCTGAGGTAAATGCGGCACACATGAACGGCCTGGAAGACAGAGTAGGCGGAGCAGAAGCACTTGCGAAACTCAAGTCGCTCCAAACATTCAAGTCGATCTCGAGGACTGTGTCGAAAGCCACCAACTCTTTTAGTGAAAAGATCTCGCCCGCATTGCCTATAAAGTCGAGGCTCCAA…	MRWYRVLLAAAASFLATSDSLSASKISNLVASPATLASGNSIVAESTKRRFLRAENPDNADSYSFKDSDHGNDASEVNAAHMNGLEDRVGGAEALAKLKSLQTFKSISRTVSKATNSFSEKISPALPIKSRLQVWSNNGKSVSFVRKELGMDGLDDALLTQAKNFQFYDDYVTSQLPVWAKRELTPDEVVSELGLHGLSGAALTSNPNFKYYDEFLVQQALVWAKKDVDVDAILVRLGLNTLPAAARPEAVNYKYYEEFVVGLMRSWMEKGVPVTEVMAKFKLDKLTGAALLSHPNYKYYKNYVKNHLKAWATNGESLDDVAVWLGLENLQGKMLEAHPNFVFLKKYWTTSTKYHEEGMLKQGVTSYDVWNDLQVYRVKRIVRKNSETYELYKDYVNLI…	RFLR	EDR	23
PcaRXLR121	JAENGZ010002201.1	-	583	1548	ATGCGCAACTTCCTGCTTCTTCTCGTTCTTGCATTCGTTGCTTTTACGAGCGGCAGGGCAACCGCACATCGTCCCCAGCTCAAGGTGTCGAAGCCGGAGTTGGCCCAAGCTGCTCAGTGGAGCATCGACGACAAGCGCTTCCTTCGAGCTACGAACGCAGCCGATGAAGAACGCGGAATGACAGAGCTTATGGCGAAGCTGAAGGCATGGTTGCAAAAGTTCAAGTCATGGTTCACCAAGTCAAAGCCAGTCCAGAAGACGACAGCGCAGTATCAGAAGTTGGCTGACAAGACGATGGCAAAGTATCAGACGCTGGTTTACAAGCGTGAAGTGACGAGCGCGGAAGATCTGATCAAGAAGGGCGTCGCGGATGATGTTCTGTACCAGAATAAGATCAGC…	MRNFLLLLVLAFVAFTSGRATAHRPQLKVSKPELAQAAQWSIDDKRFLRATNAADEERGMTELMAKLKAWLQKFKSWFTKSKPVQKTTAQYQKLADKTMAKYQTLVYKREVTSAEDLIKKGVADDVLYQNKISPEAYFDALKLDPKLKFISDSPVVRANNPNLEKFLSYSSFWTGRKEVARAEDLIKKGVVNDVLYQNKISPEAYFDALKLDPKLKFISDSPAARANNPNLEKFFSYSSFFYKSQAGKREVAKAEDLIKKGVADNVLIQNKISPEAYFEALKLDSRLKVVADSAHAWANNPGLEKFYKYSTKYYKNQAGKLD	RFLR	EER	22
PcaRXLR122	JAENGZ010002205.1	+	4838	5263	ATGCGCCTTTCACTTTACGTTCTAATGATTGCCGTAGCCACTCTTGCTGCAGTCTCGGCAATTAGCGTCGCAGAAGACTTGAGATTCGTGAAGACCACCGAGGTTAAGCATGCCCCCTCCATTGAGACTTTCCAGGCAGAGATCAGGCGGAAACGATTCCTACGTACTGGAGACACAAGTAAAACTGACTACTACTACGACCCGGACAAACGAGATGGCCAGCGACCTGTGTTCATTGAGGATAAACTCGAGGAGTCGCTGACAAACCCAAGGAAAACGACGAGGTTATACGAGCAATGGTACAAGAGTGGGTACTCGGTGAAAACAGTGGCCGGTGGCTTGAATCAGGATGAGAACAGAGAACTCGACAGGATTTACAAAAACCTCGCTCAGGGATAT…	MRLSLYVLMIAVATLAAVSAISVAEDLRFVKTTEVKHAPSIETFQAEIRRKRFLRTGDTSKTDYYYDPDKRDGQRPVFIEDKLEESLTNPRKTTRLYEQWYKSGYSVKTVAGGLNQDENRELDRIYKNLAQGYAAYVKEKSL	RFLR	EDK	20
PcaRXLR123	JAENGZ010002220.1	+	1451	1861	ATGCGTTGGCTCATTTGGACTGTACTCTCCACCATGTTCATGCTTCTATCAAGCACTGAAGTGGTCTCATCCACCATACCAAACCCCGAAATTGCGACGAAAAACTCAATCACTGTTCCTGTTCATGCCCCGTCAGTTGAGTACTACGGTAATGCGAAAAGAAGTCTGCGGGGCAACAGCAACAAGATATCTACTAGTGAGCTGAAAACTGAAGACGAAGAGCGAGGGATTATGGACTCCCTTGTCGATAAAGGCATCAATCACCTGTTCAAATGGCTTTACACTAGGGGAGAGACTCCGTTGAGCATAAGGACCAAAATAATGGGAGAACAGAACTTCCTTGTTGACGACTACAACAAATGGTGGGTGCAGGCTCAAGCGACAGGGATAATGCCCACA…	MRWLIWTVLSTMFMLLSSTEVVSSTIPNPEIATKNSITVPVHAPSVEYYGNAKRSLRGNSNKISTSELKTEDEERGIMDSLVDKGINHLFKWLYTRGETPLSIRTKIMGEQNFLVDDYNKWWVQAQATGIMPTWRGS	RSLR	EER	23
PcaRXLR124	JAENGZ010002225.1	+	3893	4273	ATGCATTTCATGTACCTCCTTCTCGTTGCGGCTACTGTCCTACTCTCGAGTCTTGTCGTCAGTGCTAAGCAGTCCACGGTAGCTGAGGCAGATACTCAACCCAACTCGATCGATGTAGGTGACGCGAAGAGATTTTTGCGGTCGAACAAGTGGATCGACGACGACTCTACCGACTATGCTGAAAAAGAAGAGAGGGGTACCACTGCCAACATGAAGGATGCAATCGAAAAACTGAATCGCTGGCTGGACCGGGCCAAATCACCAGGTCAGGTCAGAATTATAAAATTGCCCAAGGCTGGCTACTCAGGCGAAAAACTAGACGACCTGGCCAAGCAATATGGGGATGCGTACAGGGCGAGGTACGGCACTTTCAAGGGTCAA	MHFMYLLLVAATVLLSSLVVSAKQSTVAEADTQPNSIDVGDAKRFLRSNKWIDDDSTDYAEKEERGTTANMKDAIEKLNRWLDRAKSPGQVRIIKLPKAGYSGEKLDDLAKQYGDAYRARYGTFKGQ	RFLR	EER	22
PcaRXLR125	JAENGZ010002365.1	-	3229	3960	ATGCGTTTGCCTTACGTCGTGGTGGCGACTTTAGTCACCATTTTTGGTGGCAGGGAAGCTGTCTTGGCAGCAACGGAATCGAACCAGGCTACACTCGCTCTAGAGGACACTCCCGATGTTCCAGTTGTAGCTCGTGCGTTGAATACCGACGTTAGTGCCAAGCGATTCCTGAGAATTGAGACTACAATCGAGGAGGAGGACTCGGAAGACGACGAGGAGAGAGCCCTCCCGTCTGGCGTGACCAAACTTTCGGAAAAGCTCAAACCAACTGCTGCCAAACTCAACCCGCTCGCGAGCAAGCTCGCTCCAATGACAGAGAAGCTGGCGGACAAGTCAATGGCCGTTGCGGTGAGACTTAAACCCATTGCGGACACGTTCACAGGAAAGCTGAAGCCGATC…	MRLPYVVVATLVTIFGGREAVLAATESNQATLALEDTPDVPVVARALNTDVSAKRFLRIETTIEEEDSEDDEERALPSGVTKLSEKLKPTAAKLNPLASKLAPMTEKLADKSMAVAVRLKPIADTFTGKLKPIADKLMPILKPLAEKLKTAPSVNRLIAKLKTFAEKIKNYKVGEHTIGERYTMAKFELWFKQNKTPDDVKAMLKVGEGAAVNTKNYDLSVQYNAFYRWAQRDKEVKAAAAAAA	RFLR	EER	23
PcaRXLR126	JAENGZ010002411.1	-	1238	2044	ATGCGAGTACTACAGCTGATCGCTTTGATTGCGCTTGCTGCCTCGGTCGCTACCGAATCCGACGCTCGAGTGCTAGCTGCTGACCACAAGCAAACCAAGCGATCTCTGCGCCAGTACGATCCCGAGGAGCTGGGTGAAGTCAATTCCAAAAATGAAGAGAGAGTTTCCACCGGCATTATTGACGATGTGGTAACGAAGGCGGGCGGCTTGGTAGACGACGTGATGGGGAAGGTGGACGACGTGGCGGGGAAGGCAGGTCAGGCAGGAAAGGCGTCGAGCAAATTGAAAGAGTTAGTCACGAAGAATATGGGCAAGCTGGAAGACATGGCAGCACACTCCTCTCTAGTGGAAAGGCTCTCCGGTAGATACAAATATGCGGACAAGTTGAGCCTCTCAGCG…	MRVLQLIALIALAASVATESDARVLAADHKQTKRSLRQYDPEELGEVNSKNEERVSTGIIDDVVTKAGGLVDDVMGKVDDVAGKAGQAGKASSKLKELVTKNMGKLEDMAAHSSLVERLSGRYKYADKLSLSALKQLDEIEKVRLVDIEKGIKGTKTTANGMRRDITTFEGMKTAPKKYLESHVGRNQQRFGKDGSRLLSANVVTRLNEKGEKQILLISSSNPKKGDFLLPKGGWDKGENIKKAALREVIEEGGVRRPLLLCYAIDNIY	RSLR	DDVMGK	22
PcaRXLR127	JAENGZ010002421.1	+	1186	1905	ATGCGTCTCCATTGCACCGCGCTGCTACTAATAGCTGCTCTCATCTCCGTCATAGGTGCCGACACCTCAGTGAGTACAAGCGCAAAGCGAATTCTCACCCAACCAGTCGTTGGTGACGAGAAGAACTTTCCTGTGAGAAGAGTTCTGAGGTCTTCCGCTACAGCAGTCGAAGACGACGAGGAAGAAAGAGGGTTCTTCCAAAACATCATAAAGCGTTTTAAGCCCAAAACCTCATCGAAGATCCATCCAGAGCTCGCGTCGAAGGCCACGACGAACCTGGCAACAAAAGCTGACGATGCGGCTACCATGAAAGTCGCTTTCCAGAAATATGAGTTGAACATGGAAAAAAGCGATGACCTCATCTCCAGCCAAAATTTCAAGTTCTGGTTCGACTTTTTT…	MRLHCTALLLIAALISVIGADTSVSTSAKRILTQPVVGDEKNFPVRRVLRSSATAVEDDEEERGFFQNIIKRFKPKTSSKIHPELASKATTNLATKADDAATMKVAFQKYELNMEKSDDLISSQNFKFWFDFFPDAYKHTRGATRTKFLQKKFDEMQVIKMVESASKSEKADVKKMGDSIALELMKEWTKLKSIKTPEEVTGLSKLFGELYGPIYTKALAEAAKNADKSHVKLPRTASNL	RVLR	EER	20
PcaRXLR128	JAENGZ010002432.1	-	1131	1736	ATGGGCTTACTGCATCGCTTCTTGCTGCTGACGGCGTTTGCCCTGTTAAGTGTGTTTGCAAAAGCTGCAGAATTCGACCACACTAAACTTTCAAGAATTACCGAAGGTGGTTATGGGGGAAGGCTACTGCGCACGGCCACGATGAGCGATGACGAAGAAAGGGGCCAGTTGATGCCATCGTTTATCAAGTCCAGGCTCACAAATTGGAGAATCAACTCTTGGATCCAGAACAACAGGCCTGACGACTATGTCCTGAGGAAGCTAAAACTCACTGGACTGGCAGAAAAAACCCTGACGGAAAACCCAAATTACAAGATCCTCCAGAAATTTAAGGTCAATGGCTGGCTCAAGGAACGCGCTACTACAACGAAAGCCTGGGGCGATCTTGGCTTGACTAGA…	MGLLHRFLLLTAFALLSVFAKAAEFDHTKLSRITEGGYGGRLLRTATMSDDEERGQLMPSFIKSRLTNWRINSWIQNNRPDDYVLRKLKLTGLAEKTLTENPNYKILQKFKVNGWLKERATTTKAWGDLGLTRFSMYDVHKADGFNTYTHYVIALFKKAKKADSEEWSRLLRERSVTELVTKTMILRGFARDDQRLRSMLGI	RLLR	DDYVLR	22
PcaRXLR129	JAENGZ010002457.1	+	1078	1608	ATGCGCTTCGCATATACGCTGTTACTCGTCTTTCTCTTTATTGCAAGCTGCAATGCTGCTTCAACCGTTGCCAAGAACAAGAACCAACCCATTCTCTTGCGTAATACGGGAGCCAGCATCACCCACCGCAGTGTTGGCGACGATAACATCGCCATCAGATCATTGCGGTCAGTTGATACCGTGGTTGAGAGCGATACCGTCGATGATGAAGAGAGGGGCATTCCAGGGGTGTCAAGGCTATCAGAGTGGGTGAAGAAAGGAAAGGTCAAAGATCTGATCGGTTATCTCAAGTATAAGCTCTCGATTAAACTTGGAAAGAAGGACACCGATATCTTCAAACGCTGGACAGAGCAAGGGAAAGACATGGATGATCTCTACAAACTCTGGCTGAGGGCAGAC…	MRFAYTLLLVFLFIASCNAASTVAKNKNQPILLRNTGASITHRSVGDDNIAIRSLRSVDTVVESDTVDDEERGIPGVSRLSEWVKKGKVKDLIGYLKYKLSIKLGKKDTDIFKRWTEQGKDMDDLYKLWLRADKKPDVVYRIMGIQAAHPYKSLHLNKYVAYRNLYNNKHGIKLYRA	RSLR	EER	19
PcaRXLR130	JAENGZ010002463.1	+	4190	4486	ATGCATCTACACCGCGTTCTGCTGGTGACGGTGATCACTCTTCTTGCCACTAGCAGTGCTCTCGTGCCCGCCCAGGAGACCAGCGTCTCACTCCTGGAACACCTTACAATCGCAGGCCGCGATGGGATCCACAAGGGGAGATCCCTGCGGCTCGCTAAGACATCCGACGAGAAAGACAGCGCCACTATTCACGGCGACCCGACTGATGCTGACGAGAGGGCTAATCCGATATCGAAGCTTTATTCGAAGATTTCTGACAAAATCCCGCTGTCTGTGAAAACTAGAGTGTGGCTTGAG	MHLHRVLLVTVITLLATSSALVPAQETSVSLLEHLTIAGRDGIHKGRSLRLAKTSDEKDSATIHGDPTDADERANPISKLYSKISDKIPLSVKTRVWLE	RSLR	DER	24
PcaRXLR131	JAENGZ010002610.1	+	640	1200	ATGCGATTTTGCTACGCCCTGACAACAACGGCTGCCATCATGCTTGTCTACTGCGAGGTTTCACCAGCACAGGCACAAGCAAGTCAAAAGAAGTTGATGCCAGTCGATGGGGGTGAAGTCGTCACAACTACCATCACAAACAAGCGCTTTCTACGGCGATACTCGGAGCTGAACGATGATGATAATGAGGAACGGATAAAGTCGGGGCCCATCATTCTTGACACTCCCAAGAAGATTGACGATTTTTTTGAAATGGATAAGCTTGAAAAAATGCTTGACCCGAAGCTGGCCGACAGATTGCTGAAGGGAAAGAAAATTTGGGGTTGGTTGGACTCAAAAGTACTGGATGATGCACTTCACGGGAATTTCGCCAAGAAAAAGGAAGTATTCGAGCGTTTA…	MRFCYALTTTAAIMLVYCEVSPAQAQASQKKLMPVDGGEVVTTTITNKRFLRRYSELNDDDNEERIKSGPIILDTPKKIDDFFEMDKLEKMLDPKLADRLLKGKKIWGWLDSKVLDDALHGNFAKKKEVFERLRANIVDSTKLTAFLKLHPSIDHKYRFVYEMYASYLKTGEAKKLSGIKRKRESFR	RFLR	EMDK	25
PcaRXLR132	JAENGZ010002634.1	+	465	1538	ATGGGCTTCCAGAAGACTATGCTGCTGGCTGTTGCCTTCTTCGTGGGATCTTTTGCACAGCCTGATCAAGCCTACGGGCCGGAGATGACTGCTCCCTACGTGCCTAACTCTCTCTCCACGAGCACGATCGCGCCTTCTTCGAGAAGATTCCTAAGATCCTATGACACAGCTGCTTGGGATACCGTGGACAGCGAAGAGAAGGCTGGTGCATCTTTGCTCTCGAAGGTCGATGATCTGATGCAGAAAATATTCAAGTCCAGGTCGCCCGTGGAAGAAGTGAATATGAAGGCGTTCTTACAGTTTCGAGGAAACTTATTTGGAGGCTTACGTCTTGGAAATGGTGCAGCGACGCTGGGTGATAATCCGAAGTTCGTTAAATGGTTCAAGCTCGTGATGGAA…	MGFQKTMLLAVAFFVGSFAQPDQAYGPEMTAPYVPNSLSTSTIAPSSRRFLRSYDTAAWDTVDSEEKAGASLLSKVDDLMQKIFKSRSPVEEVNMKAFLQFRGNLFGGLRLGNGAATLGDNPKFVKWFKLVMEYRAKYGEQAFSDLEIHFLLLKTNSPEQLKTLLESLQKTPGLQKISKSMKNWLKSPQSPENVFDDLRLATAKMDGLDDNSVLIQWFRYIEVYKDITKKNVFSDVEILNFLRKAKPRQSEWELAARFQSLKEVPDLKSLAGNMQTNLYQKWFSSKVSPNLVSKWLGAPSSVSPTLLKTDPSYQTWEAYTLYYAEQIGGTSVMENVKKYLASTDPIKIDGLTAVMKAE	RFLR	EEVNMK	19
PcaRXLR133	JAENGZ010002669.1	-	1741	2256	ATGCGTCTAAGCTACGTTTTGTTCTTGGCGGCAGCTTCTCTCGTCGCGACCATCGAGACCACCTCGGCACTTAGTAGTGGTGTATCGCTCCCCAAGCCGAACGGGGCGAGGATTGCCAAGGCTCATGAAATCGTCGGGCACGACAGTCGATTCCTGAGGGCGCGCGAGAAGGCTGATATTGTCGCTGAAGACGAAGAAGGAGGCGATGATGAAGAAGAAGCAAGAATGATAGCCTGGACGACATACTTGAAGGACAAGGCTAACGCTTGGATGATAGCAAAAGAGTTTTTTGGAAAAGGGAATGATGAAATGATGGCGATGGCCTCTAAGCTGAACAAGGATGAGCTCAACCTTCTTTTTCATCACGGCGAGAGTCATCTGGCAAAGCTCATCCCTGGG…	MRLSYVLFLAAASLVATIETTSALSSGVSLPKPNGARIAKAHEIVGHDSRFLRAREKADIVAEDEEGGDDEEEARMIAWTTYLKDKANAWMIAKEFFGKGNDEMMAMASKLNKDELNLLFHHGESHLAKLIPGYVSGMNGKDFVAAIRKSNLPKGQQGALEIAYLNRIAHNS	RFLR	EEAR	23
PcaRXLR134	JAENGZ010002728.1	-	2112	2540	ATGCGTCAGGCCTTCGTTGCGCTAGTTCTGGTCATCGTCCTCCAAGCTACTTGTGGAGCTACTTCGCATGACTCGATTAACCAGTTTCAGTCTCCGAAAGTTGCTGTCAGCAAAAATAACGCTGTTAGATCGCTACGAGTTCGTGGCACCGACGCTGTAGAAGAAGAGAGAGCGATCAACTTCAAGAATTTATTCGATATCAAGAAATGGGTTGGCTTGAAAGGTCCTGCGAAGGATGCGCCCCCATTCGCCATGCAAACCATCAAAGCCATGCTGAGGGACAAAGCCTACAGAAGCACGATGTTTAAGCAGTGGGACTTGTACAAGCTAGACGAGATCCCAGCAAAAATTGGCGCAGAGAACATGAAGAACAAACGAGTGGCGAAGATGCTCATAGAT…	MRQAFVALVLVIVLQATCGATSHDSINQFQSPKVAVSKNNAVRSLRVRGTDAVEEERAINFKNLFDIKKWVGLKGPAKDAPPFAMQTIKAMLRDKAYRSTMFKQWDLYKLDEIPAKIGAENMKNKRVAKMLIDYRYNGRDYTK	RSLR	EER	19
PcaRXLR135	JAENGZ010002746.1	-	864	1787	ATGCGCTCCGTTGCGTTGCTGCTAGCTGCTCTAGCGTTCCTGGAGAATCTCGATGCGCCGTTAGCTGTGAACTCCATCACTCGCGGTCAGCATCACACTCCACCTCTGCGATTGTTAAGGAGTGGCACGCCATCAGATGAAGAAGAGAGGAAGGCTATCAACCTTCCTGTAGTCAATAAACTCAAGGACGCAGCAAAACGGACAACGTCCAAGATCTCAGATACAACGAAGATCGGAATGATGCGATTTCAAGGAAAAACTGCGGATGAGGCCTTCACGCTGCTGAAACTTGATCAGGCTGGTGGTAATCTCCTTGAGAGGAAAAAGTTCAGCGCATGGGTCAGCTATATGACCATGATCAATAAGGACCACCCCAAGACTGCTATGGTGACAACGTTG…	MRSVALLLAALAFLENLDAPLAVNSITRGQHHTPPLRLLRSGTPSDEEERKAINLPVVNKLKDAAKRTTSKISDTTKIGMMRFQGKTADEAFTLLKLDQAGGNLLERKKFSAWVSYMTMINKDHPKTAMVTTLTARYGDEGLAKMLEAGRKVKATSGIATKLQVAQMKVWLRNEKTMDEIFTILALEKGVDKLITNQGLNALATYIHLYNKQDRGKETSVIKEVMTFYGDEAVSKTLQAAKMVPETHTLATALQTAQFKLWFTEGAKPFQIWKMLNMKKETWMMNPDAQVWRGYLEFYKLQKAATVPK	RLLR	EER	19
PcaRXLR136	JAENGZ010002748.1	+	734	2242	ATGCGTTTCTTCCCCTTCTTCGTGCTGCTGGTTGCGAGTGTTCTGCTGGCAAACGGCGATGCTCTCGAGAAGACAACCGAGGCAAACACAATCTCGTCCTACCAGTTGTTGGTCCCTACACCGTTTTCGGCCAAATACGAAACTCATGCCACGAGATTCTTGAGGGCTAACGATGACGAAGAGAGAGTTCTCCCCATTCTTGCGCCCAGTGTTTCTCTGTTCACCAATTGGGTCAAGGCGATGGGGTTGAAGGTCACAGACAGCGTTCGAGCCCGGTATTGGCTCTGGAGGAAGCAGTCCATCGAGGGTCTTTTCAAGCAGCTGAAGCTGGATGGCGGACTGAACAAGATTCTGGCCAATCCGAAGTTTAACACTTGGGCCACTTACGTCAATCTGTAC…	MRFFPFFVLLVASVLLANGDALEKTTEANTISSYQLLVPTPFSAKYETHATRFLRANDDEERVLPILAPSVSLFTNWVKAMGLKVTDSVRARYWLWRKQSIEGLFKQLKLDGGLNKILANPKFNTWATYVNLYNKKNPGKEVTMAGILTNTYGDLALSRMLEVALNVGSQRKMAAVLAQQQRQGWQSAGKSADDVFVLLKLEQAGGDLFVSPQLNTWYNYVTMLSKNDAKATMASVLRAHYSDEALSKIFQEANPRVSRMRFVRMWLETAVAKNRPKKTPSPDEYFKLLKLDAGVDKLLANPKLETGISYVSKFNAKNPGQETTTIQTLTKFYDDIELAKVLEAAKKLPQTEKIATELQTAQINVWVKKFSPDDVFKMLKLDAGVDKLLTNPNLIIWIT…	RFLR	EER	21
PcaRXLR137	JAENGZ010002821.1	-	2464	2865	ATGCCCATATGGCGTGCTTTCCTCGCGATTCTCATCGGACTACTCGGAACCTGTGACGCTGCAACTGTGGCAGCCTCGAGTCCCAAGACGCTCGCAGCTGGGCCTATGATGACCAGAGAGTCGCTCATTGAGAACACGAAGAGATTCCTGCGAAAGGAAAGCGTCAAGAACAATGAGGCTATCGACGAAGAAAGAGGCTTGAAAGATACTGTTGAGGCTGCTCGAATAGCCGCCTTAAAACTCAATATTCCATTTTGGCTTGTCACGGGTAAGGAAACAACCGACGTCATCAAGATCTTAAAGATGACATATCCACTCATCGACCACAAGAACTGGAAGGTATTGAAGAGTTTCGTAAAGGCCGATGGCAAGCTCCAACATAGCCTCTACCCCGTTGGA…	MPIWRAFLAILIGLLGTCDAATVAASSPKTLAAGPMMTRESLIENTKRFLRKESVKNNEAIDEERGLKDTVEAARIAALKLNIPFWLVTGKETTDVIKILKMTYPLIDHKNWKVLKSFVKADGKLQHSLYPVGK	RFLR	EER	20
PcaRXLR138	JAENGZ010002823.1	+	163	651	ATGCGTTCGCTCCTGTTGATCGTCTTTTCGACTCTGGTCGTGCTTCTAGCAACCACTGGAGCAGTCTCACCCGACGTTCCCAACCTCGAACCCGCGACGAAGAAGTCGGGATACGCTTCCACGTCTCCAGTTCGCTCACTGTCGGCTGAGTACAACGTCGATGAAAAGAGAAGATTGCGGGGTGACGACAACAGCATGGGCATGGAAGAGTTCAACACTGATGATGAAGAGCGAGCGTCCTTTATGGCAAACATTGTGGAACAAGCGAAGGCATATTACTATGGGATTAAGGTCGGACTTAATCCTCACACTGAGTCGAAATGGGTGATGCGCTATGAGGATGAATTGTATGACTCGTTTTACAAATTGAGAGAGACGCCGGCAAGCATTAGAGCCTTG…	MRSLLLIVFSTLVVLLATTGAVSPDVPNLEPATKKSGYASTSPVRSLSAEYNVDEKRRLRGDDNSMGMEEFNTDDEERASFMANIVEQAKAYYYGIKVGLNPHTESKWVMRYEDELYDSFYKLRETPASIRALYLDRKGILADRYKGWYDNKNKLAANKLARN	RRLR	EER	21
PcaRXLR139	JAENGZ010003075.1	+	1387	1713	ATGCGTCTGGGCTACGTCTTCTTCGTCGCTGCAGCTGCCCTCACCGTCAGCTGTGACGCTTCCTCGACAGCTACTATGACTTTTTCTGAAGCAGTGCAGCCGGTAGATGCTGCCCCCGCGAAGAGCGTACGATTTCTCCGGAGTGTCAAAACGGAGGATGACGGGGAGGAGAGGGTTAGCAACCAACTGGTTTCGCTTGACGATCTGCTGGCAAAGTTGAAAATCAATGAAGCCGTGACGCTGAACAATCCGAATAGGTTCGATGATTACCTCATGCAAAAGCTTCGAGAGAACCCGAGCTGGGCCCTGAAGATTCAATCATGGAAA	MRLGYVFFVAAAALTVSCDASSTATMTFSEAVQPVDAAPAKSVRFLRSVKTEDDGEERVSNQLVSLDDLLAKLKINEAVTLNNPNRFDDYLMQKLRENPSWALKIQSWK	RFLR	DDLLAK	37
PcaRXLR140	JAENGZ010003120.1	+	1672	2313	ATGCCTCTCATCATGCGGCCGTACAAGACCTTGCTGCTGGCACTTGCCTTCCTCTTCACCTTGCAGTGCCATCTCCTGGCGTCAGCAGATTCGCTTGATTTTGCCAGCAACAACCAAAACGGTATTCGGTCCCTGCGCACCGCTGAAACGAATGGCGAGGAAAGAGGGCTCATCGACGGCCTCAGGAGCGAGCTCTCGATCATGAAGTTGAACTGGGCAGCAAGGCAAAAGATGAGTCCAGAGGAAAAATTTATTGCGAAGAAAGCCAAAGAACTGTCTAAGCTGGAAAATAACTTAGCAAAGACCACTGGAAAACTGAATGCAAAGGCAGCCAAGGCCCAGCAGAAATTGGACGAACAAGCAATCAAAGCAGAGCAGAAACTGGCGGCAAAAAAAGCT…	MPLIMRPYKTLLLALAFLFTLQCHLLASADSLDFASNNQNGIRSLRTAETNGEERGLIDGLRSELSIMKLNWAARQKMSPEEKFIAKKAKELSKLENNLAKTTGKLNAKAAKAQQKLDEQAIKAEQKLAAKKAKAQQQLEVLQEKEIAKLAKQAAKEDKTYNQWLLANKTPEDIYKKFKFEKDAKKGIDPTTNANFKHYENYLYIYYARYPNLK	RSLR	EEK	29
PcaRXLR141	JAENGZ010003189.1	+	1859	2266	ATGCGTGTGACCAGCATTATTTTTTTTGCGTCGGCTTCCATCCTTGCAAGTATCAGTGGTGCGTCGACGGCCCCGGACGCGATTCAGAGACATCTCTCGATAAAGCTTTTGCTTGACTTCGTTGAAGGTGACGAAGCAAGAAGATTCCTGAGACGCCAAAAGACCAACGTCGAGGATGAAGAAAGAGGTTTTCTTGATCAACTTGCTGTCAAGCTCGACGACGTGCTGACGACTCTTCCGAAAGTGCAAAACAAAACCAAGGAACAAGTCTTCCAACTTCTTCAGGATTCAGGTCTGCTTTGGGGAAAGCGTGAAGTCATCCTGCACTTTGTATCGCTCGGTCCGGACGACCGCAAGAAGGTCCTGGGCATGATAGTCAAAAACGCTGCAATGGCTAAG…	MRVTSIIFFASASILASISGASTAPDAIQRHLSIKLLLDFVEGDEARRFLRRQKTNVEDEERGFLDQLAVKLDDVLTTLPKVQNKTKEQVFQLLQDSGLLWGKREVILHFVSLGPDDRKKVLGMIVKNAAMAKAMP	RFLR	EER	23
PcaRXLR142	JAENGZ010003299.1	-	1150	1893	ATGCGCTTCTATCACGTTGTGCTGCTAGCGCTTCTCGCTTTGGTTGCTGGCATCGAAACTCTTGCGACAGCGACCGAGTCCAGTGAGATCGACATTCCCAAGAAAGAGATGCTAAAGATCACAGCGCTAATTCACCACAATGGTGTCAATGATGGAAGACTACTGCGAAGCGTTAATACCGACACTGAGGAGAGAGACATAGCCTCGTTCATCAGGTGGGCGCAAGTACAGTATTGGCTAAAGGTTGGAAAGTCAAAGGACTATGTCAAGGAGATGCTAGGACTGAAGGGGCTGAAAGGAACCGCGTTGAGGGCAAGCCCGAAATACAAGTACTACGAAGAGTTTAAGATCAACAGTAGAGCCCCCATGGCTCTGGACGACATGGAAACACGCCAGGTG…	MRFYHVVLLALLALVAGIETLATATESSEIDIPKKEMLKITALIHHNGVNDGRLLRSVNTDTEERDIASFIRWAQVQYWLKVGKSKDYVKEMLGLKGLKGTALRASPKYKYYEEFKINSRAPMALDDMETRQVNKWLNEMLPSQKVWIELALKGVPANQLVENSAYKLYLRYAIEYDDLLFQRIKESDKIEIMVSPSPAEMEARIHIWVKAKRPNWYVEKMLGLENNAQFKGASKEYQLFLKLQKEQK	RLLR	EER	24
PcaRXLR143	JAENGZ010003319.1	-	365	790	ATGCGTGAGCAGGGCACCTTACTTAGCGCCGTCGTCGCCGTCTCTACTCAAAATTTAGCTCGTTCCTTATGTGACTTGCTCCATGTTGTCACAATAGTTTTGTCCATGTTTATTTTCAATAGATGGCTGCGCGTAGAGACTCTAGAAGAACGGATTGTGGTCGATGCGCCGCTGCGTATACCAACAGGCATCGATGAAACTCAACAAAAGAAGCAGATGGCGACAAGTCAAAAGCGCACAGGAGGTGTTCAGCATGGGCACTTTAGAGATCACAGCAAGATGAGTAGTTTCGCCGTTTGTGTCCCAAGCCGTAAGACCAACGTCTTGCGTAAATGCAGCCTCGAACTGGAAACGTTGGAGAAACGACCTGCTGCTCTTAACGCCGCCCCTTCCATGCAG…	MREQGTLLSAVVAVSTQNLARSLCDLLHVVTIVLSMFIFNRWLRVETLEERIVVDAPLRIPTGIDETQQKKQMATSQKRTGGVQHGHFRDHSKMSSFAVCVPSRKTNVLRKCSLELETLEKRPAALNAAPSMQAGPIDYSIT	RWLR	DETQQK	20
PcaRXLR144	JAENGZ010003539.1	+	502	900	ATGCACATTCGCTTCGTTGCCCTGCTGGTTGCGGCCGCAATCCTCTCAAGCTTTGATAACGTCTCCGCGGCCACAGTGGGCCAGAAGATTACACCCATGACTGCCACCTCGGTGGACGTTGCGCAACGAATTGAGGCGGCTCAAGCGGACAGTAAACGATTCCTCCGTCGTTACCCGAGACACGATGACAAAGATGCCTCTGGTGAAGAGAGGAGCGCTGAGCTCGCAGAAAAGCTGACAGGTCTGCTACCGACTATCAGAACGGTTTCCAAATTAACGCCGGGGAATGCTGGTCTCACCTTGCAACAGTTGAGAGTTCCTTTTGAACAGCGGCTGATCATTATGAAGCTGCTAGAGATGACCCCAACAGAGCGTAAGGCCGTCTTGCTGCTGATTAAA	MHIRFVALLVAAAILSSFDNVSAATVGQKITPMTATSVDVAQRIEAAQADSKRFLRRYPRHDDKDASGEERSAELAEKLTGLLPTIRTVSKLTPGNAGLTLQQLRVPFEQRLIIMKLLEMTPTERKAVLLLIK	RFLR	EER	23
PcaRXLR145	JAENGZ010003541.1	+	852	1247	ATGCGGGTTTGTTACGCTTTCCTGATCGCTGCAGCCACTTGCTTTGCTGGCGCCGCGATTGTGTCGGAGGCTACGGAGTTGGGTGATGCCCAGTTCTCAAAAAACGTTTCTCCTGATGCCGCCAACTCCATCGAAGCTACGCAGACAACCGCCACGAGATTTCTAAGAAACCAAGAAGATGAAGAAGACCTGGACGAAGAAGACGAAGAAGACGAAGAAGACGAAGAAGACGAAGAGAGAGCCATAATTTCCGTCAAGCAACTGAACCAGATCATGGGGCATTTGAATGGGAAAGGCGCGGAAAAAGCTTTTCACATTCTGCAAACCCTAAAACTCACCACGAACCAACGCGAAGCAATTTTGAAGCTGCACGTTGCGAAACTGCACGGCAACGCG	MRVCYAFLIAAATCFAGAAIVSEATELGDAQFSKNVSPDAANSIEATQTTATRFLRNQEDEEDLDEEDEEDEEDEEDEERAIISVKQLNQIMGHLNGKGAEKAFHILQTLKLTTNQREAILKLHVAKLHGNA	RFLR	EER	24
PcaRXLR146	JAENGZ010003554.1	+	853	1830	ATGCGGTTCAGCTGCCTGGTACTGCTGATTCTTGTCTCTCTCATCGCAACCAGTGACGCAGCAACTAGACTCGTTGGATCAAAGCTAAGCACGTCCGGCTTCCCGCCTTCCATTCGCTCGCTCGCGCTTAGCCGGAATGATCCTGCTGAGAAGAGGTTGCTGAGGTCTAATTCTGTGGAAAAAGTGGACCGCGAAGAGAGGGCGATCACGATTCCAGGCTTGTCGAAGATCGTGGAATGGATTAAAGCGTTTATACTAAAGATCAAGCTCTCGTTCAATGAGGGGAAGCAGCTCAGCGCTTGGCTGAAGGAGAAGAAGACGCCGGAAGACGTCTTCAAACTGCTAAAGCTCGATACAGGAACGAAAAACCTCTTGGCCAACCCCAATTTGAAGACGTGG…	MRFSCLVLLILVSLIATSDAATRLVGSKLSTSGFPPSIRSLALSRNDPAEKRLLRSNSVEKVDREERAITIPGLSKIVEWIKAFILKIKLSFNEGKQLSAWLKEKKTPEDVFKLLKLDTGTKNLLANPNLKTWSVFMVLYNKENPTKMVTMLGVLTKTYGGEAVAKMIEAARASPKTRGIANRLQNLQLNAWAQNGLTPDIVFQMMKVGEGGVDKLMSNQGLNVWFYFFNQMNNYNPYRQIDIIKKLLTVYDDIPLAKAFEAATQVKTTEFMGKKLQQAQFKKWLADGVEPSTIFKSLNLDNVKWTADPNAGVYREYKIFYHLNTK	RLLR	EER	20
