# Supplementary material for: Atypical RXLR effectors are involved in Phytophthora cactorum pathogenesis
Source: aBIOTECH. 2025 Jan 27;6(1):50–62. doi: 10.1007/s42994-025-00198-4 (PMC11889317; doi:10.1007/s42994-025-00198-4)
Supplement: Supplementary file 2 — Supplementary file2 (XLSX 376 KB) [file 42994_2025_198_MOESM2_ESM.xlsx]

## Sheet: Sheet1
Table S2 Detailed information of RXLR effectors from other species
ID	Species	Scafold	(+|-)	Start	End	CDS	Protein	RXLR motif	dEER motif	SP
PhraRXLR1	Phytophthora ramorum	Scaffold1	+	913804	914313	ATGAGACGATACGCTGCTGTGTTGGTGCTCGCGGCTGCCCTACTAGTTGCTGCGAGCGACGCATTCTCGACGACTCCAGACTCTGCCCAGATGAAAGGGACCCTCGGTACAATTCAGAACGCTGGTCCAAGCAAACGGTCCCTGAGGGAAAGCCCACCCGATGGAGGTGGAGAGGAAGACGACAATGCGGAAGAAAGAGGGGTTGTGAGAGCGAAGACGTTGGCGTATTGGAGCAATATCGCAGAGAAGTGGGAAATGCAAACACTCGCGAAGAAGCTGCGACACAAGGCTTGGCTGAAGGAGGGGAAAAATCCGCAAGCTCTGGCCAGGGAGTATGGCTTCCTTGGAAAAAGTTTGGAGGAGCTGAAGAAGGACCCGACATATCTGCGCTACGAGGGG…	MRRYAAVLVLAAALLVAASDAFSTTPDSAQMKGTLGTIQNAGPSKRSLRESPPDGGGEEDDNAEERGVVRAKTLAYWSNIAEKWEMQTLAKKLRHKAWLKEGKNPQALAREYGFLGKSLEELKKDPTYLRYEGFDDLWLLAQNKRGTILKPEVWMKQMDEQAKKAAPKKN	RSLR	EER	21
PhraRXLR2	Phytophthora ramorum	Scaffold4	+	197647	197895	ATGGCCTTCTCCAGTTTCCTCAAGGGTTTTGCATTGCTCGCGTTGCTAGCACTCGACGTGAGCGCTGCCAACTCGGAGGCAACCCGACGACTCCGCGTCGACGAGGCTGGAGGAGAGACGAGAAGGCGACTCCAGAGCAAATGGGGCGTGTGGCTCGCTGTCATCAAGACGAACCTCGCGCATCTACCAATCGAGGACAGACTGTACGAGCAGCTTAAACGCATCAAAGAGAAAATGGACAACGCCAAG	MAFSSFLKGFALLALLALDVSAANSEATRRLRVDEAGGETRRRLQSKWGVWLAVIKTNLAHLPIEDRLYEQLKRIKEKMDNAK	RRLR	EDR	22
PhraRXLR3	Phytophthora ramorum	Scaffold4	+	198131	198394	ATGCCTACTTCCAGCTTTCTCAAGATCCTCGCTCTACTCGCGTTGCTGACGATCGACGTGAGCGCTGCAAGTTTGAAGCCTGTTCGGCGTCTTCGCGGCGAACAAACCCAAGACGAAGCCCGTTCGCAGTCGTCAAGGGTGCTGCAGAACAAGTTCGGCTGGCTCGGCATCGTCAAGACCAACGTTGTGCGTCAGCCCGTCAGTGACAAACTCTACGAGAAGTACAAGCAGATCAGGGACAAAGTCCAGGGCAAGGACACGTGG	MPTSSFLKILALLALLTIDVSAASLKPVRRLRGEQTQDEARSQSSRVLQNKFGWLGIVKTNVVRQPVSDKLYEKYKQIRDKVQGKDTW	RRLR	DEAR	23
PhraRXLR4	Phytophthora ramorum	Scaffold4	-	202002	202412	ATGCAACCCAGTATGCGTTTCAACTTCATCCTGTTGTTCATTTCTCTCGCTCTCCTCGCAAGTTGCGGTGCAGCCTTCGAGGAAGTGACCACTTCGGACCTTACGCAGTCCGTTGGTGTGGCGGCTAGCGACAACCGAAGCCTGAGGACCGCTGGGGTTGATGATGTGGACGTGGATGACGAAGAGCGAGGCCTGATAAACAAGATTCCCAGTGCTCATGTAGCGAAGCTGGTGCGGGGGGAAAAACTTCGGACACTTGCCTTTCAGGACTGGATGAAGGCGAATATCGGCATTAAGGACCTCAGAGGTGCTTTGACGTTTAAGCAGAGTCGATTCAAGTGGCTCGCGGACCTGAAAAACGCCAACAACAAAAAGTTGTTGAACCAGTATAAGGTTTTT…	MQPSMRFNFILLFISLALLASCGAAFEEVTTSDLTQSVGVAASDNRSLRTAGVDDVDVDDEERGLINKIPSAHVAKLVRGEKLRTLAFQDWMKANIGIKDLRGALTFKQSRFKWLADLKNANNKKLLNQYKVFLATS	RSLR	DDEER	24
PhraRXLR5	Phytophthora ramorum	Scaffold4	-	285329	285742	ATGCGTGCATCCTACCTCCTTTTCGTGACTAGTGCGGCTATCATTCTGTCAATCGGCAAAGTAGTCGCTTTGGTCACGAGTGCTGAACAATCTGAAGTGTCAACTGTGACATCATTAGACCAAGTTCACCTTGTTGACGCCGTCCAGAACAGTGGGGATACAAAGCGGTTTCTGAGAATCCACAAACCGAACAAGGCGACGGACGAAGAAAGAGGTTTCAACGCGAAAAAGTTCGATCGAATGATGAATGACCAAACCTATCGTAACCGCAGATTTGACAACTGGATCGCCAAGAAGTATACCGACAGCGCCATTTACGACAAGTTGCTGGTGAGGTCGAACCCATTGTATAGTCGTATCTTCAACGCCTATCAGAGCTACATCAAGCAATTCGCCAAG…	MRASYLLFVTSAAIILSIGKVVALVTSAEQSEVSTVTSLDQVHLVDAVQNSGDTKRFLRIHKPNKATDEERGFNAKKFDRMMNDQTYRNRRFDNWIAKKYTDSAIYDKLLVRSNPLYSRIFNAYQSYIKQFAKNLVSK	RFLR	DEER	23
PhraRXLR6	Phytophthora ramorum	Scaffold4	-	439159	439578	ATGCGTCTGAGTTACGTCCTGCTGTCGGCTGCGGCCATTCTACTTGCAAGCTGCGAGACGACCACGGCCGTGGTCACCGATACGGCGGGCCAAACCAAGATCTCGCACATCTCCGCGTCGGACGTGCTGCAGGCGGCTAATGTCGCTGCAAACGCCGTCCCGAGCAACCGTCGCCTGAGAGCTGCGCGCGCCACACGCCCAGATGACGATAATGACGACGATGACGATGACGATGACGAAGAGAGGGGGTTCTCCGTCTCCGCGGACACTGTGCGGAACATGTTGTCGAGCAAGTCCTTCCGTCGTAGCACTTTCGCTGAGTGGGACCAAGCCGGACGCGCTTACAACGATATCACGAAGCACGTGACGGACCCCACGATTTTGCGCAAGTATCGCAAG…	MRLSYVLLSAAAILLASCETTTAVVTDTAGQTKISHISASDVLQAANVAANAVPSNRRLRAARATRPDDDNDDDDDDDDEERGFSVSADTVRNMLSSKSFRRSTFAEWDQAGRAYNDITKHVTDPTILRKYRKYLGITLY	RRLR	DDDEER	23
PhraRXLR7	Phytophthora ramorum	Scaffold4	+	441770	442189	ATGCGTCTGAGTTACGTCCTGCTGTCGGCTGCGGCCATTCTACTTGCAAGCTGCGAGACGACCACGGCCGTGGTCACCGATACGGCGGGCCAAACCAAGATCTCGCACATCTCCGCGTCGGACGTGCTGCAGGCGGCTAATGTCGCTGCAAACGCCGTCCCGAGCAACCGTCGCCTGAGAGCTGCGCGCGCCACACGCCCAGATGACGATAATGACGACGATGACGATGACGATGACGAAGAGAGGGGGTTCTCCGTCTCCGCGGACACTGTGCGGAACATGTTGTCGAGCAAGTCCTTCCGTCGTAGCACTTTCGCTGAGTGGGACCAAGCCGGACGCGCTTACAACGATATCACGAAGCACGTGACGGACCCCACGATTTTGCGCAAGTATCGCAAG…	MRLSYVLLSAAAILLASCETTTAVVTDTAGQTKISHISASDVLQAANVAANAVPSNRRLRAARATRPDDDNDDDDDDDDEERGFSVSADTVRNMLSSKSFRRSTFAEWDQAGRAYNDITKHVTDPTILRKYRKYLGITLY	RRLR	DDDEER	23
PhraRXLR8	Phytophthora ramorum	Scaffold4	+	642708	643385	ATGCGTGTGCTATCGCTGGTGGCTCTGATCGCCCTCGTCTCGAGCTGTGAGGCAGCCTCGGCTGTTTCCAACTCGGACAAGGTCGAGGTTGCGAAGCTCGATTCGGGCATTGCGTCCTTGCCTCGCGCTCTAGCTGAACACAATGATCAAATCAAGCGATCGCTCCGTCGTCATGACTACGACGAGTTGGCTGAAGTCGACTCCGGCAATGGAGAGAGAATGGGTGGTGCCCAGTTGATCGACGACGTAATAACGAAAGCGGATGATGTGGTCATGAAGGCCACGGTCGCCGAGCAGAAGCTTCCAAGCAAGTGGACGTCTGTGTTGAAGAAATATAGGTGGGCGAACCCCAAAACACCAATGCAAATTGTTCGTGCGAGGTATCCGAAAGGCTTAAGC…	MRVLSLVALIALVSSCEAASAVSNSDKVEVAKLDSGIASLPRALAEHNDQIKRSLRRHDYDELAEVDSGNGERMGGAQLIDDVITKADDVVMKATVAEQKLPSKWTSVLKKYRWANPKTPMQIVRARYPKGLSSSTMRQLVQTEIQRADDIANGVKMSKTGKYIMQRQIDEFPGMKKAPLLTSNTGRAEQMFDGDQPSAGVHRGLKERGEGRRRRAPCFELQCKEE	RSLR	DDVITK	18
PhraRXLR9	Phytophthora ramorum	Scaffold4	-	694874	695614	ATGCGTGTGCTATCGCTGGTGGCTCTGATCGCCTTCGTCTCGAGCTGTGAGGCAACCTCGGCTGTTTCCAACTCGGACAAGGTCAACGTTGCGAAGCTCGATTCGGGCATTGCGTCCTTGCCTCGCGCTCTAGCTGAACACAATGATCAAATCAAGCGATCGCTCCGTCGTCATGACGACGAAGAGAGGCAATATGGTACCCAGTTGATCGACGACGTAATAACGAAAGTGGATGATGTGGTCACTAAGGCCACGGTCGCCGAGCAGAAGCTTCCAAGCAAGTGGACGTCTGCGCTGAAGAAGTTTAGGTTGGCCAACCCCAAAACACCAATGCAAATTGTTCGTGCGAAGTATCCGAAAGGCTTAAGCTCGTCGACGATGAGGCAGTTGGTGCAGACT…	MRVLSLVALIAFVSSCEATSAVSNSDKVNVAKLDSGIASLPRALAEHNDQIKRSLRRHDDEERQYGTQLIDDVITKVDDVVTKATVAEQKLPSKWTSALKKFRLANPKTPMQIVRAKYPKGLSSSTMRQLVQTEIQRADDIANGVKMVKTGEYKMQRQIDEFPGMKNAPLLTSNTGRAEQLLADDGSRLLACIVASRSAEKGGGDVLLVSSSNARKNDWLLPKGGWDKGETVEKAAMRELIEEGGVR	RSLR	DDEER	18
PhraRXLR10	Phytophthora ramorum	Scaffold4	+	938571	938870	ATGACGGCGAGTGTTTCAACCCGGCCACTGGCGGCTACCAGAATGGCTGCGATCCTGGCTTCGACTGCATCGGCAACAAGTGCGACTACGAGAATGCTGCTACAGAGGGTATTGAGACGGAATCCAGCAGCTCCGAGACTGGTTGTGGCTTACAGTGCGACGTACTTGGAGAGTACTGCGACAGCGTCATCAACGAGTGCCGAGGACCGAGCTACGACGGCGAGTGCTTCAACGCTGCTGGAAACGTTTTCCAGGACGGCTGCGACGAGGGATACGAGTGCATCGACAATATGTGCCAAG	MTASVSTRPLAATRMAAILASTASATSATTRMLLQRVLRRNPAAPRLVVAYSATYLESTATASSTSAEDRATTASASTLLETFSRTAATRDTSASTICAK	RVLR	EDR	28
PhraRXLR11	Phytophthora ramorum	Scaffold4	-	947444	947743	ATGACGGCGAGTGTTTCAACCCGGCCACTGGCGGCTACCAGAACGGCTGCGATCCTGGCTTCGACTGCATCGGCAACAAGTGCGACTACGAGAATGCTGCTACAGAGGGTATTGAGACGGAATCCAGCAGCTCCGAGACTGGTTGTGGCTTACAGTGCGACGTACTTGGAGAGTACTGCGATAGCGTCATCAACGAGTGCCGAGGACCGAGCTACGACGGCGAGTGCTTCAACGCTGCTGGAAACGTTTTCCAGGACGGCTGCGACGAGGGATACGAGTGCATCGACAATATGTGCCAAG	MTASVSTRPLAATRTAAILASTASATSATTRMLLQRVLRRNPAAPRLVVAYSATYLESTAIASSTSAEDRATTASASTLLETFSRTAATRDTSASTICAK	RVLR	EDR	28
PhraRXLR12	Phytophthora ramorum	Scaffold6	-	125926	126537	ATGCGTTTGAGTTCCATCCTGCTCGTCGCGGCAGCTGTCTTCCTCGTTAGATGCGACGCTGTGTCGACTGCCACCAAGTCGGAGCAGAACACACTCTCTGCTGTGACTGCCCCAATGAAGAACGCAAGATTGCTGAGGACCACCGAGATGGAGAAAGATGATGATCTCGATTCAGATGATGAAGAGAGGGTGAACTTCAGCTCCATCGCGAAATGGTTCAAACCAGCAGAAAAGGTTGTTGCTGCTGCGGCGGCAAAAAAGATTCAGCCACAGCAGGTGGCCAAGCTGAGCAAGCTCGACGACTTGAAACCCAGTTACCTGAACAACCCACTCCTGAAACCAGAAGGGGAGGCGTTGAAGTTGGCACAAAATTTTGAGGCCCATATGATGACTCAACTG…	MRLSSILLVAAAVFLVRCDAVSTATKSEQNTLSAVTAPMKNARLLRTTEMEKDDDLDSDDEERVNFSSIAKWFKPAEKVVAAAAAKKIQPQQVAKLSKLDDLKPSYLNNPLLKPEGEALKLAQNFEAHMMTQLSKTDKALLEKIKQAPGASERISRWKQANWNPTDLAKFYNNNYPLRFKPKTPEREAWNIYAAMVLRRDFSVK	RLLR	EMEK	20
PhraRXLR13	Phytophthora ramorum	Scaffold6	+	141221	141943	ATGAGGCACGTTTACTACATCCTGCTTGCGACGGTGCTCGCCTTCCTCGTTAACAGTGATACCCTCGCGATAGCCGCAGAGCCCAGCCAAACCAAGATCTCCGGGGTGACTGCACTCGATGCTCTACTCGATGGAAGACAGCTACGAGGCGACGAAACCGGCTTGCCTGATGTTGAGGAAAGAGGTGTAGACGCATTGTTGAAGTGGGCAAAAGTGAAGTATTGGGCTCAAGTTGGAAAATCGGACGAGTACGTCAAGCAGTCGTTGGGGCTGGAGAGGCTGACTGGGAATGCTCTGACGGCAAGCCCAGCCTTCACATACTACCAGGAATACTTGCGCAAGACTGGAGGGCCTAAGCTCATCAAATGGTTACACCACGAAGAGAACGGACGTCCCACG…	MRHVYYILLATVLAFLVNSDTLAIAAEPSQTKISGVTALDALLDGRQLRGDETGLPDVEERGVDALLKWAKVKYWAQVGKSDEYVKQSLGLERLTGNALTASPAFTYYQEYLRKTGGPKLIKWLHHEENGRPTHEVWKRLGLEDMPAAERKGSQEFKTYVRYATMYDDQLHQRLDSGAEPMVIVGSMYPDQMIEKIGIWAKKKRSNSYVKRMLGLERKSEYKLSVNEEYQLFLKLVGRKIA	RQLR	EER	25
PhraRXLR14	Phytophthora ramorum	Scaffold6	-	207001	207609	ATGCGTTTGAGTTCCATCCTGCTCGTCGCGGCAGCTGTCTTCCTCGTTAGATGCGACGCTGTGTCGACTGCCACCGAGTCGGAGCAGAACACATTCTCTGCTGTGACTGCCCCAAGGAAGAACGCAAGATTGCTGAGAACCACCGAGATGGAGAAAGACGATGATCTCGATTCAGATGATGAAGAGAGGGTGAACTTCAGCTCCATCACGAAATGGTTCAATCCAGTAGATGATGTTGCGACGGCGGCGGCAAAAAAGCTTCAGCCACAGCAGGTGGCTAAGCTGAGCAAGCTCGACAACGTGAAACCCAGTTACCTGAACAACCCACTCCTGAAACCAGAAGGAGAGGCGTTGAAGTTGGCACAAAAATTTGAGACCCAGATGATGGCTCAACTGGGC…	MRLSSILLVAAAVFLVRCDAVSTATESEQNTFSAVTAPRKNARLLRTTEMEKDDDLDSDDEERVNFSSITKWFNPVDDVATAAAKKLQPQQVAKLSKLDNVKPSYLNNPLLKPEGEALKLAQKFETQMMAQLGKTDKALFKKINTTPGAAERISRWRLAEWDPTDLAKFYKKSYPLRFKPKTPEKEAWNLYAAMVLRRDFSVK	RLLR	EMEK	20
PhraRXLR15	Phytophthora ramorum	Scaffold6	+	615114	615545	ATGCGTTTCAACTACTTCATCCTCTTCGCAGCCGCCACACTCTTTGCAAGTTGTGACGTAGTCTGTGCGGACGTCGACCAGACCAAGCTGTCGAAGATGACCTCTCCTGATGCTGCTGGGCTCTCGGTCCATGCAATCGGTGCGGCCAACGAGAAGAGACGCTTGCGATCCCACTACGATGAAGACGAAGACGAAGACGAAGACGAAGACGAAGACGAAGACGAAGACGAGGAAGAGAGGATTAAAGGTGTTGACCTCTTCAAGGAGTGGAAACTCGACCAGATGCTGAGCGGTATTAAAGAGTTCAAGAGATACAAGAATCTGAAGGCGTACGGGTACACTCCAAGCAGCCTCCAGACCAAGCTGACACGATTGTACGGCAAAAAGTACAAAGATCTT…	MRFNYFILFAAATLFASCDVVCADVDQTKLSKMTSPDAAGLSVHAIGAANEKRRLRSHYDEDEDEDEDEDEDEDEDEEERIKGVDLFKEWKLDQMLSGIKEFKRYKNLKAYGYTPSSLQTKLTRLYGKKYKDLWERYSANYYTI	RRLR	EDEEER	23
PhraRXLR16	Phytophthora ramorum	Scaffold7	-	232359	233609	ATGCGTGTCCATTACACTGTGCTGTTGGTGGCTGCCTTCCTCGCAAGTGTCAATGCTGCTACGGCGACAAGAGATGTCACGACTGTTTTGGCTCGTTCGCCCTCAACTGGCCCGAAGGACATCCCAATCAAGCGGTTTCTGAGGAGACATAAAGCAGCAAACGTGAACGAAAACGCTGAAGGCGAAGAGAGGGGCTTCGGTATTACCGTCCTCGACGATATCGCGCGCAACGTTGGCACGGCTTGGGATGATATTTCGCGGAACAGCAAGATCCGGTCCATGCTGAGCGCACAGACAAACGCCAGAGAGGCCTATGGAACTCTGAACGTCAACAAGGTGACAGGCAACCTATTCGAAAGCGCAGAGTGGAAAGCGTGGTCTACGTACGTGACAAAGCTG…	MRVHYTVLLVAAFLASVNAATATRDVTTVLARSPSTGPKDIPIKRFLRRHKAANVNENAEGEERGFGITVLDDIARNVGTAWDDISRNSKIRSMLSAQTNAREAYGTLNVNKVTGNLFESAEWKAWSTYVTKLDKSNADEEMSTALAFHLKSDNMAKMLAAAAKNPNTKDIATRLESAQVKWWVSLVSTPDDIFKTLKLNKAASDIFESPQLAMYTKYLEAFNKKKRNQPTTLLEVFKKSYGDEGLMKLLVSAQNAKSEGATKMMDEMLAGWLEFTKSPYSVFKAANLDKAGDDLLSSPILSTWVKYMNQFNEKLPTKKTTMIETFMKSYNDETLTKMLNAAKKVPATEQLATNLEKAKSALFNKWMVEGITPDYLFKNVLKLDPATMASSPNTNIWRA…	RFLR	EER	19
PhraRXLR17	Phytophthora ramorum	Scaffold7	-	238556	239806	ATGCGTGTCCATTACACTGTGCTGTTGGTGGCTGCCTTCCTCGCAAGTGTCAATGCTGCTACGGCGACAAGAGATGTCACGACTGTTTTGGCTCGTTCGCCCTCAACTGGCCCGAAGGACATCCCAATCAAGCGGTTTCTGAGGAGACATAAAGCAGCAAACGTGAACGAAAACGCTGAAGGCGAAGAGAGGGGCTTCGGTATTACCGTCCTCGACGATATCGCGCGCAACGTTGGCACGGCTTGGGATGATATTTCGCGGAACAGCAAGATCCGGTCCATGCTGAGCGCACAGACAAACGCCAGAGAGGCCTATGGAACTCTGAACGTCAACAAGGTGACAGGCAACCTATTCGAAAGCGCAGAGTGGAAAGCGTGGTCTACGTACGTGACAAAGCTG…	MRVHYTVLLVAAFLASVNAATATRDVTTVLARSPSTGPKDIPIKRFLRRHKAANVNENAEGEERGFGITVLDDIARNVGTAWDDISRNSKIRSMLSAQTNAREAYGTLNVNKVTGNLFESAEWKAWSTYVTKLDKSNADEEMSTALAFHLKSDNMAKMLAAAAKNPNTKDIATRLESAQVKWWVSLVSTPDDIFKTLKLNKAASDIFESPQLAMYTKYLEAFNKKKRNQPTTLLEVFKKSYGDEGLMKLLVSAQNAKSEGATKMMDEMLAGWLEFTKSPYSVFKAANLDKAGDDLLSSPILSTWVKYMNQFNEKLPTKKTTMIETFMKSYNDETLTKMLNAAKKVPATEQLATNLEKAKSALFNKWMVEGITPDYLFKNVLKLDPATMASSPNTNIWRA…	RFLR	EER	19
PhraRXLR18	Phytophthora ramorum	Scaffold7	+	360773	361279	ATGCGGCCAATCTATCTGCTTCTTGTGGCCTTGGCGCTCTTGCTCGCTAGTACCAACGCTGCGCTGGCAAGTGCTCGCACTTCGGATCGATCACTTGAGGTGATCAGTGACAAAGGTATCTCCCGACACCTTCGCCCAGCGCTGAAAACGGAGGTTGATGATGGTACCGACGAGGACAGAATGATGACCACGTTCAAGACTTCGTGGACGAAGTTTGTTGCAACGATCAAAAACACTAAGCTGGCCAAGAAGCATGAGACGATGCTGAAGTCGTGGATTCAGAACCCGGATATGACACCGACCCAAGCTTACCAGACCCTGAAACTCGACAAACTGGGTCTGCGAGCACAGGAGAGCCGAACTTCAAGGTCTATAAGAAATACACGGACCAGTTGGTGG…	MRPIYLLLVALALLLASTNAALASARTSDRSLEVISDKGISRHLRPALKTEVDDGTDEDRMMTTFKTSWTKFVATIKNTKLAKKHETMLKSWIQNPDMTPTQAYQTLKLDKLGLRAQESRTSRSIRNTRTSWWRGGSTSTRSPRLCTRRSNSIKLLTLQVQALRYTETT	RHLR	DEDR	25
PhraRXLR19	Phytophthora ramorum	Scaffold7	+	385718	386476	ATGGGAGTTTCCCAAGTTCTATTGGTCACCGTCGTTGCCCTCTTCGCCTGTAGCGATTTTGCTGGAGTCGTAGAAGCCTACCCGATCAAGCGCTCAGCGGTGACTTCGACTGACACTCTCACTCATGACCACTCAATCGTCGCGGGAGGAAGATCGCTGCGTGTGGAACAAACAACAAACGTCGAAGACGGCGACTCCGAGGAGAGGGTGAATTTGTGGACAAAAATTTCCAAGCCTGTGAAACTCAAATTGTGGCGCTGGAGAGGCAAATCAGACGACTTTGTCAAAAGCGAGCTCGGAATGAAGGCCTTGTCAGGAGCAGCGCTTAAAGCGCATCCGAACTACCGTACCTACCTGAACTTCAAACTCGGCAAGTGGTACCGAAACGAGAAGCTTACC…	MGVSQVLLVTVVALFACSDFAGVVEAYPIKRSAVTSTDTLTHDHSIVAGGRSLRVEQTTNVEDGDSEERVNLWTKISKPVKLKLWRWRGKSDDFVKSELGMKALSGAALKAHPNYRTYLNFKLGKWYRNEKLTTLGAWERLKLSGIPVDKLRSTDDYMIYVRYVNIFDDNAMRAVKAKRKTPPLVSTNFDSEAAKLEMFERAWIWGVTKRSDDYVLTALGMKEVSEEEVLHHANFGYYYIYMKTSLEMTYLKG	RSLR	EER	26
PhraRXLR20	Phytophthora ramorum	Scaffold7	-	398520	399269	ATGGGAGTTTCCCAAGTTCTATTGGTCACCGTCGTTGCCCTCTTCGCCTGTAGCGATCTCGCTGGAGCCGTGGAAACCGACCCGATCAAGCGCTCAGCGGTGACTTCGACTGACACTCTCACTCATGGCCACTCAATCGTCGCGGGAGGAAGATCGCTGCGTGTGGAACAAACAACAAACGTCGAAGATGGCGACTCCGAGGAGAGGGTGAATTTGTGGACAAAAATTTCCAAGCCTGTGAAACTCAAATTGTGGCGCTGGAGAGGCAAATCAGACGACTTTGTCAAAAGCGAGCTCGGAATGAAGGCCTTGTCAGGAGCAGCGCTTAAAGCGCATCCGAACTACCGTACCTACCTGAACTTCAAACTCGGCAAGTGGTACCGAAACGAGAAGCTTACC…	MGVSQVLLVTVVALFACSDLAGAVETDPIKRSAVTSTDTLTHGHSIVAGGRSLRVEQTTNVEDGDSEERVNLWTKISKPVKLKLWRWRGKSDDFVKSELGMKALSGAALKAHPNYRTYLNFKLGKWYRNEKLTTLGAWERLKLSGIPVDKLRSTDDYMIYVRYVNIFDDNAMRAVKAKRKTPPLVSTNFDSEASKLEMFERAWIWGVTKRSDDYVLTALGMKEVSGEALVRHANFDYYVKYARTKLNLER	RSLR	EER	23
PhraRXLR21	Phytophthora ramorum	Scaffold7	-	432513	433271	ATGGGAGTTTCTCAAGTTCTATTGGTCACCGTCGTTGCCCTCATCGCCTGTAGCGATTTTGCTGGAGTCGTAGAAGCCTACCCGATCAAGCGCTCAGCGGTGGCTTCGACTGACACTCTCACTCATGGCCACTCAATCGTCGCGGGAGGAAGATCGCTGCGTGTGGAACAAACAACAAACGTCGAAGACGGCGACTCCGAGGAGAGGGTGAATTTGTGGACAAAAATTTCCAAGCCTGTGAAACTCAAATTGTGGCGCTGGAGAGGCAAATCAGACGACTTTGTCAAAAGCGAGCTCGGAATGAAGGCCTTGTCAGGAGCAGCGCTTAAAGCGCATCCGAACTACCGTACCTACCTGAACTTCAAACTCGGCAAGTGGTACCGAAACGAGAAGCTTACC…	MGVSQVLLVTVVALIACSDFAGVVEAYPIKRSAVASTDTLTHGHSIVAGGRSLRVEQTTNVEDGDSEERVNLWTKISKPVKLKLWRWRGKSDDFVKSELGMKALSGAALKAHPNYRTYLNFKLGKWYRNEKLTTLGAWERLKLSDIPVDKLRSTDDYMTYVRYVNIFDDNAMRAMKAKRKTPPLVSTNFDSKASKLEMLERARIWGLTERSDDYVLTALRMKGVSEEEVLHHANFGYYYRYMKTSLEMTYLKG	RSLR	EER	26
PhraRXLR22	Phytophthora ramorum	Scaffold7	+	437303	438112	ATGCGGCCGTACTATCTGCTTCTTGTGGCCTTGGCGCTCTTGCTCGCTAGTACCAACGCTGCGCTGGCGAGTGCTCGCACTTCGGATCGATCATTTGAGGTGATCAGTGACAAAAGTATCTCTCGACACCTTCGCCCAGCGCTGAAAACGGAGGTTGATGATGGTACCGACGAGGACAGGATGATGACCACGTTCAAGATTTGGTGGATGAAGTTTGTTGCAACGATCAAAAACACTAAGCTGGCCAAGAAGCATGAGACGATGCTGAAGTCGTGGATTCAGAACCCGGATATGACACCGACCCAAGCTTACCAGACCCTGAAACTCGACAAACTGGGTCTGCGAGCGCAGGAGAGTCCAAACTTCAAGGTCTATAAGAAATACACGGACCAGTTGGTG…	MRPYYLLLVALALLLASTNAALASARTSDRSFEVISDKSISRHLRPALKTEVDDGTDEDRMMTTFKIWWMKFVATIKNTKLAKKHETMLKSWIQNPDMTPTQAYQTLKLDKLGLRAQESPNFKVYKKYTDQLVERWVNFDAQPTTVYKALKLDQIADSSSPSFAVYGNYLKALYAQQPSGTRVTKAFVENSDMTPTYAYKLLGLDKLGSQAPNSPYFKLYKSYTDQLVTRWVNFEAQPTTVYKALKLDQIADSSSPSFAVYEKFLKAYYA	RHLR	DEDR	25
PhraRXLR23	Phytophthora ramorum	Scaffold7	-	443418	444176	ATGGGAGTTTCTCAAGTTCTATTGGTCACCGTCGTTGCCCTCTTCGCCTGTAGCGATTTTGCTGGAGTCGTAGAAGCCTACCCGATCAAGCGTTCATCCGTGGCTTCGACTGACACTCTCACTCATGGCCACTCAATCGTCGCGGGAGGAAGATCGCTGCGTGTGGAACAAACAACAAACGTCGAAGACGGCGACTCCGAGGAGAGGGTGAATTTGTGGACAAAAATTTCCAAGCCTGTGAAACTCAAATTGTGGCGCTGGAGAGGCAAATCAGACGACTTTGTCAAAAGCGAGCTCGGAATGAAGGCCTTGTCAGGAGCAGCGCTTAAAGCGCATCCGAACTACCGTACCTACCTGAACTTCAAACTCGGCAAGTGGTACCGAAACGAGAAGCTTACC…	MGVSQVLLVTVVALFACSDFAGVVEAYPIKRSSVASTDTLTHGHSIVAGGRSLRVEQTTNVEDGDSEERVNLWTKISKPVKLKLWRWRGKSDDFVKSELGMKALSGAALKAHPNYRTYLNFKLGKWYRNEKLTTLGAWERLKLSDIPVDKLRSTDDYMTYVRYVNIFDDNAMRAMKAKRKTPPLVSTNFDSKASKLEMLERARIWGLTERSDDYVLTALRMKGVSEEEVLHHANFGYYYRYMKTSLEMTYLKG	RSLR	EER	26
PhraRXLR24	Phytophthora ramorum	Scaffold7	+	502761	503222	ATGCGCGTGTACATCACTCTTCTGGTGGCTGTTGCCGCTCTTTTCGCAACGAGCGAAGCTGCTGTGGATACCACGACCAAGCTGACGAACATTGCCACCTCCGCGTCTATTGCTGATCTTCAGACGCAGAGCAACGGGCAGCGGTACCTTCGAAAGAGAGAGACCGACGAGACCGACGAGACGGACAACGAAGACAGAGCTTTCGACGTCAAGAAACTCGGATCTACTGTCAAGTCTTTCTTCACCAGCAAAGACAAGAAACTTTTGAAGCTTCTCATATCGGGCGCGAATGTCGATGATCTCATCGCTAAGAACATCCAGCCTGGAGCAATCGAGAGAGTGACGCGACAAGCCCAGCTCAAGCTATCGGGTAAAGATTTCGAAAAGTTTATAGCGTTG…	MRVYITLLVAVAALFATSEAAVDTTTKLTNIATSASIADLQTQSNGQRYLRKRETDETDETDNEDRAFDVKKLGSTVKSFFTSKDKKLLKLLISGANVDDLIAKNIQPGAIERVTRQAQLKLSGKDFEKFIALANEYDTIWFRVQKNLDPIKWT	RYLR	EDR	20
PhraRXLR25	Phytophthora ramorum	Scaffold7	+	524384	525127	ATGCGTCTGTGCCAGTTCTTGCTAGTGGGTTGCTCGATACTCGCTGGAGCTACTTCAGCAGTGACGACCTCAAATGCAAGAAGCTCTGCTTTGATGAAAACGGCTCGTTCGACCACGCTGGGTGGGAATGAAATACCCTACCAGCGCTTTCTGAGGACTCAACGCTCCGGCGATAACGATGGTGAAGAACGAGGGTTCGACGTCTCTAAGTTACAAACGTGGCTGCTGCCGAAGGGCTTCCAACAAAAACTCGAGGGTTGGCTCCAAAAGGGAAAACCCGCGAAAGAAGTCTTTGATGGATTACAACTCACCAAATTTGGGGATGAGCTACTTGTCAACCCCACGTTTATCGCTTGGGTCAAATATGTGGACGATTTGAGTGCAAAGTACCCCGGGAAG…	MRLCQFLLVGCSILAGATSAVTTSNARSSALMKTARSTTLGGNEIPYQRFLRTQRSGDNDGEERGFDVSKLQTWLLPKGFQQKLEGWLQKGKPAKEVFDGLQLTKFGDELLVNPTFIAWVKYVDDLSAKYPGKAASTIPTLAAEYGDEALFKMLEAAMKVPSTQSLATKLRADQIEHWAVIGKPPGGVLKIFAAEKTASTKSIFADWVKYVDNFNVKHPDKQISRRRRFQHWPLSMETKHCSKCWRQR	RFLR	EER	19
PhraRXLR26	Phytophthora ramorum	Scaffold7	-	564237	564785	ATGCGACTGAGCTGGGTCGTGCTTGCTGCTGCCACAGTTCTGGCAAGCTTTGATCCCGCCTTCGCCATCCAAAACACCGATCGTATCAAGCTCCGCGGCGCTGCCGTCTCTCTCACGGAAACCAGCACAAACAATCGTTTCCTGCGAGCTCCAAGGAGTGTCGATGATGCTGGAAGCAACGACAACGGCGATTTTGATGAAGAACGAGGAAGATTAACACTGCAGGATGCCGAGAAAATGCTGGAGAGAATGCAAAATTTTGGCAAGGCGCACCTTGGTGTGGAGACTGGGTTGTCGAAGTTGAGTCGGGAACAAGTGAAACTCTGGTTTGCAAAAAGTCAGCAGAGTGTTCTCTTCCGTCAAGTGTACCATGATGGAATGGATCCGGCGAGATTGAGT…	MRLSWVVLAAATVLASFDPAFAIQNTDRIKLRGAAVSLTETSTNNRFLRAPRSVDDAGSNDNGDFDEERGRLTLQDAEKMLERMQNFGKAHLGVETGLSKLSREQVKLWFAKSQQSVLFRQVYHDGMDPARLSKLIGLDDIVKKVPSAKLMENTDYVLYTQFTNFWLKERAKAKNLLPPVPLV	RFLR	DEER	22
PhraRXLR27	Phytophthora ramorum	Scaffold7	+	608660	609799	ATGGTTGCCAAGGCCAGTCCCTGTTCGCGGAGTCGCTTGGCGACACTCCTGACCATTGTTGTTCTACTGGCATGTGTCGGTGGTGCCACGGTGGCAACGGACTCAAACACCGGCAAACCAGAAACGTCCGAAGGGCGTCTGCTACGTGGCCTCCAAGGCAATTTCGTGGGGACAACGAGAAACGACGACGAGTCGGAGGAGAGAGCCATCATCGACGCTATGAAGCAGGCCGCTCGAGCTGCAAAGAAAAAGTTCTATCAAACGGCCACAGACAAGTTGTTCAAGAAAGTAAAAATTAAAGAAATGGACGGCACACTCTTTCAAAGCGAGCAGTTTAAACTGTGGGAAACTAGGGTGACCAAGAACTTCAAACAAAACACCGAACGGGCTCAAGCGTCG…	MVAKASPCSRSRLATLLTIVVLLACVGGATVATDSNTGKPETSEGRLLRGLQGNFVGTTRNDDESEERAIIDAMKQAARAAKKKFYQTATDKLFKKVKIKEMDGTLFQSEQFKLWETRVTKNFKQNTERAQASMVSTLTSRFGDEALAVSLVTAKQNSKSRPIATDLENAQLQNWESAGKTGDDVFKLLKLNDKGEKLFESPMAATWLAYLTKLNKKNPEEDMISSLKRVYDDEALAKVITGAQNSASTVVLANTLERALMGKWLDEGKTLDEIFTLLTLETKSKVNTNTPDAISQLEKRFGSSIKLAKVIAYAKKRAITEATKADATRLQDLQFKQWLAAGVTPNNIGTRVMGDVFDIRRTQVSIDYGTFYRNKLAAAT	RLLR	DESEER	28
PhraRXLR28	Phytophthora ramorum	Scaffold7	+	633625	634173	ATGCGACTAAGTTGGGTCGTGCTTGCTGCTGCTGCACTTCTGGCAAACTATGCCTTCGCCATCCAAGACACCGATCGTATCACGCTCCGCGGCGCTGCTGTCTCTCTCACGGAAACCGGCACAAACAACCGCTTCCTGCGAGCTCAAAGAAGTGTCGATTATGGTGGAAGCAACGACAACGGCGATTTTGATGAAGAGCGAGGAAGACTAACACTGCAGGATGCCGAGAAAATGCTGGAGAGAATGCAAAAATTTAGCAAGGCGCACCCTGGTATGGAGAAAATCGCTGGGTTGTCGAAGCTGAGTCGGGAACAAGTGAAACTCTGGTTTGTATCAAGTCAGAGGAGCCGTCTCTTCCGTCAAATGTACAATGACGGAATGGATCCGACGATATTGAGT…	MRLSWVVLAAAALLANYAFAIQDTDRITLRGAAVSLTETGTNNRFLRAQRSVDYGGSNDNGDFDEERGRLTLQDAEKMLERMQKFSKAHPGMEKIAGLSKLSREQVKLWFVSSQRSRLFRQMYNDGMDPTILSKAIDLDDIVKKVPASKLMENGEYALFNQFSRFWSKERLSAKKVLPSAPSV	RFLR	DEER	20
PhraRXLR29	Phytophthora ramorum	Scaffold7	-	660340	661347	ATGCGGTTCTACTGCGTGACATTGCTGGTTCTCGTCGCTCTCGTTGCAATTTCGAGTGCTACTTCGACTGCTGCGAATTCGAAAGCGACTGCATCCAACTTTGCGCGCTCGGTCTTTCATTCCCCAAACGATGCCGTCGCTCAGAGACTGTTGAGAACAGACAAGGTGGAGGACGCAGCTGAAGAAGAAAGAGCGATTTCAGTTGCTGGGGTGAAAAGTGGTTTGACCAAGACTAAAACTTGGCTGCAGTCGAAGTGGGCATGGATCAAGGCTAAGTGGGCCGACCGGCAGCTTGTCAAGCAGTGGCAGAAGGAGGAAAAGACGCCAGACGATGCCTTCACGGCGCTGAAACTCAACAATAAAGAAGAAGTGGATACGCTGCTGGCCAACCCCAAGTTG…	MRFYCVTLLVLVALVAISSATSTAANSKATASNFARSVFHSPNDAVAQRLLRTDKVEDAAEEERAISVAGVKSGLTKTKTWLQSKWAWIKAKWADRQLVKQWQKEEKTPDDAFTALKLNNKEEVDTLLANPKLDTWLKYLKIYNKKNPTEMKTMLGVFTKFYGNEAAASMFELGRRSPKTFKRADNLQGRQLTGWRRNGLSQDIVFQLLKLDKNLDTFFSNPNAVVWNYYFFRGNVHNTNANTDLIKTLTTAYGDDAVARAIEAAKKVEGPQNLPEKVMSPQALAKKFETAQFKQWMIDGKDPAAAYRMLTTNKETFDANVEVYKAYRTFYKENKK	RLLR	EEER	20
PhraRXLR30	Phytophthora ramorum	Scaffold7	+	702923	704950	ATGGTTGCCAAGTTCAGCCCCTGTTCGCTTAGACGCTGCACGATACTCCTGACCATTCTCGCTTTACTGGCATGTGTCGGCACTGTCTCGGGTGCAACGGATGCGAACATCGCCAAACCAGAAACGTTGGATCGCTCGGAAGGGCGTCAGCTACGTGGCTTCCTACGCAAGCGTAGCTTGAGGACTGTCGAGGAGGCAATGAAAGACGACGACGACTCTGAGGAGAGGGCCATCACTGACGCTGTGAAGAAGATGGCTCAAGCTGCAAAGAACAAGTTGACGTCGAACAATCAAGCGACCACAAACAAGTTGTTCAAGAAGCTACAGGTTGGGGAAATCGACGACAAACTCTTTCAAAGCACGCAATTTAAGGAGTGGGTAACCACGGTGACCAAAAAC…	MVAKFSPCSLRRCTILLTILALLACVGTVSGATDANIAKPETLDRSEGRQLRGFLRKRSLRTVEEAMKDDDDSEERAITDAVKKMAQAAKNKLTSNNQATTNKLFKKLQVGEIDDKLFQSTQFKEWVTTVTKNFKTNTELAQASIASALVSHFGDEALATLLVAAKQNYKSATVATKLENAQLRNWESAGKTGDDVFDLLKLNDKGEKLFESPVAATWISYVTKLNTQNSDEVIFSSLKKLFDDEALAKMIAGAKDSASTAATATKLEQVQLNKWMVEGKTVDDIFALLKLNNEEGKLLQNTMLTTWMSYVNLQGKNPYDMILVKLSAHYDEAGLAKMLVTAKQDGTAFSIVRKLEEVQFKNWLSDGKTADDVYNLLKLNLERGDILKSPMLTTWISYT…	RQLR	EEAMK	31
PhraRXLR31	Phytophthora ramorum	Scaffold7	+	743425	743967	ATGATGCGCGTGGGTTACGTCTTCCTTGTCACGCTTCTCGCGAGCACTGGCGCAGAACCTGCCACTGTGCACGTCGGTCAGCCCACGTCCCCCAAGATTGCAATCCGTGATCTCGTGGACTCTGTCGCTGCTGCTCCAAGCAACGCCGATGATGGGCGACGCCTGCGAGCTCACAGATTGGTAAACGGTGAAACAGAAGTGGGCACCGCGCGCGACGAAGAGAGAACGAATCTCGACCCGAAAGCCGAAAAGTGGCTCGCTTCCTTGCTAACGAAGAGCGATGCGCACTTGGCTGGTCTTGCTCGAGCGCCGAAAGGAATCGACGTTGAGAAGGTACTAGAGCAGCTGATCTCGACTAGCACGGTAGGGTTCAAGACGCTCGTTCGCGATGGGGTCACT…	MMRVGYVFLVTLLASTGAEPATVHVGQPTSPKIAIRDLVDSVAAAPSNADDGRRLRAHRLVNGETEVGTARDEERTNLDPKAEKWLASLLTKSDAHLAGLARAPKGIDVEKVLEQLISTSTVGFKTLVRDGVTPDSMFVSHGIEKKLREMTKSQLTRDADVQTYLRFKDFWDTLPKKVTSA	RRLR	DEER	18
PhraRXLR32	Phytophthora ramorum	Scaffold7	+	768035	769042	ATGCGGTTCTACTGCGTGACATTGCTGGTTCTCGTCGCTCTCGTTGCAATTTCGAGTGTTGCTTCGACTGCTGCGAATTCGAAAGCGACTGCATCCAACTTTGCGCGCTCGGTCTTTCATTCCCCAAACGATGCCGTCGCTCAGAGACTGTTGAGAACAGACAAGGCGGAGAACGCAGCTGAAGAAGAAAGAGCGATTTCAGTCGCTGGGGTGAAAAGTGGTTTGACCAAGACTAAAACTTGGCTGCAGTCGAAGTGGGCATGGATCAAGGCTAAATGGGCCGGCCGGAAACTTGTCAAGCAGTGGCAGAAGGAGGAAAAGACGCCAGACGATACCTTCACGGCGCTGAAACTCAACAATAAAGAAGAAGTGGATACGCTGCTGGCCAACCCCAAGTTG…	MRFYCVTLLVLVALVAISSVASTAANSKATASNFARSVFHSPNDAVAQRLLRTDKAENAAEEERAISVAGVKSGLTKTKTWLQSKWAWIKAKWAGRKLVKQWQKEEKTPDDTFTALKLNNKEEVDTLLANPKLDTWLKYLTIYNKKNPTEMKTMLGVFTKFYGNEAVARMLELGRRNPKTLKRASLLQDEQLVGWRMNGLSQDIVFQLLKLDKNLDTFFSNPNAVVWNYYFFRGNVHNTNAKTDLIKTLTTVYGDDAVARAIEAAKKVKGPQNLPVKVMSPQALAKKFETAQFKQWMIDGKDPAAAYRMLTTNKETFDANVEVYKAYRTFYKENKK	RLLR	EEER	25
PhraRXLR33	Phytophthora ramorum	Scaffold8	-	245189	245722	ATGATGCACAAGTGCTTGCTTTTGCTCGTGGTCACGCTCGCCTTTCTTTCGAGCGGTGACGCTCTCTCGCCACCCACAGTTGGTTCCAAGTTGTCGAAGTTGGCTTCCCTAGACATGGATCAGGCTACCCATACGAACGTCGACGGCAAACGCCTGCTCCGAGCCAATGGCGAGGAGGAAGACAACTCTGCCAACGAGGAAAGAGGGGTATCGGGGGCTACTGAGAAATTCAAGGCGTGGACTCAAAGCTCCGTGAAGTGGGCTAGAAACTCAAAACTGGGCCAAATGCTGGCAAAGCAGTTCCAGAAAGTGATCCAGTACAGAAGAGACTGGAAGGTTTCTGGGCTGATCAAGAAGGGCTACTCGGATACAGTTTTGCTTCAGAACAAGGTCACTCCT…	MMHKCLLLLVVTLAFLSSGDALSPPTVGSKLSKLASLDMDQATHTNVDGKRLLRANGEEEDNSANEERGVSGATEKFKAWTQSSVKWARNSKLGQMLAKQFQKVIQYRRDWKVSGLIKKGYSDTVLLQNKVTPDEFFKAKGLSANLKDQASKSALWEKNPGLREYFSYKTFWDGKQLL	RLLR	EER	21
PhraRXLR34	Phytophthora ramorum	Scaffold10	+	228589	228843	ATGTGGCGACCCGCTCTCTGCGCGGCGGTAGGGCTCCGCAGCGGCGGGTTTCCAGTCAAGCGGCGTGCTTGCACTTCGACAAGAGACCTGCGTGAGTCACGCAGTGACGGGTCTGCGTGGCTGGACGGCGGAGCCGTTGCCGGCGGAGCAAGGCAAGCAGCGGCACCAGGGACGGAGGACGAGCTGGGGCGGCCACTGAAGCAGGCTGGTGCGACAACGCGCATCGCATCCGCCGAGAGTGGCACTCCCTCAGAA	MWRPALCAAVGLRSGGFPVKRRACTSTRDLRESRSDGSAWLDGGAVAGGARQAAAPGTEDELGRPLKQAGATTRIASAESGTPSE	RDLR	EDELGR	16
PhraRXLR35	Phytophthora ramorum	Scaffold10	+	542308	542595	ATGGCATGGTGGCTGACTGGGATTTTGTGCTCATCCATGATCTCCAAGATCTCACATGCTACACGAAGCCGCTTGCTACGAGTGCTAGACGTTGCAAACGCGACTCTCTTACGGAAGAGGTACTTCGACACGCGCTCCTTAATATCACGGCTTGCTTTTGATGACAGCATCAAATTGCGATACATTTCCATCAGCATCGCGTCTTCTCCCAACTGGTTCAATTGCTGCAAACAGATCTCAAAACGGAACTCCGTGAACATCGACATGGGCATATCCGGCGGGTGGCTG	MAWWLTGILCSSMISKISHATRSRLLRVLDVANATLLRKRYFDTRSLISRLAFDDSIKLRYISISIASSPNWFNCCKQISKRNSVNIDMGISGGWL	RLLR	DDSIK	20
PhraRXLR36	Phytophthora ramorum	Scaffold11	+	109553	110287	ATGCGCGTGCCTTACGTCGTGTTGATGATCCTCGTTATCCTCGTTGCAAACGCCGATACAGTGGCAGCGCTCACGCGCTCAAAGCAAACCACGACCTCGGAGACGACCCCCAGTCTGCTGAGCTTACCCCGTTTACTTGCCGGCGTACCAACCGAGAAAAGACTCCTGAGGACAACAGATGTGGTTACAGATGAAAAAGCTGATAGCGAAGAGAGGGTTAGCATACCGGGATTGTCGAGGATTGCAGAGTTGGCATCAAACATCGTCCCAGCCGCATCAATGAAGCTGTGGCTGGCGACCCAAACAAGCCCGAAGGATGTTTTCAGGTTGCTGAACATCAAGCACCTTCGAGATTCAACGACGAAGCTCGATGACAACGTGGTGTTGAAGGAGTGGCTG…	MRVPYVVLMILVILVANADTVAALTRSKQTTTSETTPSLLSLPRLLAGVPTEKRLLRTTDVVTDEKADSEERVSIPGLSRIAELASNIVPAASMKLWLATQTSPKDVFRLLNIKHLRDSTTKLDDNVVLKEWLIQWLRYTMSFRAQEGKHAFYYGEAYLVLTKAAPESELATFFLTLKNIPELKSLGEKLQKAQYDIWIWSNVVPDKVATMMRVTSHTKITDPNYAVYLGYTQQWLNSPGVKPIF	RLLR	DEK	23
PhraRXLR37	Phytophthora ramorum	Scaffold13	+	119883	120899	ATGCTGTCGCGACTTTCAATGCTGCGGATGCTGAGCCCCCGCGGGCTGTTGGTGGCATCCAGCGCCCACGCAGTGACGGCCGTCACCACGCCCATGTTCTCGGCGGCCTTCTCTTCTCCGGCCGCAAATCGCCGCGCTCGTCGGCTGCGCAGAGCCAAAGCTAGTGCCGAGTCCGAAAAGGCTTCACCGCCGGACCCGCGCACGACTTCCATCCTCGCGGACATTGACCAGCTCTCGCGCAATGGTCTGGCCCAGCGCGTGGAGATGCCCACAGAGCTGTTGGATCGGCTGACGTCAGCCGTGCGCAGCCGCACGCATTCGCAGCTCGAGGCGCTGCGCCAGAAGCACGTCGGTGACCCACGGAACAAGCGCCTGCTGCCGCTGGACATGAGCAAGACC…	MLSRLSMLRMLSPRGLLVASSAHAVTAVTTPMFSAAFSSPAANRRARRLRRAKASAESEKASPPDPRTTSILADIDQLSRNGLAQRVEMPTELLDRLTSAVRSRTHSQLEALRQKHVGDPRNKRLLPLDMSKTSLGWTMDRSQQIPPFAYGPAETLAFLAFEMEATYACTHAVFSELQKRLPDFEPKSVLDFGAGPGTASWVAKDFYDKSLDKYRVVEPSQSMVDAAEVLLDGFPGLSMRRSIADMSRDIDAGNKYDLVVVSYVFSDITNDFERVATTSALWELLSENGCLVVVDRGSPWGSHQVRSARQFILDSVAEDEDAKEGTRIIAPCPHHFEVS	RRLR	ESEK	27
PhraRXLR38	Phytophthora ramorum	Scaffold13	-	302157	302474	ATGATCTGCAGGCGTTTGTTCTGCAGCTGCTGGTACTCCTTGTCCGTGATGGTCAGCACGACGTTGGAGGCGGCGCCCGAGTCCTTCTTTTCCAGACTGCGGATCTCTTGCACCAGCATGTCGCGGTGCTGCTCGAGGCGCATCTTCTCGTCCTCCAGGTTCGAGATGCGGTCCAGCTTGCGCTGTCGGCTCTTGCGGGCGGCGATGCGGTTGCGTTCGCGGCGCAGGTTGGTCTCGTCCACGGATCCGTCCGACTCGGAGCGGTTGGAGTCGTTGGTGCTGCCCGAGGCATGCGCGGACACGTACGGGTCGTTTTCG	MICRRLFCSCWYSLSVMVSTTLEAAPESFFSRLRISCTSMSRCCSRRIFSSSRFEMRSSLRCRLLRAAMRLRSRRRLVSSTDPSDSERLESLVLPEACADTYGSFS	RLLR	DSER	24
PhraRXLR39	Phytophthora ramorum	Scaffold13	+	486180	486566	ATGCGTCTCTTCAACACGACCCTTGTGGTTCTTGCGGCCGTCCTTCTTGCAAGTGGCACAGCTGTGTCAAAGGCCGATCAAGCCAGTGTGTCGAACGTGGACGTTGTTCACTCCTCGCATGTTCTCGCTGGTGAGGATAAGAGATTTCTTCGAAGCCACCAAACGACGGATGACGAAGGCAAACATCCCGAACACGACGAGGAAGAGAGGAAATTTGGTGAGAAGCTGTTTGCCGCGTTGAAACTACAGAAGATGCAGAACGATCCAAATTACCGCTTCAAGGTGTTCGGACGATGGAAAAAATATAGCTATTCCGCGGCAGACGTCGAAAAGCATGTGCCGAATAGTCTCTTCGATAAGTACGCAGCGTACAGGCGTATGCATGGC	MRLFNTTLVVLAAVLLASGTAVSKADQASVSNVDVVHSSHVLAGEDKRFLRSHQTTDDEGKHPEHDEEERKFGEKLFAALKLQKMQNDPNYRFKVFGRWKKYSYSAADVEKHVPNSLFDKYAAYRRMHG	RFLR	DDEGK	23
PhraRXLR40	Phytophthora ramorum	Scaffold14	-	82361	82642	ATGTGGACCGGTACGGAGACATTGAGACGGTGCTGGCTGTGTACTGGAATTTTGCTGACGCTGTTAAGATTGCTGTGTGCAGACCCGGTGAGATGCGCAAGGCGAAGCCGCCCACGGGCATTGAGGCGGCTCGTGAGGCCTTTGAGACCCTGGCCGAAGCTACGCAGTAAGTCTTTTGCGGGCGAAGAAGGACGAGATGCTGGCATGAAGCAGCAGCCAGAAAACGATCCTGGGCGGGCCGTGTCTTTTGATTGCCAAGATTCCAAACCAACCACCCCCAGC	MWTGTETLRRCWLCTGILLTLLRLLCADPVRCARRSRPRALRRLVRPLRPWPKLRSKSFAGEEGRDAGMKQQPENDPGRAVSFDCQDSKPTTPS	RALR	EEGR	27
PhraRXLR41	Phytophthora ramorum	Scaffold14	+	592789	593640	ATGCGACTAGGCTTCATTGTGCTTGTCGCTGCAGCAACCCTTGCTGCAAGCAGCGATGCAGCCACCAGCTCGGACAAGTTTTCGTTTGTGACCTCTACTGATGCGCAGTCAGTGGAAGCCACGCAGCTGAAACGCGGTGACAGGAGGTTCCTGCGCACGACCAAGATGGAGCAAGAGGTCGACGATGATGACGATGACGACGATGACGACGATGACGACGATGACAGCCAGGCTGCAGAGGACGAAGAGAGAGCGATACCGGTACTGGGAAAGAGCATTTCGTTGCCGGCGTCGCTTAAGAACTTCAAGTTGCCAAATTCTCTTCTGCAGTCTGCGGATAAGGTCCTGGCAGCCGCTAAAGCTCCAGAGATCAACAAGTCTTGGCTGGCTCTCATGAAG…	MRLGFIVLVAAATLAASSDAATSSDKFSFVTSTDAQSVEATQLKRGDRRFLRTTKMEQEVDDDDDDDDDDDDDDDSQAAEDEERAIPVLGKSISLPASLKNFKLPNSLLQSADKVLAAAKAPEINKSWLALMKKVDDNPKAKQFVGDFTKQKWTTEQLLNAMKITRKTPKDSDDMKAFSLLLQVRTWNNRPGIKSPQIDDAAVKFLQKVDDNPVAKKFATEFMENDWTTTQLMSKLGITSKTLKNSNSNEVQAYSLLMRLRGLTNVQSKTSGVKTTLKWVPKTS	RFLR	EDEER	20
PhraRXLR42	Phytophthora ramorum	Scaffold17	-	145931	146770	ATGCGTCTACTCTTGCTGTTACTCGTGGCCGTCTTCGTTGCCTACACCGGTGGGATATCCGCGGCTTCCGATTTGAAAGAGACCAAGAGCGTAGACTCACTTGACCGTAACGGTATTTCCAGCAAAAGGTTCCTGAGAATTGAAGGCTCAACGTCCAAGTATGAAGAAGAGCGAGATATTAGCGTGACGTCAGTCCTACAGATATTCGTACAGGGTGCAAGGGCGAAAGGCAAGCGCACAATTATGCTGTTTCGTGGATTCAAACCTGAGAAGGTCCTGAAGAAGATGAAGGTTACAAGTCTGAAGGACAAGAATTTCAACAGTTTCGCCAGATACTACGCCAACTATCTTGCCAAGTATCCGAAGAAGGCGGCAAACATGCCCAAAACAGCGGCGGAC…	MRLLLLLLVAVFVAYTGGISAASDLKETKSVDSLDRNGISSKRFLRIEGSTSKYEEERDISVTSVLQIFVQGARAKGKRTIMLFRGFKPEKVLKKMKVTSLKDKNFNSFARYYANYLAKYPKKAANMPKTAADAIVLPKLAEGLDQKLVPAHMKLKLKEIGVEDTTKYMQQYMQEAESVVIVPKLNEWLSQKLLPTHLKQKLTEIGVTETKYVEMYTDVFDDVLVLPTMTKWLEERVFPPQAALKLESLGLADKKYVRLYANLWGKWQAILSARANAKGI	RFLR	EEER	21
PhraRXLR43	Phytophthora ramorum	Scaffold17	-	163639	164361	ATGAGACTGCACCACTTGCTGCTCATAGTGTTCGTGCTCACCTTCGTTGTTCAAATTGAGGCCGTCTCCAAGCCACTTGACGCTACTAGGCCACTCACAGCTGACCAAATTCGCAGTCCCATCAGGAGGTTACTGAGGAGGCAAGCCGATTCTGTTGGGCATACAGAGACTCTGGCTGAAGATGAAGAAGAGCGGTTTGGCGTGAAAGATGCAGCCAAGATGCTGTCGACCGTGAAAACTAAGATGAAGGAGTGGTTGTCCCGCGGAATTACTCCTGGTAGCGTCCTCGACAAATTGAGAGTTGCGGCCAAGATGCTGTCGACCGCTGTGAAGATGAAAACGAAGATGAAGTATTGGTTGTTCCGCGGAATTACTCCTGGGACCGTCCTCGATAAATTG…	MRLHHLLLIVFVLTFVVQIEAVSKPLDATRPLTADQIRSPIRRLLRRQADSVGHTETLAEDEEERFGVKDAAKMLSTVKTKMKEWLSRGITPGSVLDKLRVAAKMLSTAVKMKTKMKYWLFRGITPGTVLDKLKVTSATDKNYKYFSTYFFKYYGRNPSARPSDLPPHTTDGIMMMRMRNWLEQTRTPPQVFTDLGFKGTFASARGMPGYKYFEQYSTMWSNLQAKLSPDEIILPILRPGP	RLLR	EDEEER	21
PhraRXLR44	Phytophthora ramorum	Scaffold17	-	177962	178684	ATGAGACTGCACCACTTGCTGCTCTTAGTGTTCGTGCTCACCTTCGTTGTTCAAATTGATGCCTTCTCCAAGCCACTTGACGCTACTAGGCCACTCACAGCTGACCAAATTCGCAGTCCCATCAGGAGGTTACTGAGGAGGCAAGCCGATTCTGTTGGGCATACAGAGACTCTGGCTGAAGATGAAGAAGAGCGGTTTGGCGTGAAAGATGCGGCCAAGATGCTGTCGACCGTGAAAACTAAGATGAAGGAGTGGTTGTCCCGCGGAATTACTCCTGGTAGCGTCCTCGACAAATTGAGAGTTGCGGCCAAGATGCTGTCGACCGCTGTGAAGATGAAAACGAAGATGAAGTATTGGTTGTTCCGCGGAATTACTCCTGGGACCGTCCTCGATAAATTG…	MRLHHLLLLVFVLTFVVQIDAFSKPLDATRPLTADQIRSPIRRLLRRQADSVGHTETLAEDEEERFGVKDAAKMLSTVKTKMKEWLSRGITPGSVLDKLRVAAKMLSTAVKMKTKMKYWLFRGITPGTVLDKLKVTSATDKNYKYFSTYFFKYYGRNPSARPSDLPPHTTDGIMMMRMRNWLEQTRTPPQVFTDLGFKGTFASARGMPGYQYFEQYSTMWSNLQAKLSPDEIILPILRPGP	RLLR	EDEEER	21
PhraRXLR45	Phytophthora ramorum	Scaffold17	+	229076	229573	ATGCATCTGTCCAGCTACGCACTCCTGGCAACTGCTGTCGCTCTTCTAGGAAGTTCGAGCTCTGTCGCGGCAACAATGAGCAAGAATTCGTTTTCCAGCCTAGTTCTCCCTGCCAACTCCGTCGGTGACAGCGTTGACAGTGGCAATCTGAAGAGGTCGCTGAGGGAAGAAGCCACGATCTACGACGATACTGCTGAAGATGACGAAAATGCTTCTGCTTTAAAAGAAGAGAGAGGCCTCTTCCCTTTTTCTCTCGACCTCAAGACTGTTTCGGAGCAGAATTTGACGAGGTACCTGAACACCGAGAAAAAAAAACTGAGAGCGTTCAACTTTCTGCGCAAGAAAAGTATTGACCCCCAAGCTGCGTACATCCATTTGGGCTTTCCAGAGAGTAACTCT…	MHLSSYALLATAVALLGSSSSVAATMSKNSFSSLVLPANSVGDSVDSGNLKRSLREEATIYDDTAEDDENASALKEERGLFPFSLDLKTVSEQNLTRYLNTEKKKLRAFNFLRKKSIDPQAAYIHLGFPESNSEAKKKFWDTGIIRVRVHWAPREVSVGPSSNCTF	RSLR	EER	23
PhraRXLR46	Phytophthora ramorum	Scaffold17	+	349911	350603	ATGAGGTTCTACCACTTGGTCCTACTGATGGTTGCTGTGCTGTTTGCAAGTGCTGGCCCCACCTCGGCGTATCGGGGATCAAAGCTGACGACACCTGAAGCGCAGGCTCAAGTGCTTCAAGACAACACCCCCACCAAGAGGCTGCTGAGAGCTTACACCGACGACGAAGAGAGAGGCATTTCAATCCCCGGTTTAGAGAGCGTCTTAAAAGTGTTTCCGTCAAGCAAGACCAAGCAGCTCCAGGGACTGCTCAAGGCCGACGAGACCCTCGGCAATGCCTTCAAGACGTTGGGGCTCAGCAAAATGCCTATTGGTAAGGATGATTTTATCGAGGTGAAAATGGTGGAGAAACTTTTTTCGAGCGCCAACTTCAAGGTTTGGTCCAAGCATGCCGCCCGG…	MRFYHLVLLMVAVLFASAGPTSAYRGSKLTTPEAQAQVLQDNTPTKRLLRAYTDDEERGISIPGLESVLKVFPSSKTKQLQGLLKADETLGNAFKTLGLSKMPIGKDDFIEVKMVEKLFSSANFKVWSKHAARLNKQDPEGAMLTSLTNVFGEKNVATMILLGKHTRSSRQVANKLEAAQFKKWATTYKYTADDVFEKVLKVERKDIHKHSREKFIWGDYDTYRHNMIMNH	RLLR	DDEER	23
PhraRXLR47	Phytophthora ramorum	Scaffold17	+	409639	409974	ATGCGTCTCACCTACATCCTCGCTGTGGTTATTGCGGCCACTCTACACGCCAGCGGTAACGCGATCTCCACGACCAAGGACTCCAACCACGTGGCGATTCCGAACGTGGCGTCATCGGACATCGCTCGATCTCTCGAGGACAACACCGGCCGGCACTTGCGTCGAGTTGACAATGAAGAAAGGACCTTCAAGGAGTTTGGCGGTGCTCTGAAGAAGTTCTTGGAGAAGCGCACTCCCTTCACAGATGCCTGGAAACAGCGCAGGGCGGACAAGTTTAAACTCAAAGCGAAGAAGCGTTACGATCGGATGCAATCGAACATTTTGTATGCGAGCACA	MRLTYILAVVIAATLHASGNAISTTKDSNHVAIPNVASSDIARSLEDNTGRHLRRVDNEERTFKEFGGALKKFLEKRTPFTDAWKQRRADKFKLKAKKRYDRMQSNILYAST	RHLR	EERTFK	21
PhraRXLR48	Phytophthora ramorum	Scaffold17	-	478959	479303	ATGAGGTTCTACCACTTGGTCCTACTGATGGTTGCTGTGCTGTTTGCAAGTGCTGGCCCCACCTCAGCGTATCGGAGGTCAAAGCTGACGACACCTGGCACGCAGACTCAAGTGCTTCAAGACAACACCCCCGCCAAGAGGCTGCTGAGAGCTTACACCGACGACGAAGAGAGGGGCATTTCAATCCCCGGTTTAGAGAGCGCCTTAAAAGTGTTTCCGTCAAGCAAGACGAACCAGCTCCAGGGACTGCTCAAGGCCGATGGGTCTATCGACGATGCCTTCAAGACGCTGGGGCTCAGCAAATGCCTATTGCTAAGAATGATTTTATCGAGACGAAAATGGTGG	MRFYHLVLLMVAVLFASAGPTSAYRRSKLTTPGTQTQVLQDNTPAKRLLRAYTDDEERGISIPGLESALKVFPSSKTNQLQGLLKADGSIDDAFKTLGLSKCLLLRMILSRRKWW	RLLR	DDEER	23
PhraRXLR49	Phytophthora ramorum	Scaffold17	-	479979	480416	ATGCGCGTCACCCACTTCCTGCTCGTCGCAACTGCTACCCTCTATAGCTGCAATGCTGTCTCGGCCGCATCGGGTGATGCCGACCAGGCTAAACTGTCGATGGTGACTTCGACAGACGCTGCAGTTCCAGTCCGCGCACTCGATACTGTCAACGGCAAGAGGCTCTTGCGGTCCTACTATGAAGCCGACAAAGATGACGAAGCCGACGAGGCCGACGAAGCTGACGAGTATGATGCAGCTGAAGAAGAGAGAGGCGTCATGACACCGGCCCAAATCCGTAAGTGGACTGCGAGGGCGGAAGAATGGGTCGAACGTGGAAAGACGCAGGGTCAGATGCGCGATAAATTCACCGGCCTGCGTGGTGTTATGAACGCCAAGGATAAGGAGAAGTACAACCTG…	MRVTHFLLVATATLYSCNAVSAASGDADQAKLSMVTSTDAAVPVRALDTVNGKRLLRSYYEADKDDEADEADEADEYDAAEEERGVMTPAQIRKWTARAEEWVERGKTQGQMRDKFTGLRGVMNAKDKEKYNLFLAAYLRAHPGGI	RLLR	EADK	22
PhraRXLR50	Phytophthora ramorum	Scaffold18	-	86069	86563	ATGCGTGCGTGCTACATCCTTCTGCTTCCCGTAGTTATTCTACTGGCAAGCTTCGGTGCTACTCCAGTCTCGGGCCAGGCAATATTGGCGAGCGGAGCCTCGCCCGACACGCCTGAGTCGATTGAAACAACACGTACCAACGGCAACTCGAGACGAGCCCTGAGAAACCACTGGACGGACAACATAGACGACAGGAACGCTGGTAAGAGTGACAACGAAGAGAGAGGGATGTCAGGCACAGCGAAAATTCTTAAGCGCCTAAAAAACTGGGCTGACAAGGATACGAAGCTCATGAAAATGCTTAGTGGCGGTGCGGTGGACGACTTGGCGCTCTTCGCAAAGCTCTACACTAAGAAGGCAGATCCCTACAGGATGTTTACCAAGATGAATTTGTCCAAG…	MRACYILLLPVVILLASFGATPVSGQAILASGASPDTPESIETTRTNGNSRRALRNHWTDNIDDRNAGKSDNEERGMSGTAKILKRLKNWADKDTKLMKMLSGGAVDDLALFAKLYTKKADPYRMFTKMNLSKLSVAEKKTDEVYLKWAAYFDYWVDRNAGKIKA	RALR	DDR	25
PhraRXLR51	Phytophthora ramorum	Scaffold18	+	152044	152583	ATGATGCACAAGTGTTTGCTTTTGGTCGTGGCCACGCTCGTCTTTCTTTCGAGCGGTGACGCTCTCTCGCCACCCACGGTTGGTTCCACGTTGTCCAAGCTGCCTTCCCTGGACATGAATCAGGCCACCCATCCTGTCAACACGAACCCCGACAAACGAATGCTCCGAGCCAGTGACAAGGAGGAAGACGATGCCACAAACGAAGAAAGAGGGATGTCGGCGGCCACTGCAATAGTGAAGATTTTGGCTAGAAGCTTCAAGGACGGGGTGAAAAACTCAAAACTGGGCAAAATGGTGGCGAAGCCGTTCCAGAAAGTAATACGGTACAGAAGAAATGCAAAGGTTTCTGACCTCATCAAGAAGGGCTCCTCGCACAGAGATTTGATTATGAACAAGGTC…	MMHKCLLLVVATLVFLSSGDALSPPTVGSTLSKLPSLDMNQATHPVNTNPDKRMLRASDKEEDDATNEERGMSAATAIVKILARSFKDGVKNSKLGKMVAKPFQKVIRYRRNAKVSDLIKKGSSHRDLIMNKVTPDEFFKAKGLSSNLKDLADTPSLWNKNPGLEEYSKYKNFWDIMNAV	RMLR	EER	21
PhraRXLR52	Phytophthora ramorum	Scaffold19	+	287487	287885	ATGCGACTAGGTTGCATCATGCTCGTGGCTGTTGCGACGCTCCTTGTGAGCTGTGAGGCGATAGAAGCCACTAGTGCCAAACATGATGAGGCAACAGCAAGTTTGGCTCAGAACGAGGGCAACGACAACCGGTTCCTACGAAGCCACACGAGGACGGACCACGACCCTGGCGCTGTTGATGAAGAGAGGGGAGCCATCAACAGCTTTATCTCAAGAAACGATTTCAAACACAAGATCCTGAGCAAGATGCTGGACGATGACGTTGTCAAGCAAGCGATGATAAAGCAATGGGCCAAGCATGGACATTCCGCCGGGAAGGTTCGCAAGGAATTAAACCTGTGGTACAATCCGCGCTACACTGGGCTGCTCGTGGCATACGTGAACAGGGCTACAAACGTA	MRLGCIMLVAVATLLVSCEAIEATSAKHDEATASLAQNEGNDNRFLRSHTRTDHDPGAVDEERGAINSFISRNDFKHKILSKMLDDDVVKQAMIKQWAKHGHSAGKVRKELNLWYNPRYTGLLVAYVNRATNV	RFLR	DEER	20
PhraRXLR53	Phytophthora ramorum	Scaffold20	-	485419	485646	ATGCCTCAATCTCCCCTCGCGTTGCCATCGTTGGTGCAAGCAGTTGCAGGTGCTGCGAGAGTTCTCCGTCTGGAAAAATGGCTTGCAGCAAAGCCAACGTCATCCGCTCACGCTGTTGGTGGACGGGTAGTCGACCCAGCGCCTCTAGGTACAGCGGGGAGTGCATATACACCACTTCACGTCGAGCAAGAGCGTTTTGATCCCTTTCAGTCATTTTCTCTTCGGTCA	MPQSPLALPSLVQAVAGAARVLRLEKWLAAKPTSSAHAVGGRVVDPAPLGTAGSAYTPLHVEQERFDPFQSFSLRS	RVLR	EQER	18
PhraRXLR54	Phytophthora ramorum	Scaffold21	+	137374	138423	ATGAAAAGCGCGACCGCATTAGCTGCCATTCTTGCACTCTCCACTCTTGTCGTGACGGACACAGCGCAAACAACACCAAATGCACCTGCGCTCCGTCACGAAGCTCGTGGTCTTAGACTAAACGCAGATACGCCAACGACCGAAGACGCCGACGAGCACAGAAAGGTGCATCACCATGTCAAGAAAGTCAAGAAGATCGCCGTTCCGGTCCCTGTGGAAGTACCGCAGTTCATCCCCGTCCCCGTGAGCGTTCCGTCCACGGTGGTGGCTAGCTCCAACACTGCCGTCGTCGGCTCATCGACCAACGTCGCAGGTCCTGGTAGCGTCGTTGCACCTGGCGGTGGTCCTGGTGGACCTGGTGGACTGGTGCCTGGTAGCCCTAGCGGCCCTGGCGGACCT…	MKSATALAAILALSTLVVTDTAQTTPNAPALRHEARGLRLNADTPTTEDADEHRKVHHHVKKVKKIAVPVPVEVPQFIPVPVSVPSTVVASSNTAVVGSSTNVAGPGSVVAPGGGPGGPGGLVPGSPSGPGGPGGAVTPAPTTVRGRPAATPAATVTGRARVTPAPTSFANAGATGAEQPGAAAAPVQNGGVGGAGIPTSAGIAGNNNGFSAGFGPGGAGGLPSNGGGFGGNQMGGLGAGFGGNRMGGIGGGVLGGAGAGGAGLGGFNGNGLGGGQQMGFGPQGGDAFGGVGGQGAMGNFGQAGGVNGFAGGAGGQFGLGGGAPGADGNNAFGGGFNGGGFNRRQRQRHR	RGLR	DEHRK	22
PhraRXLR55	Phytophthora ramorum	Scaffold21	+	499296	499619	ATGCGTCCATACTTCGTGCTGCTGGTGGCTGCAGCTGCTCACCTCGCAAGCCCTAACGCAGTCTCGGCGACTGTCGAAGAGCTCGACCAGGCCATGACCGATGTCGGTGTTTGGACTGACATATTGCCCGCTGGCAGTGTTGGTACAAGACAGTTGAGAAGCGCTGCCCTGGTTGACGAGGATGAGGACCAGAAGGTGTCGATGACGGATGAGGGAGAAGAGAGGGGCTTTGTTCCTGACACCAAAGTCCTGAGCATGGTCATGAAAGGCAATGTCACGTGCTCCGCTAAAGTACGACTTGAAGTTGAGTCCCACTTGCGAGGA	MRPYFVLLVAAAAHLASPNAVSATVEELDQAMTDVGVWTDILPAGSVGTRQLRSAALVDEDEDQKVSMTDEGEERGFVPDTKVLSMVMKGNVTCSAKVRLEVESHLRG	RQLR	EDEDQK	23
PhraRXLR56	Phytophthora ramorum	Scaffold23	-	58902	59345	ATGGGAAAGTATAATGGCTTGCTTGCGATCGTGATTTTTCTCGCTGTAACCAGCGAAGTCCTCTCATCGGCCACGAGCTCCTACCGGATCAAGACCACCAACTTGGCTTCAGGTGGCGAAGGCCCAAGTAAGCGAGTTTTGAGAAGCGTCGATGCAGCTGAAGCGGACGACAAGGACGCTTCTGCTGCTGCCGAGGAACGGGGATTCCAGTCTGCCGTTCTGGGTAAGTTGCTCAACCTCGCGAAGAAGGCGAAGCTCCCCAAGACCGAGAAGAACCTACAATTTCGATATTGGCTGAAGTCGAGAAAGGACCCCAATTTCGTTCTCGAGTATTATGGATTGAAAGGACTAGAGCCAGCGATCGCAAGGCAAAAACCTAACTTCGAGCTTTGGTTGGAG…	MGKYNGLLAIVIFLAVTSEVLSSATSSYRIKTTNLASGGEGPSKRVLRSVDAAEADDKDASAAAEERGFQSAVLGKLLNLAKKAKLPKTEKNLQFRYWLKSRKDPNFVLEYYGLKGLEPAIARQKPNFELWLEYSAIWRAKGGRYMTL	RVLR	DDK	22
PhraRXLR57	Phytophthora ramorum	Scaffold23	+	65401	65832	ATGGGAAAGTATAAAGGCTTGCTTGCGATCGTGATTTTTCTCGCTGTAACCAGCGAAGTCCTCTCATCGGCCACGAGCTCCTACCAGATCAAGACCACCAACTTGGCTTCAGGTGGCGAAGGCCCGAGCAAGCGAGTTTTGAGAAGCGTCGATGCAGCTGAAGAGAACAACAAGGACGCTTCTGCTGCTGCCGAGGAACGGGGATTCCAGTCCGCCGTTCTGGGTAAGTTGGCCAACCTCGCGAAGAAGGCGAAGCTCCCCAAGACCGCGAAGAACCTACAATTTCGATCTTGGCTGAAGGCGAGAAAGGACCCCAATTTCGTTCTCGAGTATTATGGATTGAAAGGACTAGAGCCAGCGATTGCGAGGAAAAGCCCCAACTTCGAGCTTTGGTTGGAG…	MGKYKGLLAIVIFLAVTSEVLSSATSSYQIKTTNLASGGEGPSKRVLRSVDAAEENNKDASAAAEERGFQSAVLGKLANLAKKAKLPKTAKNLQFRSWLKARKDPNFVLEYYGLKGLEPAIARKSPNFELWLEYSRIWGVIGGR	RVLR	EENNK	22
PhraRXLR58	Phytophthora ramorum	Scaffold23	-	86333	86761	ATGCGCCTACTCCGTAACACGTTCACGGCGGTTGCGATCGTCCTACTTGCTGTAAGTGATGCGTCGTCACTCGACCAGACAAAGACCTCGGCGATGACTTCGACCGATACAGTGTTACCGACTCGCTTGCTCGTGGATGGCGAGGGTGTCAGCGAGCGATTTCTGAGGGGCAACAAGGGCAAAACAATTGCTACGGGCGACGACGATCTAGCTGACAGCGAGGAGAGGCTAGCAGTTCCCTCGTTGCTTAAAAGCATGGCGAACAAGATGTCAACGACGCTGTTCGTAGCAATGAAACGTGCGGGTAACACTCCTGGACGTTTGGCTGAGAAGCTCAATATCGGAAGCCCAGGAACGCCAGGCATCTACAACAGGCTTTACAAGAGGTTCACCACTTGG…	MRLLRNTFTAVAIVLLAVSDASSLDQTKTSAMTSTDTVLPTRLLVDGEGVSERFLRGNKGKTIATGDDDLADSEERLAVPSLLKSMANKMSTTLFVAMKRAGNTPGRLAEKLNIGSPGTPGIYNRLYKRFTTWYGGRTKGAKV	RFLR	EER	21
PhraRXLR59	Phytophthora ramorum	Scaffold23	+	91003	91461	ATGGGAAAGTATAAACGTTTGCTTGCGATCGCGATTTTTCTCGCTGTAACCAGCGAAGTCCTCTCATCGTCCACGAGCTCCTACCAGACCAAGAAGACAAATTTGGCTTCAGGTGGCGACGCACTTCGGCCCCGCCAGCTCGTTGATAGCCCAAGCAAGCGAGTTTTGAGAAGTCTCGATACAGTTGAAGAAGACAACAAGGACGCTTCTGCTGCTGCCGAGGAACGGGGATTCCAGTCCGCCGTTCTGGGTAAGTTGGCCAATCTCGCGAAGAAGGCGAAGCTCCCCAAGACCGCGAAGAACCTACAATTTCGATCTTGGCTGAAGGCGAGAAAGGACCCTAATTTCGTTCTCGAGTATTACGGACTGAAAGGGGTTGAACTAGCGATTGCGAGGAAA…	MGKYKRLLAIAIFLAVTSEVLSSSTSSYQTKKTNLASGGDALRPRQLVDSPSKRVLRSLDTVEEDNKDASAAAEERGFQSAVLGKLANLAKKAKLPKTAKNLQFRSWLKARKDPNFVLEYYGLKGVELAIARKTPNFELWLEYSRIWGVIGGR	RVLR	EEDNK	22
PhraRXLR60	Phytophthora ramorum	Scaffold24	-	496270	496740	ATGAATCTGCGCTTCCTGGCGGTGACTGCGGCCGCTCTTTTCTCGAGCTGCAATGCTACATCAACGGGAATGCTCTCGGAGCAGTTCAACCTCTCGACGATAGCGTCGACCGACGCGGCTCAGACTCTTTCAGATGTCCAGGTGGACAGTAAAAGGTCTGTGAGGGGTCTTAGAATCAAGGTTGACGAAGACAATGACGACGAAAATACAGAGGAAGAGGAGAGAACCGGTGTGAATCTCAACAAAGTCGATGATGTTGTCGACGATATCGCTACCGACGATTTGATCAAACTGTTCAGCGGCTGGAGAGAAAAAACCGCTAAGGAAATCCTTTCCACTCCTTCTCTGGTAAGCCTGCCGAGCAAGAAGTTTACTGAGAGACTGGAAATGTATGGTATG…	MNLRFLAVTAAALFSSCNATSTGMLSEQFNLSTIASTDAAQTLSDVQVDSKRSVRGLRIKVDEDNDDENTEEEERTGVNLNKVDDVVDDIATDDLIKLFSGWREKTAKEILSTPSLVSLPSKKFTERLEMYGMYRAMGDKPFLDYYLKLVRVPRVGS	RGLR	EEEER	19
PhraRXLR61	Phytophthora ramorum	Scaffold24	+	501082	501453	ATGCGCGTCTCCTCCATCCTGTTGGCTATCACCGCAACCATTTTGGTTGGAAGCGCTCGCGTACGCTCGGCCCCAGCCACTCAAGTCGCCACCTCGGCGTTAGTTTCGCCTGACCAGGTTGAATCCATCCAAGCCGGCCACGACAAGCGATTTCTGCGACTGAGAACCCATGCCAATGAAGAGCGATCTTTCGAAACGTCCAAGTTGGATGACATGATGAAGGTTGAGAGTGTTCGTTCAACCGCGTTCTACAAGTGGTGGCAATCGAAAATCACCCCCGCCCAGCTGCACGCGGCCTTGGCAACGATCAAGGACCCAAAATACGGCCGCCTTTTCCACGAGTACCAAACCTACATTCAGCACATAAATAAG	MRVSSILLAITATILVGSARVRSAPATQVATSALVSPDQVESIQAGHDKRFLRLRTHANEERSFETSKLDDMMKVESVRSTAFYKWWQSKITPAQLHAALATIKDPKYGRLFHEYQTYIQHINK	RFLR	EER	23
PhraRXLR62	Phytophthora ramorum	Scaffold24	+	515369	515740	ATGCGCGTCTCCTCCATCCTGTTGGCCGTCACCGCAACCATTTTAGTTGGAAGCGCTCACGTACTCTCGGCTACAGTCACGGACCAAATCACCACCCCGGTGTTAGCTTCGCCTGGCCAGGTTGAATCCATCCAAGCCGTCCACGACAAGCGATTTCTGCGACTGAGAACCCATGCCGATGAAGAACGAACCTTGGACCTGTCCAAGTTGGATGACATGATGAAGCTTGAGAGTGCTCGTTCAACCGCGTTTTACAAGTGGTGGCAATTGAATATCACCCCCACCCAGGTGTACAACGCCTTGGACCTGGACAAGGTCCAAACGTACCGGCGTATTTTCAAGAAGTACCAAGAATACATTAGCCGCATGTCG	MRVSSILLAVTATILVGSAHVLSATVTDQITTPVLASPGQVESIQAVHDKRFLRLRTHADEERTLDLSKLDDMMKLESARSTAFYKWWQLNITPTQVYNALDLDKVQTYRRIFKKYQEYISRMS	RFLR	DEER	24
PhraRXLR63	Phytophthora ramorum	Scaffold26	-	346461	346916	ATGCGTCTCTCTTACGTCCTGCTGGTGGCTACTGCCACCACGCTCCTCGCTAGCGGCAACGCGCTGCCTGCAGCCACGAGCGCCGACCAGGCCACAGCCATCTCATCGACGGGGTCATCGACGGAGTTGATTACCTCACACGAAATTGACAATGGTGCTGGTAACGACAAGCGGTTCCTGCGAAGCCATAGAGTGGAGAAGGAGGACGACGACAGCAAGGAGGACGACGATGACGACGATGACGAGGAAGAAGAAGAAGAAAGAAAGAAGGGTCCCGGCTTCTTTGACTCGCAGAGGCTGGAAAAGATGTTGGGAAACCGGATATACCGTTCGAAGTGGTTCAACAAATGGAAGAATAGTGGTTACACCCCCGGCAATGTCGAAAGCGAGATGGGCAAT…	MRLSYVLLVATATTLLASGNALPAATSADQATAISSTGSSTELITSHEIDNGAGNDKRFLRSHRVEKEDDDSKEDDDDDDDEEEEEERKKGPGFFDSQRLEKMLGNRIYRSKWFNKWKNSGYTPGNVESEMGNKLYQKYRIWYYYGPGARRN	RFLR	EDDDSK	21
PhraRXLR64	Phytophthora ramorum	Scaffold26	-	359310	359732	ATGCGTATCTCCTACATCCTCTTAGTGGCAACTGCGGCCACCCTCCTCGCAAGCGGTAACGCAGCTACAGCCTCCGGCCCCACCACGGGAGACTCGATCATGGCATCGCCAGACTTGGTCGTTTCGCTTGGCACGGCCCAAGACGTCGGAGGTGAAACGAGGTTTTTGCGCAAGCACAAAGACGAAGTCAGCGAGGAGGAGGACGACGATGATGAAGAAGAAGAAGAAAGAAAGAAGGGCCCCGGCTTCTTTGACTCGCAGAGGCTGGAAAAGATGTTGGGAAACCGGATATACCGTTCGAAGTGGTTCAACAGATGGAAGGATGGTGGTTACACCCCCATCAACGTCCAAAACAATATGGGCAATGAGCTCTACCAAAAGTACAAGCACTGGTATTAC…	MRISYILLVATAATLLASGNAATASGPTTGDSIMASPDLVVSLGTAQDVGGETRFLRKHKDEVSEEEDDDDEEEEERKKGPGFFDSQRLEKMLGNRIYRSKWFNRWKDGGYTPINVQNNMGNELYQKYKHWYYHGPGALRN	RFLR	EEEEER	21
PhraRXLR65	Phytophthora ramorum	Scaffold27	+	442799	443305	ATGCGCCTACTAGACCACGTCCTGTTAACAACCGTAGTCACGCTTCTTGCGAGCACCTACGCAGCTGCGCAGACCAAGATTTCGGCGGTGACTTCGCATAGCTCCCCGAACTTGGGCGACGAGCTCGTGAGAGATCGCAACGGTGCCAACAATGGGAGATCTCTGCGAGTTAATGCAAATACTGCCGGAGCTACATGGTTGGAAAAGCTTGGGAAGCACGCCAAAGTGTTCTGGTGGCTTGAGACCGAAAAGACCGACGACTACGTGCTGAAGGCGCTGAATCTGAAGGGGTTGAGTGGAAGCGATCTCACCAAAAACGACAACTACAAGTACTTCCTGAAATTTGCGAAGAAGGCCGAGAGCTATCGACTGAACAAGTGGCTCAGGAAGAGATTTCCC…	MRLLDHVLLTTVVTLLASTYAAAQTKISAVTSHSSPNLGDELVRDRNGANNGRSLRVNANTAGATWLEKLGKHAKVFWWLETEKTDDYVLKALNLKGLSGSDLTKNDNYKYFLKFAKKAESYRLNKWLRKRFPHVRSLEGVGPAKSSHYRAAQSDQEHQRVRSLQALRE	RSLR	ETEK	23
PhraRXLR66	Phytophthora ramorum	Scaffold27	-	490825	491613	ATGCGCCTACTAGACCACGTCCTGTTAGCAACCGTAGTCACGCTTCTTGCGAGCACCTACGCAGCTGCGCAGACCAAGATTTCGGCGGTGACTTCGCATAGCTCCCCGAACTTGGGCGAAGAGCTCGTGAGAGATCGCAACGGTGCCAACAATGGGAGATCTCTGCGAGTTAATGCAAATACTGCCGGAGCTACATGGTTGGAAAAGCTTGGGAAGCACGCCAAAGTGTTCTGGTGGCTTGAGACCGAAAAGACCGACGACTACGTGCTGAAGGCGCTGAATCTGAAGGAGTTAAGAGGAAGTGATCTCACTAAGAACGCTAACTACAAGTACTTCCTGAAGTTTGCGAAGAAGGCTGAGAGCTATCGACTAAACAAGTGGGTCAGGAAAAAGTTCTCC…	MRLLDHVLLATVVTLLASTYAAAQTKISAVTSHSSPNLGEELVRDRNGANNGRSLRVNANTAGATWLEKLGKHAKVFWWLETEKTDDYVLKALNLKELRGSDLTKNANYKYFLKFAKKAESYRLNKWVRKKFSTYQVWKELGLQKVRTVEQLNQIRNTKEFGIYKRFVNEFDDDVLRSVAGYNPPKVVVDRGAPKAEMTARVEIMAEAKRPMVYAKLALGLTVPGKPGVTLKGEALKNHDDYGYFELFLAEAAKVAKTTNKVA	RSLR	ETEK	23
PhraRXLR67	Phytophthora ramorum	Scaffold27	+	494444	495235	ATGCGCCTACTAGACCACGTCCTGTTAACAACCGTAGTCACGCTTCTTGCGAGCACCTACGCAGCTGCGCAGACCAAGATTTCGGCGGTGACTTCGCATAGCTCCCCGAACTGGGGCGACGAGCTCGTGAGAGATCGCAACGGTGCCAACAATGGGAGATCTCTGCGAGTTAATGCAAATACTGCCGGAGCTACATGGTTGGAAAATCTTGGGAAGCACGCCAAAGTGTTCTGGTGGCTTGAGACCGAAAAGACCGACGACTACGTGCTGAAGGCGCTGAATCTGAAGGGGTTGAGTGGAAGCGATCTCACCAAAAACGACAACTACAAGTACTTCCTGAAATTTGCGAAGAAGGCCGAGAGCTATCGACTAAACAAGTGGCTCAGGAACGATTTTCCC…	MRLLDHVLLTTVVTLLASTYAAAQTKISAVTSHSSPNWGDELVRDRNGANNGRSLRVNANTAGATWLENLGKHAKVFWWLETEKTDDYVLKALNLKGLSGSDLTKNDNYKYFLKFAKKAESYRLNKWLRNDFPTYEAWKELGLQKVRTIEQLNQIRNTKEFGIYKRYVNEFDDYVYRSMVAGYNPPKVMVVSGATKAEMTARVEIMAEAKRSEAYAKVALGLTVPGRPRLTLTGKPLEKHDNYGYFKLFLAEAAKVAKSTNKVA	RSLR	ETEK	23
PhraRXLR68	Phytophthora ramorum	Scaffold27	+	520966	521763	ATGCGCCTACTCGACCACATCCTGTTAGCAACGGTAGTCACGCTTCTTGCGAGCACCTACGCAGCTGCGCAGACCAAGATTTCGGCGGTGACTTCGCATAGCTCCCCGAACTGGGGCGAAGAGCTCGTGAGAGATCGCAACGGTGCCAACAATGGGAGATCTCTGCGAGTCGGTACAAACACTGTCGAGGAGAGAGTTACATGGTTGGAAAAGCTTGGCAAGAACGCCAAAGTGAGGTGGTGGCTTGAGACCGAAAAGACCGACGACTACGTACTGAAGGCGCTAAATCTGAAGGGGTTAACAGGAAGCGACCTCACTAAGAACGCTAACTACAAGTACTTCCTGAAATTTGCGAAGAAGGCTGAGAGCAATCGACGGGCCATGTGGGTCAGGAAAGAT…	MRLLDHILLATVVTLLASTYAAAQTKISAVTSHSSPNWGEELVRDRNGANNGRSLRVGTNTVEERVTWLEKLGKNAKVRWWLETEKTDDYVLKALNLKGLTGSDLTKNANYKYFLKFAKKAESNRRAMWVRKDFPTYQVWKELGLQGVRTVEQLNQIRNTKVFAVYKRYVNEFDNYVYRSMVAGYNPPKVMVARGAPKAEMTARVEIMAEAKRSELYAKVALGLTVPGRRGITLKGEALKKHDDYGYFELFLAEAAKVAKTPIKVA	RSLR	EER	23
PhraRXLR69	Phytophthora ramorum	Scaffold28	-	4646	5140	ATGCGATCCTATTATCTCGTGCTGCTTGTTTTGGCGTATCTTACCGCATATGGTGAGAGCGCCTTGACGCCCGTCCAGCCTTTCGCCTCGGACGCGAACGTACCGGTACCATACAATTCAGTTCTGGGTGGCGGCAGCAACAAGCGATTCCTAAGGACGGAGAACGAGAAGCCAATCGTAGCGGCCGACGAGGCCCACACGGTACCCAACACTGATGCCGACGCGCTGACCTCAAGCAATTCGGAAGAGCGGGCGCCCTATCGGTTCATTGAAAAACTGGACGAATTGCTTCGGAGTGGCAAGACCATGGCGCAACCTCCTCTCGAACGCCAAAACGCCAAGAGATTCGACGATTTTGTCATCTCCAAGCTCGAACGTCAAAACGCCAAGAAGTTCGAT…	MRSYYLVLLVLAYLTAYGESALTPVQPFASDANVPVPYNSVLGGGSNKRFLRTENEKPIVAADEAHTVPNTDADALTSSNSEERAPYRFIEKLDELLRSGKTMAQPPLERQNAKRFDDFVISKLERQNAKKFDDFFKPKLERQNAKRFDDFFQTEARTPKRQEVR	RFLR	ENEK	20
PhraRXLR70	Phytophthora ramorum	Scaffold28	+	340434	341120	ATGCGTCTCCAGTGTATTCTGCTCCTGATTGCTGCTGCTCTTGCAAGTGCCGATGCTGCTGTCCCGGCTGACATGAACTCGAATATGGCCATGCCCTACCTCCCGACATCACTCGCTACTGGTAAAAACAGCGTCTCTCCAAAGAGACTGCTGAGAACTGTGGACTACGAGGAGGAGGAAGACGATAGCGAAGAAGAGCGAGGCATTCTTTCTGGACTTGAGTCGATCACGGGGACGGTCAAGACGAAGATTTTAAACGCGAAACTTCGGTCTTGGCTGAAGAAGGGTCAGACCACAGACGACGTCTTCGCGCGATTTAAGCTTAACAACGGTGTGGATGACGTTCTTTCCAACCCGAAGCTCAAGACATGGGTCACGTACGTGGAGATGTTCAACAAG…	MRLQCILLLIAAALASADAAVPADMNSNMAMPYLPTSLATGKNSVSPKRLLRTVDYEEEEDDSEEERGILSGLESITGTVKTKILNAKLRSWLKKGQTTDDVFARFKLNNGVDDVLSNPKLKTWVTYVEMFNKQNPENKVSMTSTLTKTYGEAAVARVLDAGTKVASTETIAKRLQAELLRGWLSKGDSVDDVLKLLKLNKGVQNLVADQNMQTLATYVRVFNKQNPGE	RLLR	EEER	19
PhraRXLR71	Phytophthora ramorum	Scaffold28	-	351679	352365	ATGCACATTCACTACATCGTGTTATTCGCTGTGGCTGTCCTTACAACGATCCAGGGGACGTCTGCGACCGCGAATTTGCTCGTCTCCTCGGTTGTGACTGCTGACGAAAACGACATCGTTCCAGACCGACACTTGAGGGCTACGAACGAGGACGACATCGTTCCAGACCGACGCTTGGGGGCTACGGAAGAGGACGATGGCAACGAAGAGGAGAGAGGAATTGCAACCTCCGGTCTCGAGAACTTGGCCAAGACGACTGCCAAAAAGACGCAGCAGCAGTGGTGGCTCACGCGCAAGAAATCCGCCGAGGCGTCCTTCAAGCTCCTGAATCTTCAAAGCAAAAACAAGAAATTTCTGTTTGGCAGCAAAGAGTTCCTAGCCTGGGCCGACTACGTGACC…	MHIHYIVLFAVAVLTTIQGTSATANLLVSSVVTADENDIVPDRHLRATNEDDIVPDRRLGATEEDDGNEEERGIATSGLENLAKTTAKKTQQQWWLTRKKSAEASFKLLNLQSKNKKFLFGSKEFLAWADYVTKLKKDGAGAAMANTLLKHFDNNDEVLARMIDGAKASTAPRMKKLATELQEAQFTRWMVAGKRPTAVKADLKASGNGMWSKKDAEIVYAYKYFIGVI	RHLR	EEER	22
PhraRXLR72	Phytophthora ramorum	Scaffold28	+	367620	368312	ATGAGACTTCACTTAATCTTGCTACTAGCTGCTGTAGCGCTAGTGTCGACCGTCGACGCTTCCTTGGCGGCGACGTCTACGCTCAGCTCCCCGGCTGCAGCTCACACACCCTCTGTTGAACAACACGACATCGTTGCCAAGCGACGCTTGAGAGCTGAGACCACGACGGACGAGGAAGACGACGACAACGAAGAGAGGTTTTTTTCATTACCTGCCACCGGTACCAAGAAGCTCTCAAGTCTGATCAAGACGAGAGCCAAGAACACCGGATTAGAGTCTAAATTCACAGACAGATACTTCAAAGTGCTCAAGCTTGATAAGAAGAACGGTTTCCTCTTCGGCAGTGAGAAGCTGAGAGAATGGGGTCGGTATGTACTGACGCTCAACAAGTACGATTCA…	MRLHLILLLAAVALVSTVDASLAATSTLSSPAAAHTPSVEQHDIVAKRRLRAETTTDEEDDDNEERFFSLPATGTKKLSSLIKTRAKNTGLESKFTDRYFKVLKLDKKNGFLFGSEKLREWGRYVLTLNKYDSEATITAMLSTLTKNYKPADLARWIESAKAAPSVGNLATKLQEAQFTKWLAGGQDALGIRAMLKKASTGQAQNPLLARRDEQIVKAFHTFVKQQKGIIV	RRLR	DDNEER	23
PhraRXLR73	Phytophthora ramorum	Scaffold28	-	435031	435711	ATGCGTCTGCACTACTTTTCGCTGCTAGTTACTGTGGCCTTCCTGTCAAGTGTCGGTGCTGCCTCAGCGACTACCTCGTCGAAATTCCTCCTTGGCGACCAAGTTGACTCTGTTGGCGAGAGGCTGTTGAGAACGGAGACTGCGGTAGACAAGGACGACAGTAGCGAAGAGAGAGGATTCGTGCTTCCCGGCTTTGCCCAGAACGTCGCAAAGCTAGCCAAGTCGCGTGTTCAGAACGTTCAGGCCAGGGTGAAGCAGTTTCGTGTGGAAAGCAAGTTCCGCTCGCTAGAGCTTCACACGAAGAGCCCTTTGTCCAGCCCGGAGTTGAAGAAATGGGCCGACTCCGTGGCCAAGTTGTACAAGAATGACCCCGAGAGGAGTGCGAACTCAATGCTGACA…	MRLHYFSLLVTVAFLSSVGAASATTSSKFLLGDQVDSVGERLLRTETAVDKDDSSEERGFVLPGFAQNVAKLAKSRVQNVQARVKQFRVESKFRSLELHTKSPLSSPELKKWADSVAKLYKNDPERSANSMLTTLTKYYDENTVTRWVQAAKGSLQVGTYARNLQALQFTKWMDEGLDVAGLQKKLITTATSTGVKRDGLIEEAFGAFIKKHKPTSAALRYGTLIRW	RLLR	EER	23
PhraRXLR74	Phytophthora ramorum	Scaffold29	-	32690	33190	ATGCGTCTGTTGCTGTGGGTTTTGCTCATGACTTTGGTCACCCTCCTAGCAAGCGCCGACGCGGATGCATCCAAGATTGCCAACGCCGATTCGACGATGACCTCGAAGTTGGATTCAATCCAAGCTCGTGCGTTACTGGCCCGTGCACTATCTGCTGAATTTAACGCCGACGGTAAAAGGAGCCTAAGAGTGCATGATAACGGCAATGGTGGCGGCGAGTCTTACACCGGGGAGGAAGACGAAGAAAGAGCCATCTCGATTTCAAGCATTTTGGATAAAATCAAGACTTTCCTGGGGAATTTCACAAAGCGTATGGTTGTTGGTGTGACCAAAAAGATCAACAAATGGAACGGAGACTTGGCCATGCAATTGTACAAGAAGGGAGAAACGCCGATCAGC…	MRLLLWVLLMTLVTLLASADADASKIANADSTMTSKLDSIQARALLARALSAEFNADGKRSLRVHDNGNGGGESYTGEEDEERAISISSILDKIKTFLGNFTKRMVVGVTKKINKWNGDLAMQLYKKGETPISLQAKGWGSKNKKAMAFYKEWYDTNVKAGVIKALD	RSLR	EEDEER	21
PhraRXLR75	Phytophthora ramorum	Scaffold29	+	69672	70166	ATGCGTCTGATGTTGTGGATTTTACTCGTGACTGTGGTCACCCTCCTAGCAAGCACCGACGCGGCCGATACCACGACGACCTCGAAGTTGGAATCAATCGAAGCCCCTGGGTTACTGGCCCGTGCTCTATCCCCTGAATATATCGCCGACGGTAAAAGAAGCCTAAGAGTTCGTGGTAACGTCGATACCACAGACGGCGATGGTGGCGACGAGTCCTACACTGTGGAGAATGATGAAGAAAGAGCGATCCTGATCTCAAGCATTTCGAATAGAATGAAGGCTTCTTTGGGACAACTGGAGAGCAGTATATCTGCTGTTACGACCAAACAGCTGTACAAAATCACTGGAGCCTTGGCTATGAAATTGTACAGACAGGGAGAAACGCCGGTCAGCTTCAGA…	MRLMLWILLVTVVTLLASTDAADTTTTSKLESIEAPGLLARALSPEYIADGKRSLRVRGNVDTTDGDGGDESYTVENDEERAILISSISNRMKASLGQLESSISAVTTKQLYKITGALAMKLYRQGETPVSFRAKNLGARNNIAVPFYKKWYDTNVAKGVIKALD	RSLR	DEER	21
PhraRXLR76	Phytophthora ramorum	Scaffold29	+	117305	117793	ATGCGTCTGTTGTTGTGGGCCTTGCTCGTGACTTTGGTCACCCTCTTCGCAAGCACCGACGCGGTGTCGTTCAAGATTGCAAACGCCAATACGATGAAGACCTCGAAAGTCGAATCAATCGAAACCCCTGCGTTACCGGCCTGTGGTCTATCTTCTGAACATACCGCTGTCGGTAAACGAAGCCTGAGGGTCCGTGGTAACGATGATGTCCCAGACGACGATGGCAGCGTGGAGTCCTACACCGACGAGGAAAGAGCGCTCTCGATCTCAAACATTATTACGAGAATGAAGACCGCTGTGGGAAAACGGTCAAACAGTATGGCTCAAGCTGTGACCAAACTGCTAAACAAATGGAACGAAGCCATTGTCATGAAATTGTACAGGATGGGAGCAACGCCG…	MRLLLWALLVTLVTLFASTDAVSFKIANANTMKTSKVESIETPALPACGLSSEHTAVGKRSLRVRGNDDVPDDDGSVESYTDEERALSISNIITRMKTAVGKRSNSMAQAVTKLLNKWNEAIVMKLYRMGATPATVRGTKKFKAFYKEWYDKNVAAGVIKALD	RSLR	DEER	21
PhraRXLR77	Phytophthora ramorum	Scaffold29	+	119731	120246	ATGCGTCTGTTGTTGTGGGTCTTGCTCGTGACTTTGGTCACTCTCCTCGCAAGCACTGACGCGGCTCCGTCCAAGATTGCAAACGCCAATACGCCGAAGACCTCGAAGTTGGAATCAATCGAAACCCCTGCGTCACCGGCCCGTGGTCTATCTTCCGAATATATCGCCGACGGTAAAAGGAGTCTAAGAGTCCATGCTAACGACAATGAAACCAACGACGAAGACGACAACAAGCCCTACGCCGGGTGGGATGAGGAGGAACGAATGATCTCGATCTCAAGCATTTTGGATAGAATCAAGGCTTTCTTGGGGAAATTGTCAAACACTATGACTGATCGTGTGACCAAGCGGGTGAACGAAATCGGTGAAGACTTGGCCATGACATTGTACAGAGAGGGA…	MRLLLWVLLVTLVTLLASTDAAPSKIANANTPKTSKLESIETPASPARGLSSEYIADGKRSLRVHANDNETNDEDDNKPYAGWDEEERMISISSILDRIKAFLGKLSNTMTDRVTKRVNEIGEDLAMTLYREGRTPISLQAMNMGSGNKRAMAFYKKWYDTNVAKGVIKALD	RSLR	DEDDNK	21
PhraRXLR78	Phytophthora ramorum	Scaffold29	-	239955	240482	ATGCGTCTAAGCGTCGTTTCTTTAGCGGTTGCGTTTGTAGTCCTTTCCAACTGTGATGCTGCTTCAGTAGACCAGACCAAGATCTCTAAGATGGCAACGGTGGGCAAGATCGACGCCGAGGGCCGTGTCCTTGCTGACAATCGATCGTTGCGAGGATATAAGCGGACCGAGGCCGAAGATGAGGACAGAGCAATCAGTGCCTCGCTTGACGACGTCATTCTAAAGCTCAACGCGGGAAAATCCTCCTTGCAGCACGTGGTTGATGTGAAAGCACTGGACAAAGCGGTGAAGAAAGCGTTCAAGCAAATAAGTGCCCAGAAAAAATCCTATCTGGAGAAGGTTTTCACCGAGTCGAATTTGGACAAGATGCTGACGAACGAAAAGCACGCCGAGGCGACG…	MRLSVVSLAVAFVVLSNCDAASVDQTKISKMATVGKIDAEGRVLADNRSLRGYKRTEAEDEDRAISASLDDVILKLNAGKSSLQHVVDVKALDKAVKKAFKQISAQKKSYLEKVFTESNLDKMLTNEKHAEATFLEWYALGLTGKRITSSLAGVGAHYGTLFAQYTTFINRFKGVA	RSLR	EDEDR	20
PhraRXLR79	Phytophthora ramorum	Scaffold29	-	402562	403089	ATGCATCTAGGCTTCGTTTCTTTGGCGATTGCGTTGGTCGTCCTTGCCAGCTGTGATGCTGCATCAGTAGACCAGACCAAGATCTCCATGATGACGACGGCAGGAGTGACCAAGGCCGAGAGCCGTCCCCTTGTTGACGCGCGCTCGCTGCGAGGTTACAAGCTGAGTGAGGCCGAAGATGATGAGAGAACAATCAATGTCAGTGCCTCTATCGACGATGTAATCAAGAGGCTCAACGCGGGAAAAATCGCCTTGGACTACGTTGTTAATTTGAAGAAACTGGACAAAAAGGTGCTGAGGGCGTTCAAGCGATTGCCTACCAAGGAAAACTCCTATCTGAACAAGGTTTTCGTCCAGCCGAAGTTGGACAAGATGCTGAAGGACGAAAAGTACGCCCAG…	MHLGFVSLAIALVVLASCDAASVDQTKISMMTTAGVTKAESRPLVDARSLRGYKLSEAEDDERTINVSASIDDVIKRLNAGKIALDYVVNLKKLDKKVLRAFKRLPTKENSYLNKVFVQPKLDKMLKDEKYAQKSFLEWYALGFSGETIKSRLGGVGAHFDTLFTQYTVFVSRIKK	RSLR	EDDER	20
PhraRXLR80	Phytophthora ramorum	Scaffold30	+	8090	8392	ATGGCGGCAGCGAGCGGCTCGCTCAGGCAATTGACGCCGGTCTTGGTGGCGGCGGCGTCCACCAGCTCCAACTTCATCTTTTGTTGGCCTTCTTCTTACCTGCCTAATAGAAGTATCCCTCCACAAGGTAGAGTCCACAGAGGACCCCACCGGTTGTCACTCCCGCCACGAGGCCGTCGTACGGGTCGAGGCTTGAGGATTTCCACCGTTGACGACGCAGGCTGCGAGGCCGAGGAACAAACCGCAAAAAAGTCAGATTCTCCGCCATGGCGGTTTTCAAGGGGCGATACAGCTTCGTGCAGT	MAAASGSLRQLTPVLVAAASTSSNFIFCWPSSYLPNRSIPPQGRVHRGPHRLSLPPRGRRTGRGLRISTVDDAGCEAEEQTAKKSDSPPWRFSRGDTASCS	RGLR	EEQTAK	23
PhraRXLR81	Phytophthora ramorum	Scaffold30	+	12537	13331	ATGCGCCTACTAGACCACGTCCTGTTAGCAACGGTAGTCACTCTTCTTGCGAGCACCTACGCAGCTGCGCAGACCAAGATTTCGGCGGCGACTTCGCATAGCTCCCCGAACTGGGGCGACGAGCTCGTGAGAGATCGCAACGGTGCCAGCAATGGGAGATCTCTGCGAGTCGGTACAAACACTGTCGAGGAGAGAGCTGCATGGTTGGAAAAGCTTGGCAAGAACGTCAAAGTGAGGTGGTGGCTTGAGACCGAAAAGACCGACGACTACGTACTGAAGGCGCTGAATCTGAAGGGGTTAAGAGGAAGCGACCTCACTACGAACGCTAACTACAAGTACTTCCTGAAATTTGCGAAGAAGGCTGAGAGCTATCGACTGAACAAGTGGCTCAGGAACGAT…	MRLLDHVLLATVVTLLASTYAAAQTKISAATSHSSPNWGDELVRDRNGASNGRSLRVGTNTVEERAAWLEKLGKNVKVRWWLETEKTDDYVLKALNLKGLRGSDLTTNANYKYFLKFAKKAESYRLNKWLRNDFPTYEAWKELGMQKVLIIELNQIKNTKNFRIYKRYVNEFDDYVYRSIMAGYNPPKVMVVSGATKAEMTARVEIMAEAKRSEAYAKVALGLTVPGRPRLTLTGKPLEKHDDYEYFELFLAEAAKMAKTTNKVA	RSLR	EER	23
PhraRXLR82	Phytophthora ramorum	Scaffold30	-	207984	208472	ATGCGTTTGAGCGTCTTCCTTCTCGCTGCTGCCGCCACTCTCCTGGCCAACCCTATAACGGTTGAATCATCCGTGGCTACGCCGAACACCCTGAACTCGAACGATTTTGCCCAGAACGACATGGACAGCAGGTCGCTGAGAATCCGAGAGACTGTCGATGCCGACCTAGAGGATAACTCTGATGACGAAGAGAGAGCTGGGATAACTGAAGTTGCCGCGAAGTTGACCAAGTCGTCGAGCTTGAAGTCCCTTCTTGACGAAGTGGAAACTCTCAAGACCCAGGCACACCATATGATGGATTATAACAAAGAGCTGTTCAAACAAGTCTCGAAGATGGTTGGAAACCCGTATCAATTGCACGAAAAGCTGGGCATCTCGGAGAAAGTCAAGACGATGTCG…	MRLSVFLLAAAATLLANPITVESSVATPNTLNSNDFAQNDMDSRSLRIRETVDADLEDNSDDEERAGITEVAAKLTKSSSLKSLLDEVETLKTQAHHMMDYNKELFKQVSKMVGNPYQLHEKLGISEKVKTMSAAQLDKDMNYHFWMEYSKWWKGTYGKDLGF	RSLR	DDEER	16
PhraRXLR83	Phytophthora ramorum	Scaffold30	-	347894	348373	ATGCGTGCGTGCTACGCCCTGCTTGCTATTGCGGTCGCACTGATTTCCAGCTCCGGTGCCCTATCGACCTCCATCTCTCCGCAACCGCAACTTGTGAGCTCGGCCGGCGTTGGCCGGAGCACTGAAAACAACAACCGGCTCTTGAGATCGCGCGAGGAAGGTGGCGACGTGGACGAAGATTCGGGCGATCAAGAGAGGGGCTTGTATCGCAGCGTTTCGAGGTTGTTCAGTGCAGGAGATGACTTGAAAAAAATTGAGGCCGACATTGTAGAGCTCAAAGCCGAGACGTCGTTTCTCAAGAACAAGTACAAGGAAAGGTTCCAGCACCTCAAGAACCAAGGGTATGACCCCGATCGTTTGTCCAAGGAGCTGCTCATCACAAACAAACGGAATAGTATG…	MRACYALLAIAVALISSSGALSTSISPQPQLVSSAGVGRSTENNNRLLRSREEGGDVDEDSGDQERGLYRSVSRLFSAGDDLKKIEADIVELKAETSFLKNKYKERFQHLKNQGYDPDRLSKELLITNKRNSMTKAQLSNDEDYHLWVKFSSWWKKNSFK	RLLR	DQER	22
PhraRXLR84	Phytophthora ramorum	Scaffold30	+	362881	363354	ATGCGTGCGTGCTACGCCCTGCTTGCTATTGCGGTCGCACTGATTTCAAGCTCCAATGCCCTATCGACCTCCATCTCTCCGCAACCGCAACTTGTGAGCTCGGCCGGCGTTGGCCGGAGCACTGAAAACAACAACCGGCTCTTGAGATCGCGCGAGGTCGACGAAGAGAGGGCTCGCCTGCCTAGCAGGGTGTCGGAGATGTCGACAGCCAGCGGGCTTTCGCGGTTTATTACTGCGGCTGACTTGAAAAGGGCTCGGCGCGAGGTTACAAAGCTCAAGGCCCAGCTATCCAAGATTGAGAGCGACAACAACGACCTGTTCTGGGTAATCAAGGATAGCGGAACCACCCCCAATAGTATGTACCAGAAGCTGAACATCAAAGAAACTGTGAAAGCTATG…	MRACYALLAIAVALISSSNALSTSISPQPQLVSSAGVGRSTENNNRLLRSREVDEERARLPSRVSEMSTASGLSRFITAADLKRARREVTKLKAQLSKIESDNNDLFWVIKDSGTTPNSMYQKLNIKETVKAMTPEQLAKNQNYLLWSHFSSWWKKTE	RLLR	DEER	20
PhraRXLR85	Phytophthora ramorum	Scaffold30	-	413487	413975	ATGCGTTTGAGCGTCTTCCTCTTCGCTGCTGCCGTCACTCTCCTGGTCAACCCTATAACGGTTGAAGCATCCGTGGCTACGCCGAACACTCTGAACTCGAACGATTTTGCCCAGAACGACGTGGACAGCAGGTCACTGAGAATCCGAGAGGCTGTCGATGCCGACCTGGATGATAACTCTGATGACGAAGAGAGAGGTTGGGTCACTGAAATTGCCGCGAAGTTTACTAGGTCGTCGAGCTTGAAGTCCCTTCTTGACGAAGTGGAAACTCTCAAGACCCAGGCATACAAGATTATGGATTCTAACAAAGAGCTGTTCAAAGAAGTCGCGAAGATGGTTGATAATCCGTATCAGTTGCACCAAAAGCTTGGCATCTCGGAGAAAGTCAAGACGATGTCG…	MRLSVFLFAAAVTLLVNPITVEASVATPNTLNSNDFAQNDVDSRSLRIREAVDADLDDNSDDEERGWVTEIAAKFTRSSSLKSLLDEVETLKTQAYKIMDSNKELFKEVAKMVDNPYQLHQKLGISEKVKTMSSAQLNNDMNYHFWLEYSKWWKGTYGKDIGF	RSLR	DDEER	23
PhraRXLR86	Phytophthora ramorum	Scaffold31	-	320123	320743	ATGCGGGTTCGGTTGTTGCTGGCTGCAGCCACCCTCCTGGCAAGCATCGACGCGACCACAAGCACCGTACAACTCAAGGCTTCAAGAGTATGGTCAAGCAAACCCCAGAACGACAGGCGGGGGCTAAGGAGCAACGAAGCGGTGGGTCTGGAGAACGATAGTGTGGCCGACAACGACAATGGAACTGCCGACGAGAGCGGTGGCTCAGAAGAGAGGGCGATAGACCCCGCAGTGATTGCCAAGTTCGAGGCAAAGATGGACGACGTCAAGGTAGAAGCGATGTTCCGGCACTGGTTTCAAGGCGGTAAAACGTTAGCGGACGTACGCACATTGCTCAGTCTTCCGGCAAAAGGTGACGCAGTTACCTACGCACACTGGTCCATGTACTTGAAGTATTTG…	MRVRLLLAAATLLASIDATTSTVQLKASRVWSSKPQNDRRGLRSNEAVGLENDSVADNDNGTADESGGSEERAIDPAVIAKFEAKMDDVKVEAMFRHWFQGGKTLADVRTLLSLPAKGDAVTYAHWSMYLKYLDFYKEQQAFAAAVAKAEVIKLRFTYKNWFLDRKSSKQVREILELPPTGNAAGYANWEKYLDYLKYCEEISKQYT	RGLR	EER	18
PhraRXLR87	Phytophthora ramorum	Scaffold31	+	481662	482012	ATGCTTCTCCATTTGCACTTGCGCCTTCTCCATCTTGCGCAACTCCTTGTCTTTGCGGCGCTGCTGCTTGTCCAATTTGCGCTTTTTGCGCATGCGCGACGATTTGCGCGTGGGCTCCAGCGGCTTCGCGTCGGGTTCGCGCTTCCTTTTGCGCGTGGTGGCGCGCGGCGTGGGCTCCGTGAGCGTCGGGAGCTCGAGCGACTGCAACTTGCGCCGGTTCTCCTCCATGCGGCGCAGGCGCTTGACCTCATACTCGCTCACCATTGTTGCGCTAATGAGCGAAAATGGATGGCATGCGCAGTGGCGACGCATAATCAGGCCGCGCAATTGCGCAAAAATGGGTCGACAAAT	MLLHLHLRLLHLAQLLVFAALLLVQFALFAHARRFARGLQRLRVGFALPFARGGARRGLRERRELERLQLAPVLLHAAQALDLILAHHCCANERKWMACAVATHNQAAQLRKNGSTN	RGLR	ELER	32
PhraRXLR88	Phytophthora ramorum	Scaffold31	+	497527	498444	ATGCGTGTGTGCTTGATCGTGCTTGCGGTTACGTCCGCCAGCAATTTGGCATTTGCAGGCACCATGTCAGCCCACACGGCAGCAACTGCCTCGGTGAATGGTTTTCAGCTGGAAGAGAGCAGCAAGCGCTTCTTAAGAAGCTATGGCATGAGTGACCTGGACGTGAAGGAAGACTCCGGCGAAGAAGAACGAGGCATTGATCTAACGAAGCTCGACGACGTGATCAATGTGGTGAAAGGCGACAAGGTGATCGATGCGGCAAAACTCGACGACGTGATTAATGCGGCGAAAGCCAACAAGGTGATTAATGCGGCGAAAGCTAACAAGGTGATCGATGCGGCAAAACTCGACGACGTGGTCAAAGTCGACAAGGTGGTCAACGCGGCGAAAGTCGACGAC…	MRVCLIVLAVTSASNLAFAGTMSAHTAATASVNGFQLEESSKRFLRSYGMSDLDVKEDSGEEERGIDLTKLDDVINVVKGDKVIDAAKLDDVINAAKANKVINAAKANKVIDAAKLDDVVKVDKVVNAAKVDDVIDEGKLDDLLQPDKIARALKNPDEEMALFAQWHESEELSKAILKRLQANGGFFKNQAIIFRYNDYRTRFAFNKQLTPWLDTKTLDETLSLLQNHGMTKIRGQFEVWFKDGRTKQQIADALQPHPKLAKKFKVLESHYGLFVDYKAIEIKRAAAVEAKTAAEAKKAAEVVEAS	RFLR	EEER	19
PhraRXLR89	Phytophthora ramorum	Scaffold32	-	284148	284552	ATGCGCCTCCCCTTCGCCCTACTCGTGGCTGCTGTTGCCGCCCTCTTCGCCAGCGGCGATGCACTCTCTGCGAACGCGAAGTCTGACCTGACCACTCTGACCATGACGTCGTCCAAGAAGATTCAGTCGTTCGCGGCAGGACAAAGCGACGGCAAAAGGTTCTTGCGGAGCCACAAGAACATTGACTTCGACGGCGAAGAGAGGGGCATCAAGACCAGCCCAATCGTAAGCGATATGCTGTCGGACAGTGCTTACAAGAAGGAGATTTTCAAGAATTGGCTAAAGCACAATGTCTCCTCATTTACAGCCCGCGACTATATGAAACTGGACGACAATTGGACGAAGGAAGTCCATAACCTCTACAACGAGTACGCTCGCCTTCACAAGGCTTCTGGTCAG…	MRLPFALLVAAVAALFASGDALSANAKSDLTTLTMTSSKKIQSFAAGQSDGKRFLRSHKNIDFDGEERGIKTSPIVSDMLSDSAYKKEIFKNWLKHNVSSFTARDYMKLDDNWTKEVHNLYNEYARLHKASGQYP	RFLR	EERGIK	21
PhraRXLR90	Phytophthora ramorum	Scaffold32	-	299955	300362	ATGCGCCTCTCCTTCGCCCTACTCTTGGCTGCTGTTGCCGCCCTCTTCGCCAGCGGCGATGCACTCTCTGCGAACGCGAAGTCTGACCTGACCACTCTGACCATGACGTCGTCCAAGAAGATTCAATCACTCGCGGCAGGACAAAGCGACGGCAAAAGGTTCTTGCGGAGCCACAAGAACATTGACTTCGACGGCGAAGAGAGGGGCGTCATCACCAACCCAATCAGACGCGATATGCTGTCAAGCAGTGCTTACAAGAAGGAGGTGTTCGACAATTGGCTATTGCACAATAAGTCCTCAGCAACAATCCGCGACTATTTGAATCTGAACGGCAAAAGGTGGAAGCAGAAATACCAGGATCTCTACAACGAGTACGCTCTCCTTCACAAGAATTCTGGT…	MRLSFALLLAAVAALFASGDALSANAKSDLTTLTMTSSKKIQSLAAGQSDGKRFLRSHKNIDFDGEERGVITNPIRRDMLSSSAYKKEVFDNWLLHNKSSATIRDYLNLNGKRWKQKYQDLYNEYALLHKNSGQYP	RFLR	EER	21
PhraRXLR91	Phytophthora ramorum	Scaffold32	-	316731	317138	ATGCGCCTCTCCTTCGCCCTACTCTTGGCTGCTGTTGCCACCCTCATCGCCAGCGGCGATGCACTCTCTGCGAACGCGAAGTCTGACCTGACCACTCTGACCATGACGTCGTCCAAGAAGATTCAATCACTCGCGGCAGGACAAAGCGACGGCAAAAGGTTCTTGCGGAGCCACAAGAACATTGACTTCGATGGCGAAGAGAGGGGCGTCATCACCAACCCAATCAGACGCGATATGCTGTCAAGCAGTGCTTACAAGAAGGAGGTGTTCGACAATTGGCTATTGCACAATAAGTCCTCAGCAACAATCCGCGACTATTTGAATCTGAACGGCAAAAGGTGGAAGCAGAAATACCAGGATCTCTACAACGAGTACGCTCTCCTTCACAAGAATTCTGGT…	MRLSFALLLAAVATLIASGDALSANAKSDLTTLTMTSSKKIQSLAAGQSDGKRFLRSHKNIDFDGEERGVITNPIRRDMLSSSAYKKEVFDNWLLHNKSSATIRDYLNLNGKRWKQKYQDLYNEYALLHKNSGQYP	RFLR	EER	21
PhraRXLR92	Phytophthora ramorum	Scaffold33	-	91925	92290	ATGCGTCTATCTTTCGTCGCCCTAGCAGCAGCATTCGTACTCTTTGGTACAAGTAGCGCCGTCTCCACTATGGGCGCAGCGGCCGATACCAAGGTCCTTCCAGACACCCCTTCCGACTTGAATCGAAACCTCCGCGTCGAAGAAAGCACTGTCAAGCGCGCGGATGTCGACACCGTCGAGGAGGGCAAAGAGAGGGGTCTCAAAGCCTCATCATCAGTGGATGCTTTGTTGAAAAAGTTCTTCTACAAGATTTTTCCCCACGTCAAGGACCTGACGCCAAAAGGGAAGCACATTCCGCATATCGGTCTGCGCTTGGAGTCTATAGGTAACGGACAGGTGCACGTGGTTCCCCGTAACTACGGACGT	MRLSFVALAAAFVLFGTSSAVSTMGAAADTKVLPDTPSDLNRNLRVEESTVKRADVDTVEEGKERGLKASSSVDALLKKFFYKIFPHVKDLTPKGKHIPHIGLRLESIGNGQVHVVPRNYGR	RNLR	EESTVK	20
PhraRXLR93	Phytophthora ramorum	Scaffold33	+	135683	136048	ATGCGTCTATCTTTCGTCGCCCTAGCAGCAGCATTCGTACTCTTTGGTACAAGTAGCGCCGTCTCCACTATTGGCGCAGCGGCCGATACCAAGGTCCTTCCAGACACCCCCTCCAATTGGAGTCGTAACCTCCGCGTCGAAGAAAGCAGCGTCAAGCGTGCGGGTGTCGACACCGTCGAGGAGGACGAAGAGAGAGGTCTTAAACCCTCAGCGTCAGCGGATGCTTGGTTGGTAAAGCTCTTCTACAAGATTTTCCCCCACGTCCAGAAACCGAAGCCAGAAGGGAAGCACGTCCCTTTTAAGGGTCTGCGCTTGAAGTCTATAGGTAACGGAAAGATGGACGTGGTTCCCCGTAGTTACCGGGGT	MRLSFVALAAAFVLFGTSSAVSTIGAAADTKVLPDTPSNWSRNLRVEESSVKRAGVDTVEEDEERGLKPSASADAWLVKLFYKIFPHVQKPKPEGKHVPFKGLRLKSIGNGKMDVVPRSYRG	RNLR	EESSVK	20
PhraRXLR94	Phytophthora ramorum	Scaffold33	+	256483	256860	ATGCGTCTATCTCACATTTTCGTGGTGATCGCGGCTACCTTCGTGCTTGCCAGCGCGACGTCCACGGACTCCAACCAAGCCAAGATCTCCCAAGCGAGTTTGCCGGAAGGCCCGAGCCAGCGGCTTCTGAGGACCCACCCCACGACCTACGAAGACGGTGATTCCGAAGAAAGAGCAGGAGGTCTGAGTACCTTAGAAAAACTGAAGTTTGGTCGCATGAAGGGCGACGGCAAGACCCAGCAGGATTACGCAGCCAAGTTGGGGATTGCCGAAGCGTTGAGACTAGGGGAGACTGACAGAGCGGTTATGAATCGGCTCATTGCGACGAAGGAGTATTTGAAGTGGTTAAAATACTTCAACTATTTGAAGGATAACAAG	MRLSHIFVVIAATFVLASATSTDSNQAKISQASLPEGPSQRLLRTHPTTYEDGDSEERAGGLSTLEKLKFGRMKGDGKTQQDYAAKLGIAEALRLGETDRAVMNRLIATKEYLKWLKYFNYLKDNK	RLLR	EER	19
PhraRXLR95	Phytophthora ramorum	Scaffold33	+	265696	266073	ATGCGTCTATCTCACATTTTCGTGGTGATCGCGGCTACTTTCCTGCTTGCCAGCGCGACGCCCACGGACTCCAACCAAGCCAAGATCTCCCAAGCGAGTTTGCCGGAAGGCCCGAGCCAGCGGCTTCTGAGGACCCACCCCACGACCTACGAAGACGATGATTCCGAAGAGCGAGGTGGTCCTCCGACTATGCTTGAAAAACTGAACTTCAAGATAATGAAAAGGGCTGGTAAGACCGCTGACGACTACGCTGAAGAATTGGGCATTGCCGCCGCCATGAGGGAAGTGCAGCGTACCGGAAGGGGTGTGCTTGAGTTGCAGCTAACCCAGGCGTACGCAGACTACATCAAATACTTCAACTATTTGAAGAAAAAAAAG	MRLSHIFVVIAATFLLASATPTDSNQAKISQASLPEGPSQRLLRTHPTTYEDDDSEERGGPPTMLEKLNFKIMKRAGKTADDYAEELGIAAAMREVQRTGRGVLELQLTQAYADYIKYFNYLKKKK	RLLR	DDSEER	19
PhraRXLR96	Phytophthora ramorum	Scaffold33	+	291430	291804	ATGCGTCTATCTCTCATTTTCATGGTAATCGCGGCTACCTTCGTGCTTGCCAGCGCGAAGCCCACGGACTCCAACCAGGCCAAGATCGTCCAAGCGACTTTGCCGGAAGGCCCGAGCCAGCGGCTTCTGAGGACCCACCCCACGACCTATGAAGACGATGATTCCGAAGAAAGAGGAAAATTCACTGAGGCAGAAAAAGCTTTGTTTAAAGCCATGAAGGCCAATGGTGAGACCCATGGCGACTACGCAGTCAAGTTGGGAATTGCCAAGGCTTTGCGCCGAGGGGAGGCTGAAAGTGCGATTAGGAACAGGCTCATGGCGACGGAGGAGTATGCGATGTGGAAACAATACTACAACTATTTGAACGGTAACAAG	MRLSLIFMVIAATFVLASAKPTDSNQAKIVQATLPEGPSQRLLRTHPTTYEDDDSEERGKFTEAEKALFKAMKANGETHGDYAVKLGIAKALRRGEAESAIRNRLMATEEYAMWKQYYNYLNGNK	RLLR	DDSEER	19
PhraRXLR97	Phytophthora ramorum	Scaffold33	-	461280	461663	ATGCGTCTATCTCACATTTTCGTGGTGATCGCGGCTACTTTCCTGCTTGCCAGCGCGACGCCCACGGACTCCAACCAAGCCAAGATCTCCCAAGCGACTTTGCCGGAAGGCCCGGGCCAGCGGCTTCTGAGGACCCACCCCACGACCTACGAAGATGATGATTCCGAAGAGAGAGGTGGCCCTCCGACTATACTTGAAAAACTGAACTTCAAGCTAATGAAAAGGGCTGGTAAGACCGCTGACGACTACGCTGAAGAATTGGGCATTGCCGCCGCCATGAGGGAAGTGGAGCGTACCGGAAGGGGGGTGCTTGAGTTCCAGCTAACCCAGGCGTACGCGGACTACATCAAATACTTCAACTACTTGAAGTCAAAGAAAAAAAAG	MRLSHIFVVIAATFLLASATPTDSNQAKISQATLPEGPGQRLLRTHPTTYEDDDSEERGGPPTILEKLNFKLMKRAGKTADDYAEELGIAAAMREVERTGRGVLEFQLTQAYADYIKYFNYLKSKKKK	RLLR	DDSEER	19
PhraRXLR98	Phytophthora ramorum	Scaffold34	+	175339	176217	ATGCGCTTGCCATCTCTCCTTGCGGTAGTATCGGCGCTCACTCTTCTTGCAAGGGGCACCGCGTTATCTGCGGGTGCTGACAAGGGTATGATTGTCTCCACTATGGCGTCCCCAGACTCTGGCTTGCTGGATGTGGGGCGTAACAACGGGAAGAGGTTCCTGCGGGTCCACGAAACAGCGGATGGAGACGACCACAGCGAAGAGAGATTGTCCGGTGCCAACATGTTCAACACGGAGAAGATCAAGCTCGCGATAGCAGACTCCAAATACGCGAAAACGTTGTTCCGGAGGTGGAAACGTTACGGATTCGAAAGTGACGATGCTTTCAAGAAATTGACAGTGCATAACCTTCACAAGGACGATAACGTCTTCCAGCTCTACAAGAATTACCTCGCATGG…	MRLPSLLAVVSALTLLARGTALSAGADKGMIVSTMASPDSGLLDVGRNNGKRFLRVHETADGDDHSEERLSGANMFNTEKIKLAIADSKYAKTLFRRWKRYGFESDDAFKKLTVHNLHKDDNVFQLYKNYLAWLETHHPLGIVTGDKKMFDRVKLQKAMGDGTYATTLFQRWKRNGIDSDGVFDRFKQLGVKKDNILYKLYTDYFAWLQIHHPTASSKKVLAKDFLFDSTRLNRAMEDKDFAGKLFAKWKTNGMDSDPVFKRFQKMGVKTNDKLYQLYRDYFAWLQKNYPTAG	RFLR	EER	21
PhraRXLR99	Phytophthora ramorum	Scaffold34	-	275960	276379	ATGCGTCTGTTGCTGTGGGTTTTGCTTGTGACTTTGGTCACCCTCCTCGCAAGCACCGACGCGGCTTCGTCCAAGATGGGAAATGCCGTTACGACGAAGACCTCGAAGTTGGAATCGGTCCAGCCTCCTGCGTTGGCGGCCCGTGGGTTATCTCCGGGAAATATCGCTGATGGTAAAAGAAGCCTAAGAGGCCATGATAACGACGATTCCACAGACGACGATGCCGACGACGAGTCCTACGCCGGGGAGAATGATGAGGAACGAACCATCGCGATCTCAAGCATTTTGGACCGAACCAAGGCTTCAATGGGAAAAGTGAAAAACAGTATGTCGGCTGTTAGTGCACGCCTGGACAACGTGGTTCTCAGTATGTCTGCTGTTAGAAAACGGCTGGACAGC…	MRLLLWVLLVTLVTLLASTDAASSKMGNAVTTKTSKLESVQPPALAARGLSPGNIADGKRSLRGHDNDDSTDDDADDESYAGENDEERTIAISSILDRTKASMGKVKNSMSAVSARLDNVVLSMSAVRKRLDSLVHKSTN	RSLR	DEER	21
PhraRXLR100	Phytophthora ramorum	Scaffold34	-	422451	423377	ATGCGTCAGTACTGGATCGTGGTTTTGACCCTGGTCGCATGTGTCAATTTCGCCTCCGCGTCAACAACCTCGAAGCCGATCGCACTAAACGCTATCCGAAACGAGTTTCCCCTCAAGAGGTTGCTGAGGGCCGACAGCGCGTACGATGAAAAGAGCGAAGAAAGAGTGGTCGGCGTCTCCGGTATTCCAGGCGCGATGATGCCGAAGGCGTCAATAATCAATGAGAGCGCCAAACTCAAATGGTGGTTAGCTACGAGAAAGTCTGCGACGCAGGTTTTCAAACTCTTGAAGATCGACGACGCCATAAACGACGTGCTGACGAACTCGAATATGAACGTTTTGGCTAAGTATATATCGATGTACAACAACAAGAACCCCAGCAACCAAGTGTCGATGGTT…	MRQYWIVVLTLVACVNFASASTTSKPIALNAIRNEFPLKRLLRADSAYDEKSEERVVGVSGIPGAMMPKASIINESAKLKWWLATRKSATQVFKLLKIDDAINDVLTNSNMNVLAKYISMYNNKNPSNQVSMVGVLSTRYGGEAAVARMLVSAKKSEATTHLATKLQAEQVAGWLKSEKSADDVFRILMLDDAGAYPLSSPGLRAWLNYMSEFNRLNPGKETTMLQTFTRAYGGDTGVAKLLYASKKMYGSEIMADKLETALFVKWAKEGLTPGRVTTNVLNLRDSNWSQTVFAPMLERYQAFFRKKVD	RLLR	DEK	20
PhraRXLR101	Phytophthora ramorum	Scaffold34	-	448422	448802	ATGTGTCTATCTCACATTTTCGTGGTGATCGCGGCTACCTTCCTGCTTGCTAGCGCGACGCCCACGGACTCCAACCAGGCCAAGATCGTCCAAGCGACTTTGCCGGAAGGCCTGAGCCAGCGGCTTCTGAGGACCTACCCCACGACCTATGAAGACGACGATTCCGAAGAAAGAGGAGATTTCACTAAGGCAGAAAAAGCGTTGTTTAAAGCCATGAGGGGCAATGGCAAGACCGCTGACGACTACGCTGAAGAGTTGGGCATTGCCGCCGCCATGAGGGAAGTGGAGCGTACCGGAAGGGGGGTGCACAAGCTCCAGCTAACCCAGGCGTACGGGGACTACGTCAAATACTACAACTACTTGAGGTCAAACAAAAACAAG	MCLSHIFVVIAATFLLASATPTDSNQAKIVQATLPEGLSQRLLRTYPTTYEDDDSEERGDFTKAEKALFKAMRGNGKTADDYAEELGIAAAMREVERTGRGVHKLQLTQAYGDYVKYYNYLRSNKNK	RLLR	DDSEER	19
PhraRXLR102	Phytophthora ramorum	Scaffold35	-	94830	96593	ATGAGTCCGCTGCTGCTGGCAGTGAACCTGGCGACGGTGTCACTGGGGGGAGTGGTGGCGCACGTACGCAGCTCCTGGAGCGCGCGCGAACTTCGTAACGCTATTTTCCCCGCTGCGAAGGCGACCGTTGTGGTCGTCGATTCCTTGGAGGGCAACTTCCGAGAGGCGCTGGAAGCGCTGGACGACCAGCCGGAGGAACTGCGGCCGCCTATTCGTGCGGTGATTGTCCTTGGCGACTCGGCCGCGTTGGACCGTGCCGTCGCCGACCTGCGCGCCAGTATCAACGTGATTGGTCCCTCCGACCTGCTTGCGATCAGTACTCTCAACACCGATAAAGCATCCAAGACGCCGTCACTGGAGGCGTTGGATGGGAGCGTCATGCCTGGCCAGTGCTGCCTA…	MSPLLLAVNLATVSLGGVVAHVRSSWSARELRNAIFPAAKATVVVVDSLEGNFREALEALDDQPEELRPPIRAVIVLGDSAALDRAVADLRASINVIGPSDLLAISTLNTDKASKTPSLEALDGSVMPGQCCLLAFDYDALGRIRAAELSHDNVLFTAAALVRSFGLSSRDRLVGYLPLQHVASQVLELYVPIVAGLSVVCAPTYSRPLVRVVTEHKPTVFFATPATWARFSQQVYRAKGDVNAAVYRWAKTRATNNSQKLLFARGKGAKHRSLGYMLAKTLVLNNIKKKVGLESCTACYSVLAPLDFELERLFKTVDTPIYQLFGTAETSGFAAINFPHAWEFGSSGRALPGTTIRCDERSQETVMRGRNVFMGYRYATCSSFCSPGPEHDCDNDSDQ…	RELR	EELR	20
PhraRXLR103	Phytophthora ramorum	Scaffold36	-	122659	123513	ATGAAGGCTTCGTACTCGATCCTCGCAGCTGCGGCTCTACTCGCTGTTGCAGCACCCGGTACTCCTGGCGTTCACGCCGGTCAGAACCCCGTCACAAGGCACACCCATATGAATAACCACTCGTACTCGTTCCAGTCGATCCCCGACTCCAAATCGCACCGCGCTCTGCGGTCGATGGACACACCCAAGCAGGGCCCCATCCACAACGGCAAGCAGAAGCACCCGCACCACGACGATCCCCAAAAAAATGACAAGCGTGCACACCCAGCTCTTCTTGGAGCCGATGGCATTGTCTCGATTCAACGGACTCTTGGTCAGGCCCCCGTGACTCCGGCAACAACCACCACGAGCAGCTCGAAGGTCACTCCTGCAGCTACAACTACGAAGGCGACGCCCGCT…	MKASYSILAAAALLAVAAPGTPGVHAGQNPVTRHTHMNNHSYSFQSIPDSKSHRALRSMDTPKQGPIHNGKQKHPHHDDPQKNDKRAHPALLGADGIVSIQRTLGQAPVTPATTTTSSSKVTPAATTTKATPAPTTPHNKPKLTPAPTKTKPKATPASTTTSSTSKHTPAQTLTKPKVTPVATKATPVPSTTKPKTPTPKTVKPKTTPAATTSKDKTPVPTKASSSKVTPSPTTSKSTTTGKILDVVQQKTRSLGEDQTEQQQQQRSHDYKQGAKLKSKHATEDH	RALR	DDPQK	26
PhraRXLR104	Phytophthora ramorum	Scaffold36	-	123925	124452	ATGCGCGCGTGCTACTTGCTCCTTGTGGCCGCGACCACTCTTCTGGCCACCGTCTCGGCTGCTACGGACGCGGACAACACGAAACTCTCGCAGATGACCACGTCCGACACGATTCAGTCCATCGATGCAGCCCAGGCGGCCACCACGAAAAGATTCCTCAGACGTTACAAGGTTACGGAAGAGGACGAGGAGTCAGAGGACGACTTGGAGAACGAGGAGTCAGAGGACGACACGGAGGATGAGGAGCGAACTATTCCCAATATCAAAGTGCTCGATGATGTGGTGGAGAACGTCGCCAAGTCGAAGGTGACCGATGACGCCATCATGAAGATCATCACCAACGGGAAAAACAAGGAAAACATGAGCATGTTCAATCAGCTATTTGAGAACCAGGTCACC…	MRACYLLLVAATTLLATVSAATDADNTKLSQMTTSDTIQSIDAAQAATTKRFLRRYKVTEEDEESEDDLENEESEDDTEDEERTIPNIKVLDDVVENVAKSKVTDDAIMKIITNGKNKENMSMFNQLFENQVTMQRLKQLVKTLPKEESSKITQFYQWFREFKRGESIRAAANAAA	RFLR	EDEER	20
PhraRXLR105	Phytophthora ramorum	Scaffold37	-	109017	110318	ATGATGGCCAAGTTCAGCCCCTGTTCGCGCAGTCGCTGCGCGATACTCTTGGCCATTTTCGCTCTACTGACATGCGTCGGCGCTGTCTCGGTGGCATCGGAGTCGAACGTCGCCAAACCAAAAACGTTGGATCGTGCCCAAGGGCATCAACTACGTGGCTTCCAAGGCTATCGTAGCTTGAGGACTTTCTTGGAGGCAACGAAAGACGACGACGACTCTGAAGAGAGAGTCTTCAACGAGTTTGCGAAGAAGATGGCTCAAGCTGCAAAGAACAAGTTGACGTCGAACAATCAAGCGACCACAAACAAGTTGTTCAAGAACCTTCAGGTTGAGAAAACTGGCAAGGAACTCTTTCAAAGCGCGCAGTTTGAGAAGTGGGCGACCACGGTGGCCAAGAAC…	MMAKFSPCSRSRCAILLAIFALLTCVGAVSVASESNVAKPKTLDRAQGHQLRGFQGYRSLRTFLEATKDDDDSEERVFNEFAKKMAQAAKNKLTSNNQATTNKLFKNLQVEKTGKELFQSAQFEKWATTVAKNFKKNPEQAPTSMASALVGHYGDEALAALLVTAKQDLKSRIVAIQLQKAQLQNWESAGKTGDDIFKLLKLNGKGENLFETPLAPVWMSYVTQLNKENPGEVIFSSLKKLYSNEVLAKMIVGAKNSASTIVMADKLELLLLNRWLREGKTVDDIFTLLKLNKDGEKLLQSPMLRTWISYVRWQSKDPYGMILVKLLTYYDEPSLAKILIAAQQDDKTSRLARKLEEVLLINWRSDGKTADDVFKLLLSNKDGGNVLENPMLRVWMAYL…	RSLR	DDSEER	28
PhraRXLR106	Phytophthora ramorum	Scaffold37	-	111883	113289	ATGATGGCCAAGTTCAGCCCCTGTTCGCGCAGTCGCTGCGCGATACTCCTGGCCATTTTCGCTCTACTGACATGCGTCGGCGCTGTCTCGGTGGCATCGGAGTCGAACGTCATCAAACCAAAAATGTTGGATCGTGCCCAAGGGCATCAACTACGTGGCTTCCAAGGCTATCGTAGCTTGAGGACTTTCGTGGAGATAACGAAAGACGACGACGACTCTGAGGAGAGAGTCTCCAACGAGTTTGCGAAGAAGATGATTCAAGCTGCAAAGAACAAGTTGACGTCGAACAACCAAGCGACCACAAACAAGTTGTTCAAGAGCCTCCAGGTTGAGGGAACCGGCGACAAACTCTTTCAAAGCGCGCAGTTTGAGAAGTGGGCGACCACGGTGGCCAAGAAC…	MMAKFSPCSRSRCAILLAIFALLTCVGAVSVASESNVIKPKMLDRAQGHQLRGFQGYRSLRTFVEITKDDDDSEERVSNEFAKKMIQAAKNKLTSNNQATTNKLFKSLQVEGTGDKLFQSAQFEKWATTVAKNFKKNPEKAPTSMFSTLANHYGDEALAALLVTAKQNYQSRTVATKLENAQLQNWESAGKTGDDVFDLLKLNDKGEKLFESPVAATWISYMTKLNAQNSDEVIFSSLKKLYSDDVLAKMIGGAKNSANVGATAKKLEQVLLSKWMSEGKTIDDIFKLFKLNKEGEKLLQSPMFDTWVSYFMLKSSASTPSKLQEEIWRNQGKTADDIFKLLKLRNSGKKMFSTVDLRTWISYVTRLNQFSKKPDEFIVILELEKQFTGAGLARMLADA…	RSLR	DDSEER	28
PhraRXLR107	Phytophthora ramorum	Scaffold37	-	119905	121668	ATGATTGCCAAGCTCGGTCCTCGTTCGCATAGACGCTGTGCGATGCTCCTGGCCATTTTCGCTCTACTGACATGCGTCGGCGCTGTCTCGGTGGCATCGGAGTCGAACGTCATCAAACCAAAAATGTTGGATCGTGCCCAAGGGCATCAACTACGTGGCTTCCAAGGCTATCGTAGCTTGAGGACTTTCGTGGAGATAACGAAAGACGACGACGACTCTGAGGAGAGAGTCTCCAACGAGTTTGCGAAGAAGATGATTCAAGCTGCAAAGAACAAGTTGACGTCGAACAACCAAGCGACCACAAACAAGTTGTTCAAGAGCCTCCAGGTTGAGGGAACCGGCGACAAACTCTTTCAAAGCGCGCAGTTTGAGAAGTGGGCGACCACGGTGGCCAAGAAC…	MIAKLGPRSHRRCAMLLAIFALLTCVGAVSVASESNVIKPKMLDRAQGHQLRGFQGYRSLRTFVEITKDDDDSEERVSNEFAKKMIQAAKNKLTSNNQATTNKLFKSLQVEGTGDKLFQSAQFEKWATTVAKNFKKNPEKAPTSMFSTLANHYGDEALAALLVTAKQNYQSRTVATKLENAQLQNWESAGKTGDDVFDLLKLNDKGEKLFESPVAATWISYMTKLNAQNSDEVIFSSLKKLYSDDVLAKMIGGAKNSANVGATAKKLEQVLLSKWMSEGKTIDDIFKLFKLNKEGEKLLQSPMLRTWISYVDFQGKNPYDLLLVKLSAHYDEAGLAKMLVVAKEDGKTPFIARKLEEVQLKNWQSGGKTPGGIFKLLKLDKEGDDILASPVLNTWSSYL…	RSLR	DDSEER	28
PhraRXLR108	Phytophthora ramorum	Scaffold37	+	189983	191983	ATGATGGCCAAGTTCAGTCCGTGTTCGCGCAGTCGCTGCGCGATACTCTTGGCCATTTTCGCTCTACTGACATGCGTCGGCGCTGTCTCGGTGGCATCGGAGTCGAACGTCGCCAAACCAAAACCGTTGGATCGTGCCCTAGGGCGTCAGCTACGTGGCTTCCAAGGCAAGCGTAGCTTGAGGACTTTCGTGGAGGCAACGAAAGACGACGACGACTCTGAGGAGAGAGTCTTCAACGAGTTTGCGAAGAAGATGGCTCAAGCTGCAAAGAACAAGTTGACGTCGAACAACCAAGCGACCACAGACAAGTTGTTCAAGAACCTTCAGGTTGAGGGAACTGGCGACAAACTCTTTCAGAGCACGCAGTTTGAGAAGTGGGCGACCACGGTGGCCAAGAAC…	MMAKFSPCSRSRCAILLAIFALLTCVGAVSVASESNVAKPKPLDRALGRQLRGFQGKRSLRTFVEATKDDDDSEERVFNEFAKKMAQAAKNKLTSNNQATTDKLFKNLQVEGTGDKLFQSTQFEKWATTVAKNFKKTPEKVPTSMASALVSHYGDEALAALLVTAKQNYQSRTVATQLENGLLQNWKSAGKTGDDVFELLKLSDKGEKLFETPLAPIWMSYVTWLNKENPGEVIFSSLKKLYSDEVLAKMIVGAKNSANVGATANKLEYLQLNKWLSEGKTIDDIFKLFKLNKEGEKLLQSPMLRTWISYVDLQGKNPYDLLLVKLSAHYDETGLAKMLVAAKEDGKTHFIARKLEEVQFKNWQSDGKSADNVYNLLKLNLDGDDILKNPMLTTWISYT…	RQLR	DDSEER	28
PhraRXLR109	Phytophthora ramorum	Scaffold37	+	207674	207988	ATGCGTTTGACCCGCCTCATCTTGTCTATTGCAATTGCTTTGATCGCTGCTTGTATCACGAACACCACTGCCAGTACCGACATCGGAACAACTTCGCTGTCTGTGGACATGAAGGCAACTTCGCGCGAGCTGAGGCGGGGAGGACGCGGAGGCGGAGGTGGAAGAAGAAGTGGAGGGATTCGCAGCACCCATACAAGCCTCGGTTTCTTGAACCCTTTGAAGACCATCCTTGCCTCGGATATTGAAAAAGGGTTTGGAAAAGTCGTAGGCTGGTTCGGAAGCAAGAAGAAAACTACGCGCCGACTTCGTCATGAA	MRLTRLILSIAIALIAACITNTTASTDIGTTSLSVDMKATSRELRRGGRGGGGGRRSGGIRSTHTSLGFLNPLKTILASDIEKGFGKVVGWFGSKKKTTRRLRHE	RELR	DIEK	24
PhraRXLR110	Phytophthora ramorum	Scaffold37	+	222614	223813	ATGCGGTTTGCCTTCGTCTTTCTGTTGGTGGCAACCACTTTGCTGGTGAGTATCGATGCTGTCTCCAGAAGTATGGGCTCGAAGGTGACAACACGTGGCTTCCCATCTGTGGCCCGTTCGCTCACCATTGACAAGAAAGCCCCCACAACAAGGTTGTTGAGATCTAATGATGACCAAGACAATGACGAGAGAGCCATTGTTGGCATCGGAGAGATGGCCAAACAAGCGACAAACGCACAACTGTTGAAGGCCACGGACAGTGTTCGCGTACGCTACTGGCTTCTGAAAGGGAAAACCGCAGACGCTATCTTCAAACGCTTGAAACTCGACAAAGGTGTGAATGACGTGCTAAAGAACAAGAAACTGTCAACTTGGTTCACCTACGTAAAGTTGTACAAC…	MRFAFVFLLVATTLLVSIDAVSRSMGSKVTTRGFPSVARSLTIDKKAPTTRLLRSNDDQDNDERAIVGIGEMAKQATNAQLLKATDSVRVRYWLLKGKTADAIFKRLKLDKGVNDVLKNKKLSTWFTYVKLYNKKHPDKRITITEMLTKTYGDEAVAKMLEIAKDAPGTNGVANKLLRKMKSTWRRDKKWPDDVFDLLNLDKAGVNLFSRREFNTWVTYTSSMAMTDPRVSVINILTQRLGADKLARIFATAKPQDPELKVLAVKLQTTMLKEWQRKGLTVEGVFALLKLDDGVEKILVNPALEMWMGYVNLLSFLSGGNSQAQLTTMVNTFTASFKTVPVARMLETAKKMENTKELATNLQKAQFRMWREKFKFPAVLSKMFNVNDEMDVAILRAYSAF	RLLR	DER	20
PhraRXLR111	Phytophthora ramorum	Scaffold37	-	228539	229735	ATGCGGTTTGCCTTCGTCTTTCTGTTGGTGGCAACCACTTTGCTGGTGAGTATCGATGCTGTCTCCAGAAGTATGGGCTCGAAGGTGACAACACGTGGCTTCCCATCTGTGGCCCGTTCGCTCACCATTGACAAGAAAGCCCCCACAACAAGGTTGTTGAGATCTAATGATGACCAAGACAATGACGAGAGAGCCATTGTTGGCATCGGAGAGATGGCCAAACAAGCGACAAACGCACAACTGTTGAAGGCCACGGACAGTGTTCGCGTACGCTACTGGCTTCTGAAAGGGAAAACCGCAGACGCTATCTTCAAACGCTTGAAACTCGACAAAGGTGTGAATGACGTGCTAAAGAACAAGAAACTGTCAACTTGGTTCACCTACGTAAAGTTGTACAAC…	MRFAFVFLLVATTLLVSIDAVSRSMGSKVTTRGFPSVARSLTIDKKAPTTRLLRSNDDQDNDERAIVGIGEMAKQATNAQLLKATDSVRVRYWLLKGKTADAIFKRLKLDKGVNDVLKNKKLSTWFTYVKLYNKKHPDKRITITEMLTKTYGDEAVAKMLEIAKDAPGTNGVANKLLRKMKSTWRRDKKWPDDVFDLLNLDKAGVNLFSRREFNTWVTYTSSMAMTDPRVSVINILTQRLGADKLARIFATAKPQDPELKVLAVKLQTTMLKEWERKGLPVDDVFALLKLDDGLENVFANPTLEMWMGYVNLLSGGNSQTQLTTMTKTLTASYGTEAVARMLEAARKMEGTSTLATNLQSAQFNLWRHEWKTPAVISNTFDASNEVDAAIIRAYSAFYK	RLLR	DER	20
PhraRXLR112	Phytophthora ramorum	Scaffold37	+	234481	235695	ATGCGGTTGCTCTTCATTTCACTGCTAGTGGCTTCCGCCTTGCTGGCGAGCGTCAATGCTGTCGTGACAACTGTGGATGCGAAGGCAATCAAGGTCGCTGCGGATCATTTACTCTTCAATCTCCCCGACGTTCCCGCCAGGAGGCAACTTAGGACCAACGAGATGCTTGATCATGAAGAGAGGGTCATGGTTGGCGCCACACTTCCAGACATACTGAAGCGAGGAACTCAAAAGGTTACCGATAGCGTTCGGGTACGCTATTGGGTTCAGAAGAACACAAAAACCCCGGACGGCATCTTCACAAAGCTAAAGCTCGACGGTGGACTGGAGAAGGCTCTCAAAAACAAAAACCTGAACCTGAACACGTGGTTCACCTACGTGGACTTGTACAACAAGAAG…	MRLLFISLLVASALLASVNAVVTTVDAKAIKVAADHLLFNLPDVPARRQLRTNEMLDHEERVMVGATLPDILKRGTQKVTDSVRVRYWVQKNTKTPDGIFTKLKLDGGLEKALKNKNLNLNTWFTYVDLYNKKFPKKKISVIGMFTNKYGDVAVARTLELAKNAQSTQKMARRLSRDQLETWKLEGKTIQDIFKLLNLGTAKNDLFTRYELSTWMIYIKKITGKNPRATAVSELESHYGAATLAKMLLTAKPPIRNLRLLSSRLENTMLRQWLSKKLSADDVFKLLKLDAGGVQGAFSNPVFQTWVGYLGMLSESTRGQQTMMVKAFTASYGNEAVARMLDAAKRMPNTKKQATELQIAQFSQWVHQWRTPTMVAKMLPTKTDAGIVRVYTVYYKMIKA…	RQLR	EER	20
PhraRXLR113	Phytophthora ramorum	Scaffold39	-	169	1086	ATGCGTGTGTGCTTGATCGTGCTTGCGGTTACGTCCGCCAGCAATTTGGCACTTGCAGGCACCATGTCAGCCCACACGGCAGCAACTGCCTCGGTGAATGGTTTTCAGCTGGAAGAGAGTAACAAGCGCTTCTTAAGAAGTTATGGCATGAGTGACCTGGACGTGAAGGAAGACTCCAGCGAAGAAGAACGAGGCATTGATCTAACGAAGCTCGACGACGTGATCAATGTGGTGAAAGGCGACAAGGTGATCGATGCGGCGAAAGTCGACGACGTGATTAATGCGGCGAAAGCCAACAAGGTGATTAATGCGGCGAAAGTCGACGACGTGCTCAATGCGGCGAAAGTCGACGACGTGGTCAAAGTCGACAAGGTGGTCAACGCGGCGAAAGTCGACGAC…	MRVCLIVLAVTSASNLALAGTMSAHTAATASVNGFQLEESNKRFLRSYGMSDLDVKEDSSEEERGIDLTKLDDVINVVKGDKVIDAAKVDDVINAAKANKVINAAKVDDVLNAAKVDDVVKVDKVVNAAKVDDVIDEGKLDDLLQPDKIALALKDPDEEMALFAQWHESEELSKAILKRLHANGGFFKNQAIIFRYNDYRTRFAFNKQLTPWLDTKTLDETLSLLQNHGMTKIRGQFEVWFKDGRTKQQIADALQPHPKLAKKFKVLESHYGLFVDYKAIEIKRAAAAEAKTAAEAKKAAEVVEAS	RFLR	EEER	19
PhraRXLR114	Phytophthora ramorum	Scaffold39	-	201976	202461	ATGCGTCTGAGCTACGTTCTGTTTGTAGCGGCGGCCGCTCTCGTCGGGACGCTCGATGCTACGTCGGCAGCTAGCGGGGCCACACTTTCCAAGTTGAGCACGGCGAATGTTGAGAGCATCGGAGGCGGCCACCGATTCCTAAGGAAGCACAAGGTTGAAGACGACGACACGGGTGTCGACGAAGAAGAAGAAGAGAGAGGCTGGCTCGCGAGTAAGACGGTTATGGCGAAGTTTGCTGTGGCGCATACGACGAACAACATGGGCGAGATGCAGAAGATTCTTCGTGAAGTTCAAGATTCCGCCACTATAAAATATCTCTACACCTGGGTCAAACCCATGCTCACGCGTCATTTCACTGACTACGACGAAGCGATGGGGCCTGAAAAGTTTCAACTTATG…	MRLSYVLFVAAAALVGTLDATSAASGATLSKLSTANVESIGGGHRFLRKHKVEDDDTGVDEEEEERGWLASKTVMAKFAVAHTTNNMGEMQKILREVQDSATIKYLYTWVKPMLTRHFTDYDEAMGPEKFQLMIANAEGLSDDLTGMLTAAYSKYYAATYLR	RFLR	EEEEER	23
PhraRXLR115	Phytophthora ramorum	Scaffold39	-	286705	287001	ATGGCACGCCGCCGTGCTAGCTACGCTGCGTTCGCCTGGCTCGCCGGTCGACGTGCTCATGGAACGCAGCCAGCCTGCACTCAGTCGCGTGTACGGGTGGATCGTCGACCGCAAGCGACGCAGGGAGTCGCGTCACGCGCAGCGAATCGCTCCGCCGCACATTCCCGTCATCAGTGTGGGGAACGTCACCTTCGGAGCTACGGGGAAGACGCCGTTCGTGCAGTTCCTGGTTGGTTATGTGCTGAAGCATGCGGCCAACGACCAAGTGCCGTTGCTGCTGAGTCGGGGCTATGGGGA	MARRRASYAAFAWLAGRRAHGTQPACTQSRVRVDRRPQATQGVASRAANRSAAHSRHQCGERHLRSYGEDAVRAVPGWLCAEACGQRPSAVAAESGLWG	RHLR	EDAVR	21
PhraRXLR116	Phytophthora ramorum	Scaffold40	+	19009	19614	ATGCGATCCTACTATTTCGTGCTGCTTGTTTCGGCGTATCTTACCGCATATAGTGAGAGCGCCTTGACGCCCGTCCAGCCTTTCGCCTCGGACGTGAACGTACCGGTACCATACAATTCAGTTCAGGGTGGCGGCAGCAACAAGCGATTCCTAAGGACGGAGAACAAGAAGCCAATCGTAGCAGCCGACGAGGCCCACACGGTACCCAACACTGATGCCGACACGCTGATCTCAAGCAATACGGAAGAACGGGCGCCCTATTGGTTCATTAAAAAACTGGACGAATTGCTTCGGAGTGGCAAGACCATGGCGCAACCTCCTCTCGATCGCCAAAACGCGAAGAGATTTGATGTTTTTGTCAACTCCAAACTCGAACGCCAACCCGCCAAGAAATTCGGC…	MRSYYFVLLVSAYLTAYSESALTPVQPFASDVNVPVPYNSVQGGGSNKRFLRTENKKPIVAADEAHTVPNTDADTLISSNTEERAPYWFIKKLDELLRSGKTMAQPPLDRQNAKRFDVFVNSKLERQPAKKFGDIVKQKLGRQNAKRFDDFVISKLERQNAKKFDNLFKPKLERQNAKKFGDIVKLKFERQNAKKFKGYTAQ	RFLR	EER	20
PhraRXLR117	Phytophthora ramorum	Scaffold40	+	84984	85379	ATGCACCTGCGCTACGTCCTGATGATGGTTGTGGCCACCCTCGCCGCAAGCAGCAGCATCGTCTCGGCCGCTAGCGTTTCGGACGACGTCAAGATTCTTTCGGCCGGCCAGGCCTTCCGCGTTCACGAAAACAAACGATTTCTACGTACTACCCCTCACAGGAAACAGACTGAAAGTGAAAAAGAGGCTGGGCCAGTCTTCATGGAGCACAAACTCGAGAAAGCGCTATCGAACCCGAAGAAGACGAAGAGACTGTACCAGTCATGGTATACGAGAGGAATTACCGCGAAAGAGGTCTCCCACAGTCTGGCCCAGAGCGAGAACAGGGAGCTCAACAAGACATACAAGAAACTTGCGTCGGGTTATGCGGCGTACGTTAAGGAGCAGGTTACACTG	MHLRYVLMMVVATLAASSSIVSAASVSDDVKILSAGQAFRVHENKRFLRTTPHRKQTESEKEAGPVFMEHKLEKALSNPKKTKRLYQSWYTRGITAKEVSHSLAQSENRELNKTYKKLASGYAAYVKEQVTL	RFLR	ESEK	23
PhraRXLR118	Phytophthora ramorum	Scaffold42	+	353102	353374	ATGAAGCTGTCGACGGTGATTTTGGCGCTCGTGTGTTTCGCGCAGCTGCAGGGCGGCAGCTCCGCCAACGAGGCCACCGACATCATGCGCCGCCAACTGCGCGTCGGGAAGGCCGTGGCCTCGCTCTTCGAGAACCAGCACCAGTCGACGCGCGAGCTGGAGGAGAAGATCATGCAGGACGACGACAACGAGAAGGACGCCGAGGTGCAGGCTGAGCCCACCAAGTTCCGCATGCGTCGCCTGCGCTCGCCCGACTACGTGGAGCTCATCGAG	MKLSTVILALVCFAQLQGGSSANEATDIMRRQLRVGKAVASLFENQHQSTRELEEKIMQDDDNEKDAEVQAEPTKFRMRRLRSPDYVELIE	RQLR	EEK	22
PhraRXLR119	Phytophthora ramorum	Scaffold42	+	355603	355971	ATGAAGATGATCCTGGTTCTGACAGTGCTGAGCTGCTTCGTGCTCAGTCTCGCGCCTGCACACGCCGAAATCTCTCAGCGTCGGCTGCGTCGCGAAGATGACTACACGACACCAGAGCCCGAGTCACCACTGGATGTGTTCCTCACTGCGATCCAGGCCGTTGAGAAACCGGAAGACCCCCGTGAACTGCGCAGCGACGATGACGGCCAGGAAGCGATCGAGAACTTTGTTAAGACAATAGAGACGTTTGGGAAGAATGGACGCTTCCGACGCACGGAAGAAGAAGATACGGAGCACCACGTTGACTTCCTGCTGGGACTGATCAATGGTCGCGCTGTGATCAAACCCAAGTCGGAAGAGCAAGAGACA	MKMILVLTVLSCFVLSLAPAHAEISQRRLRREDDYTTPEPESPLDVFLTAIQAVEKPEDPRELRSDDDGQEAIENFVKTIETFGKNGRFRRTEEEDTEHHVDFLLGLINGRAVIKPKSEEQET	RRLR	EDPR	22
PhraRXLR120	Phytophthora ramorum	Scaffold43	+	91996	92304	ATGCGTTGCCACTTCTTGATTGTGGCCATGGCCGCCTTCTTTACAAGCTGTGTTTTGGCGGCTACAGAGGCAAGACAGTCAAAATTCTCGGGGATAAATGCAGTCGATGACCATTCGTCGATAAATGCTGCTGGAGTCGATGTCAATAGCCAGCGGTTTCTGAGAAGCTATGGAATCAACAAGCTGGAAAGGGTGATCAAGTTCGACAACCGGAAGAAAATTGACGATTTCTTCAAAACCAAGAAACGCGAAAAGGTGCTTGATCCGGCGAAGGTTGACGACCTACTTGCTAACAAGAAACTTGGTGGC	MRCHFLIVAMAAFFTSCVLAATEARQSKFSGINAVDDHSSINAAGVDVNSQRFLRSYGINKLERVIKFDNRKKIDDFFKTKKREKVLDPAKVDDLLANKKLGG	RFLR	DDFFK	20
PhraRXLR121	Phytophthora ramorum	Scaffold47	+	137181	137507	ATGCGTTTCTGCACGGGCTCGTCGTCGTGCTCGTCCATGGCGGCGCTGCTGAAGCTATTGCCCTTGGCGGAGGCTTCGAGAGACCGTCGCGCCTTGCGCAGTTTGCCTCCGCGCTGGCGACTGGACTGGGAGAAAAAGTCGTGGATCGAGCGCTGCTTTTTGGCTCCGCTGCTGCCGCTGGAAGGGCCCGAAGTCTGCGACGAGCCGCTGCCGCGCGCCTTACTTCGCAACGCATTTAGCAGCATAACGGCAGAGGTGGACAATTCAACAATGACCCGGATCGACGTTTCCCGCCTTTTCGTATGCTGTCTGAGAGGTGCTAGGTTA	MRFCTGSSSCSSMAALLKLLPLAEASRDRRALRSLPPRWRLDWEKKSWIERCFLAPLLPLEGPEVCDEPLPRALLRNAFSSITAEVDNSTMTRIDVSRLFVCCLRGARL	RALR	DWEK	25
PhraRXLR122	Phytophthora ramorum	Scaffold50	+	68971	69678	ATGCGTCTGGCCTACGTGGTGGTTGCGGCTGTGGCGACCCTTTTCGCGAGTGCGGATGCTGTCTCGCCCGTTGCAGACCCAAACCAGTCGAAGCTCTTCACTGTGCATACGCCCGATGTGGCTCGTGTCCTCAATGTCGACGATGAAATCGCGAAACCCCGATTCCTGAGGGCCGAGGGCAACGCCGACACTGATGACGAAGAGAGGGCTCTTCCTGCGTCGTTGACTAAACTCACGGACAAACTCAAGCCAGTAGCCGAGAAGGTTAAACCACTCTCGAAGAAGCTCACCCCATACGCAGAAAAGCTGACGGACAAGGCGATGGCCGCTGCCGTGAGGCTCAAACCGATTGCGGACAAGTTCTCAGGAAAGCTCAAGCCGATCGCGGACAAGCTGCTT…	MRLAYVVVAAVATLFASADAVSPVADPNQSKLFTVHTPDVARVLNVDDEIAKPRFLRAEGNADTDDEERALPASLTKLTDKLKPVAEKVKPLSKKLTPYAEKLTDKAMAAAVRLKPIADKFSGKLKPIADKLLPILKPIAAKLNTVPFINRVVKKLKEFAQKVKNTKVGEATVSQRYTMAKFELWFKQNKSPDEVKAMLKVGAGPIVNTKDYDLWNQYSVFYKISQREKETKANIP	RFLR	DDEER	20
PhraRXLR123	Phytophthora ramorum	Scaffold50	+	79808	80278	ATGCGCTTCTTCTACGTCACCCTCGTCGCTGCGGTCACGCTTCTTGCAAGTGCCAACGCTGTCTCCACCAAGCAGAACCAGATCTCCGAGACGTCGCCGGAGATTGTGGCTCGCTCGCTCGCTGCCGCCCAGGACGACGCTGCTGTCAAGCGTAACCTGCGCAAGTACGTCGAGGAGGACGACCTTGACTCCCTCGACTCCCTCGACTCCCTCGACTCGTTCGATGAGACCGAGGAACGCGCAAAGGTGATCAATGTGAAGCAGCTCAAACAGCTTGCTAAGACAAAGAATGCGCATCTACCGGTCAAGTTTGAGAACCTGAACGCCAAAATGCAACAGAACATGGTCAGTTCTTGGGCAAAAAAAAATCTAAACGAGGTCAAGTTCGCCAAAAAGCTG…	MRFFYVTLVAAVTLLASANAVSTKQNQISETSPEIVARSLAAAQDDAAVKRNLRKYVEEDDLDSLDSLDSLDSFDETEERAKVINVKQLKQLAKTKNAHLPVKFENLNAKMQQNMVSSWAKKNLNEVKFAKKLGLKSVNDVGNKNYPAFQKFREMFT	RNLR	DETEER	20
PhraRXLR124	Phytophthora ramorum	Scaffold50	-	82939	83358	ATGCGGTTCACCTACCTCGTTCTAGCAGCAGCGGCTGTCCTTCTTGCGGGCAGCAACACGGTCTCGGCCTCTGACCAAAAGAACATCGGCGAAGTGACTTCAGCTAACGCTGTGGCTTCTGTCCGTGCCCTCGCTGCTGATGTTGAGAGCACGAGACGCCTGCGGGCTGACAAGAGCGTTGGCAAGGAGGACGATGAAAACGCCAAAGACGGCAGTGAGGAGAAGGGGTTGTTCGACTACTTGGTTAATCGGTATGCCGCGAAAACGACGTACCGTGGTTGGTATCGCTCAGGGATGAACCCGAAAGAAGTCAAACAAATGCTGCGGAACCGGGAGGCGCAAGGTCGCTACGTCGACTGGGATCTTGCTGATGGATACGAGGTGTACTACTACAGGAGG…	MRFTYLVLAAAAVLLAGSNTVSASDQKNIGEVTSANAVASVRALAADVESTRRLRADKSVGKEDDENAKDGSEEKGLFDYLVNRYAAKTTYRGWYRSGMNPKEVKQMLRNREAQGRYVDWDLADGYEVYYYRRKHSLFYD	RRLR	DDENAK	23
PhraRXLR125	Phytophthora ramorum	Scaffold50	+	89489	89887	ATGCGTCTAAGCTGCATCGTCCTAATCGCTGTGGCCACTATATTGACTAGTGCCAACGCCGTGTCAGCTGTCACGGAGCAGACTTCTTCCAAGGTGGCTCCGCCAATGCTCAGTGGTGTACAGAGCAACGTCGAGACGAAGCGAATGTTGAGGACTGAAGAAGCCGCTAGTGAGGACATCAACACCGAAGAAAGGCGTTTGGTGAATGTTGATCTCGTCATCAAGGACGCTGTGGTGAGTCTGAAGAAGGCTGTCAAATGGAAGGCGGAGTTTCTTGTGTGGAAGCTGGCCAACAAGAAATCCGCACAATTGGCTACTGCGTGGGGAGTCTCCAACAGGGGGCACACCAAGTGGAAGAAGCTCATGGCTTACAAGAAGTACTACGGCCCGGAGTACTCG	MRLSCIVLIAVATILTSANAVSAVTEQTSSKVAPPMLSGVQSNVETKRMLRTEEAASEDINTEERRLVNVDLVIKDAVVSLKKAVKWKAEFLVWKLANKKSAQLATAWGVSNRGHTKWKKLMAYKKYYGPEYS	RMLR	EERR	23
PhraRXLR126	Phytophthora ramorum	Scaffold50	-	90092	90526	ATGCGTCTGAGCTACGTTTTCCTGGTTGCTGTGGGTGCCCTCGTGGCTAGCGCCAACGCTCTACTACCAGCCACCACGGATCAGACTGCTTTCAAGATTGCAACTCCGCTGCTCGACGGTGAGCAGAACAATGTCGGCGGAAGGCGATTTCTGAGGACTGGAGATGCAGCAAGTGATAATGTCCCCAACACTGAAGAAAGAAGACGGCTGGTGAACATCGATCTCATCCTCAAGGACGCCGCTATCAGTGTCAAAAAGGCGACCGCGTGGAAGGCGCAGTTTCTTTGGTGGAAAATGATCAACAAGAAACCATTCACGTTGGTTCAAGAGCTAGGAATCTCCCACCTGGGCACCGCCATGAGGTCGCATTCGAACTGGAAGAAGTACGTGGCTTATCAC…	MRLSYVFLVAVGALVASANALLPATTDQTAFKIATPLLDGEQNNVGGRRFLRTGDAASDNVPNTEERRRLVNIDLILKDAAISVKKATAWKAQFLWWKMINKKPFTLVQELGISHLGTAMRSHSNWKKYVAYHEFYGKGPLRYTD	RFLR	EERRR	20
PhraRXLR127	Phytophthora ramorum	Scaffold50	-	94143	94361	ATGATGCGCCGTGAGATTGCTTTGTGTGTTTCCATGTTGTCGCACACAATCGCTACTAGATTACTCAGGTCTAGACCGTACTGGTCCAAGATAAGATCTAGAAAGCGTATGTGTTCGTCAACGGTCATACTCTCTTCGTCGAGGAATGATGACAGAGCGAAGAACCGTGCACCCTTCCGGGTACAGCGAAGACTGCCAGCAAGTGCTCACAGTCATCCG	MMRREIALCVSMLSHTIATRLLRSRPYWSKIRSRKRMCSSTVILSSSRNDDRAKNRAPFRVQRRLPASAHSHP	RLLR	DDRAK	18
PhraRXLR128	Phytophthora ramorum	Scaffold50	+	98700	99098	ATGCGTCTAAGCTGCATCGTCCTAATCGCTGTGGCCACTCTCTTGGCTAGTGCCAACGCCGTGTCAGCTGTCACGGAGCAGACTTCTTCCAAGGTGGCTCCGCCAATGCTCAGTGGTGTACAGAGCAACGTCGAGACGAAGCGAATGTTGAGGACTGAAGAAGCCGCTAGTGAGGACATCAACACCGAAGAAAGGCGTTTGGTGAATGTTGATCTCATCATCAAGGACGCTGTGGTGAGTCTGAAGCAGGCTGTCAAATGGAAGGCGGAGTTTCTTGTGTGGAAGCTGGCCAACAAGAAATCCGCACAATTGGCTACTGAGTGGGGAGTCTCCAACAGGGGGCACACCAAGTGGAAGAAGCTCATGGCTTACAAGAAGTACTACGGCCCGGAGTACTCG	MRLSCIVLIAVATLLASANAVSAVTEQTSSKVAPPMLSGVQSNVETKRMLRTEEAASEDINTEERRLVNVDLIIKDAVVSLKQAVKWKAEFLVWKLANKKSAQLATEWGVSNRGHTKWKKLMAYKKYYGPEYS	RMLR	EERR	23
PhraRXLR129	Phytophthora ramorum	Scaffold50	-	160298	160771	ATGCGCGGCTACCAAGTTGTTCTGCTGGCCGTCGCCGCTCTTCTTGCCTCCACCGATGCCGCTACGGAGATCGAACAGTCGAAGATGGCCGTACCTGAGACCCCGGCCTGGGTTATTCCACTCGCCGCTGAAGGAAATGATGGTGCAGCCAAGCGGTTCTTGCGATCGGAGACGACGATCGCCGAGGAGGAGGCCGACGAGGAAGAGCGAGTGATGCCCGGAACCGCGGCGGCCGAGAAGCTCATTCCGAAGTTGCAGAAGGTTCTGAGCAACAAGCAGTTGGTCAGCCAGAAAGAGGAAACGCAGTTCGCTCTGTGGTTCGTCACAGGACGAGCACCGGGCTACGTGGCAAAGAATATTCTGAAGGTTGACCCCCTTTCTAGTACCGGGAAAGCGATC…	MRGYQVVLLAVAALLASTDAATEIEQSKMAVPETPAWVIPLAAEGNDGAAKRFLRSETTIAEEEADEEERVMPGTAAAEKLIPKLQKVLSNKQLVSQKEETQFALWFVTGRAPGYVAKNILKVDPLSSTGKAIAVYHRYTQWFQQYFSTGGIRFHTSN	RFLR	DEEER	20
PhraRXLR130	Phytophthora ramorum	Scaffold50	+	222947	223312	ATGCGTCTGCACTACGCTTTCGTGTTGGTCGTGGGTGCCCTCCTCGCGTTTGTCGATGCTCTATCGACAGAAACCTCCACCCAGACCGAATCGATGGAGATCAACGCACCTGACACCCCGCAGTGGAGCCAAGCCCTCGCTGTCAAAGAAAATGATCTTACTACTCAGCGCCTCCTTCGACAGAGGCATGCCACTGATGACGCGGAGGAGGAGAGAAATATCCTCACAAAGCTTGGCGGCAAGCTGGCAAGACTAGCGAAGTACAACTGGTGGCTTTTCACTGGTAAGCACCCCTCGCAGATCAAGAACCCGGGCGGTTACTGGAACTTCTACTACAACAGAATGATTCGAGGAGGGAATTATGCG	MRLHYAFVLVVGALLAFVDALSTETSTQTESMEINAPDTPQWSQALAVKENDLTTQRLLRQRHATDDAEEERNILTKLGGKLARLAKYNWWLFTGKHPSQIKNPGGYWNFYYNRMIRGGNYA	RLLR	EEER	20
PhraRXLR131	Phytophthora ramorum	Scaffold52	+	16803	17195	ATGGTGAACCCCGCATCCCTTGCCGTTGCTGCCGCCGTCATATTGGTCCTCTCGAACATAACCTACGCTCACTCGGAAGACGATGCCATTCAAAGAGGGGGTGCTGATGTTGCACGACACCAGCGGTTTCTGCGTGTGGGAGTTGCGAGTGGCAGCAGCCACGATACCGCACTTCTAGGCGAAGAAGGCGCCGTATTCAGCCAGGGCAGTTCGACTGGCCACGCGTCATCTTCTGCCGACGCAAGCCACGATGACAAGCCTCCTGCCCACCACCACCGGCACGATACGCTAAAGGACAAACCCACGGACGACAAGAAGGCCGACCATCTTCCGTCCAGCCAGACAGCCACGACCGCGACCGTCACCACGAAGCCTCTGCATCGTCATCGTCGA	MVNPASLAVAAAVILVLSNITYAHSEDDAIQRGGADVARHQRFLRVGVASGSSHDTALLGEEGAVFSQGSSTGHASSSADASHDDKPPAHHHRHDTLKDKPTDDKKADHLPSSQTATTATVTTKPLHRHRR	RFLR	DDK	25
PhraRXLR132	Phytophthora ramorum	Scaffold52	+	148812	149264	ATGCGTCTCTCCAACTTCGTAATCGTGGCTGCCGCTGTAGCTGGTCTTGTTGCCAGCGGGAATGCGCTCTCTCCGGCCGACTACAGCAAGGTTTCGGAAATGGCGTCGCCCGATACGATCAAGGCTGTGCAACATTACAGAGGTAACTCCAAGAGGTCCCTGCGGGTTGTCGAAAGTGCCGATGAAAACGCAGACGACGACAACGAAGAAGAAAGGATTAACTGGACCTCTGTAGCTAAACACTTTCCGGGAACAGCGGCCAAGAAGGCGGCAGACGCCAAGAAGGAGAAAAGTATAATGGCAAAACTAGCCCCGGCATTCGCGGACTACAACCGTGCCGAATTGCAACCTCTTGACGTTTACCGTGCGATGAGAAAGGAGGGCTTTTCCAAAACAAAG…	MRLSNFVIVAAAVAGLVASGNALSPADYSKVSEMASPDTIKAVQHYRGNSKRSLRVVESADENADDDNEEERINWTSVAKHFPGTAAKKAADAKKEKSIMAKLAPAFADYNRAELQPLDVYRAMRKEGFSKTKAMEHGTQYQAYLTNLGLY	RSLR	EEER	22
PhraRXLR133	Phytophthora ramorum	Scaffold52	-	241205	241666	ATGCGCTTCTACTACGTTGCTGTGCTGATCGCCACTACCCTCCTCTCCACTAGCTTCGCCCTACCAGCGACCACGGAATCCGAGACGGACCGAGTGTCAACGGTTGCAGCAGAGCGGAGTGTTGATTCCCTGAAGCGATTTTTGAGAGCTGTTCCTGACTCTGACGAAGGCGAAGACGAAGAGCGGGCGTCGTCGCTGCTGGCCAAGGAATTTGTCCAGAAAATGAAGACGATGGTACTAAAAAAAGAACTCCTGGCTGTAGCCCACGCTGACGAGGCCACGAAGCTCGCCCAGGTGAAGAAGGTGTTTCAAGCAGGCACAAAACCCAGCGCTGTAGCAAAAATGCTGGGCGTCTCTCCTATCAGTGGAAACGGGAGGTTGTACAACCTCTTTCGCAAG…	MRFYYVAVLIATTLLSTSFALPATTESETDRVSTVAAERSVDSLKRFLRAVPDSDEGEDEERASSLLAKEFVQKMKTMVLKKELLAVAHADEATKLAQVKKVFQAGTKPSAVAKMLGVSPISGNGRLYNLFRKYESYYLKHATTDDIGIRFHVD	RFLR	EDEER	20
PhraRXLR134	Phytophthora ramorum	Scaffold54	-	19843	20259	ATGCGTTTGAGCTACGCCGTACTAATAGTGATCGTAGTCACTTTCGTTGCAAGTTGCAATGCCTCCTCCGTAGCTAAGGTGGAAACATCGAGTCTATCTCAGCCTCGTGATACCCCATTGAATGGCTACAGGTTTCTCCGGACAACTCCTGCTGAAGATGAAGAAAGGGCCATTGACTTCAAAAAGGTGTTCGACGTCAAGAAATGGTTCGGTCTAGAAAAGAAAAACTTCAGCATGAAAACGATGAAGAAGATGTTGCAAAACGAGCAGTTCAAGACCGACATATTCAAGAAGTGGGATAAATTCACAGTGGAGACGGTCAAGTTGAAAATCGGGCAAAAAACCTTGAACGACAAGCGCTTCGCGGAGTTATTGGTTGAGTATGTGAAACACGGTCGG…	MRLSYAVLIVIVVTFVASCNASSVAKVETSSLSQPRDTPLNGYRFLRTTPAEDEERAIDFKKVFDVKKWFGLEKKNFSMKTMKKMLQNEQFKTDIFKKWDKFTVETVKLKIGQKTLNDKRFAELLVEYVKHGRTYGRWG	RFLR	EDEER	21
PhraRXLR135	Phytophthora ramorum	Scaffold61	+	170669	171043	ATGAACTTGATGCGTTTGGCAACCTTCTGCTTGTTCACGACGTCTGACATAGCCGTCGCTGCGAGGTCTTTCACCTATGGTACAACAAAAAGTTCACGGCGAGTGAGTGAAATGCGAGCTTGCAGCAATCGTGAGCTACGAGTGATCCCGTACCAGGATGTTTTTACGCTTTTCCTGCTCCAGTTCCAGGAAAAACGGGTCGGCAGATGCAATCCAGAGGCCGATGAATACGCCTCCGACAGCGCAGATGAACGAGAGTATGGTCAATCCAGCTTCAAAGTTCACGGTCAACACAGAGCCATCTTCTCGCGTCAGCTCGAGTGCGTTCATGCCGGTGAAGTGCATGCACCAAATGCCACACCCGCCCAGCGCAAC	MNLMRLATFCLFTTSDIAVAARSFTYGTTKSSRRVSEMRACSNRELRVIPYQDVFTLFLLQFQEKRVGRCNPEADEYASDSADEREYGQSSFKVHGQHRAIFSRQLECVHAGEVHAPNATPAQRN	RELR	DER	20
PhraRXLR136	Phytophthora ramorum	Scaffold61	+	287569	288039	ATGCGTGTATCTGAGTTCCTTGTCCTGGCAATTGCTGGCTTTTTGGCCTGCAGCGATGCCTTTGCGGTGACTTCGAACGATAAGCACCAGCAAGTCCTCTCGACTAGTCAAGCGCTCCGGAACCGCGACCTCGCTGACGACAATACAGTCTACGCCAACGAAAAACGGGTCCTGAGGACTCGCCAAACCTCTGACGATGAGGATGAAGACGCAAAACTGAAAACCGAGGATTCCGACTCTGACGACGAGGAAGAAGAGAGAGGTCTCACTTCGACACTGGACTACCCGAAATACTGGCGCTGGTTCCGCGCGCACATGACTCCGTACGATGTCAAGGAGGTGCTGGGACTAACTGGGCTGAGACCTCTGGTGAAGCCCATCAAACGACGCGTATACAAG…	MRVSEFLVLAIAGFLACSDAFAVTSNDKHQQVLSTSQALRNRDLADDNTVYANEKRVLRTRQTSDDEDEDAKLKTEDSDSDDEEEERGLTSTLDYPKYWRWFRAHMTPYDVKEVLGLTGLRPLVKPIKRRVYKGYVRFYEKHCRLPKYRRMAFCRAA	RVLR	EDEDAK	20
PhraRXLR137	Phytophthora ramorum	Scaffold62	+	223762	224049	ATGCAGGTTAACCACCTCCGTTTGGCTGGTGCTCTCCTTTTGCTCGCCGTCGACTTCCAATACCGTCAGCTCGCGTGCGAAGAAGTTCCTGTACTTCTCCAGCAGCAACTGCTCCTCAAAAGTATACGCTCGCTCCGGCATGACGTCCAGATCTTCCTCCCGCATGGACTGCACTGCCATGGCATAGGTGATGTCATGCCCGACGAGAAGCGCGAACTGGCCGCCTTTGGGATGGAACAAGCTCGAATCCGTGACGTCATACCGTCGTCCTTGGAACATGATTGTCCG	MQVNHLRLAGALLLLAVDFQYRQLACEEVPVLLQQQLLLKSIRSLRHDVQIFLPHGLHCHGIGDVMPDEKRELAAFGMEQARIRDVIPSSLEHDCP	RSLR	DEKR	26
PhraRXLR138	Phytophthora ramorum	Scaffold63	-	209955	210539	ATGCGTCTGCACTGGATCATAGTTTTGGCCCTCGTCGCATGCGTGAATTTCACCTCAGCGTCAACAACGTCGAAGACGACAGCACAAAAGTCTCAGACGGTTGCTCGCGTGCTCAAGGCTAACCGAAACGCGTTTCCCCTCAATAGGTTGCTGAGGGCTGACAGTTCGTACGATGAAAATAGTGAAGAAAGAGCGGTCAGCGTCTCCGGTATGGCTGGCGCGATTAAGTTGAAGTCGTCAATGATCGAGGAGAGCGCCAAGCTAAAATGGTGGTTATATACGAGAAAGTCTGCGCCTCAGGTTTTCAAACTTCTAAAGATCGACGACCCAATAAATGACGTGCTGACGAACTCGAAGATGAACGATTTGGCCAAGTATATATCTATGTACAACAAGAAG…	MRLHWIIVLALVACVNFTSASTTSKTTAQKSQTVARVLKANRNAFPLNRLLRADSSYDENSEERAVSVSGMAGAIKLKSSMIEESAKLKWWLYTRKSAPQVFKLLKIDDPINDVLTNSKMNDLAKYISMYNKKNPNNQVSMVDVLSARYGGEAAVATMFVRAKQSEATTNLATKLQAEQVAGWLKKEKSTTFSKS	RLLR	EER	20
PhraRXLR139	Phytophthora ramorum	Scaffold63	+	234231	234584	ATGGCGCTGTACTACGTCGTTCTACTAACAGTGGCTGCCCTCCTCGCCAGCATTGATGCTGCCTCGGCAATTACCGACGCCAAGGAACTTACCATACCAGAGGCGGCCGTGTTGCCCTCCCATCAAGATTCTGTGAAAAGATTTCTGCGGACGAACATGGAGCGTGCTGAGCGTGACGCCACCGCGGACAGCGAGGAGAGGGGTGTTGCCAACGACTTAACGCACGCAATTGGCCATTTTGACGGCATGGCCAAGACCGGGTTGGAGCAATATTATACCTTTTCGATTTCCAAGTGGCTCTCTAAGCTCAGAAAGAAGATCACCAACAAGCTTACGGGAAAGAACCAGACACCA	MALYYVVLLTVAALLASIDAASAITDAKELTIPEAAVLPSHQDSVKRFLRTNMERAERDATADSEERGVANDLTHAIGHFDGMAKTGLEQYYTFSISKWLSKLRKKITNKLTGKNQTP	RFLR	EER	23
PhraRXLR140	Phytophthora ramorum	Scaffold64	+	89009	89887	ATGCGCTTGCCTTCTATCCTTCTGGTAGTGTCTGCGCTCACCCTTTTCGCAAGCGGCACCGCCTTATCTGCGGATACTGACAAGGGCGTGATGGTCTCCACGATGGCGTCCCCAGACTCTGGGTTGCTGGATGTGGGGCACAACAGCGGGAAGAGGTTCTTGCGAGTCCACGAAACAGCCAATGAAGACGATGGCAGCGAAGAGAGACTGTCCGGTGCGAACATGTTCAGCACGAAGAAGATCAAGCAGGCGATGGCGGACCCCAACTACGCGAAAACGTTGTTCCGGAGATGGAAGCGTAACGGAGTCGAAGCTGACGGTGCTTTCAACAAGTTGAAAGCGTACAACATTGACAACGACAACGTCTTCCGGCTCTACAAGAATTACTTCACGTGGCTC…	MRLPSILLVVSALTLFASGTALSADTDKGVMVSTMASPDSGLLDVGHNSGKRFLRVHETANEDDGSEERLSGANMFSTKKIKQAMADPNYAKTLFRRWKRNGVEADGAFNKLKAYNIDNDNVFRLYKNYFTWLKTRHPVGVVTGDKKMFDETKLKKAMGDGTYANTLFGRWKRNGLDSDEVFTRFQKMGVKKDNNLYKLYTDYFAWLQIHHPIPGSQKVSAKDFLFDSTRLNRAMKDTTFAEKLFAKWKTSGLDSDPVFVKFRALGSKKGDNKLDKLYRDYFKWLEIHYPTAG	RFLR	EER	23
PhraRXLR141	Phytophthora ramorum	Scaffold64	+	105447	106328	ATGCGCTTGCCTTCTATCCTTCTGGTAGTGTCTGCGCTCACCCTTTTCGCAAGCGGCACCGCCTTATCTGCGGATACTGACAAGGGCGTGATGGTCTCCACGATGGCGTCCCCAGACTCTGGGTTGCTGGATGTGGGGCACAACAGCGGGAAGAGGTTCTTGCGAGTCCACGAAACAGCCAATGAAGACGATGGCAGCGAAGAGAGACTGTCCGGTGCGAACATGTTCAGCACGAAGAAGATCAAGCAGGCGATGGCGGACTCCAACTACGCGAAAACGTTGTTCCGGAGATGGAAGCGTTACGGATTCGGAGGTGACGATGCTTTCAACAAGTTGAAAGCGTACAACATTGACAACGACAACAGCGTATACAAGCTCTACACGAATTACTTCACGTGG…	MRLPSILLVVSALTLFASGTALSADTDKGVMVSTMASPDSGLLDVGHNSGKRFLRVHETANEDDGSEERLSGANMFSTKKIKQAMADSNYAKTLFRRWKRYGFGGDDAFNKLKAYNIDNDNSVYKLYTNYFTWLETHHPVGVVTGDKKMFDETKLKKAMGDGTYANTLFGRWKRNGLDSDEVFARFQKMGVMEDNNLFKLYTDYFAWLQIHHPIPGSQKVSAKDFLFDSTRLNRAMKDTTFAEKLFAKWKTSGLDSDPVFVKFRALGSKKGDNKLDKLYRDYFKWLEIHYPTAG	RFLR	EER	23
PhraRXLR142	Phytophthora ramorum	Scaffold64	+	155923	156804	ATGCGCTTGCCTTCTATCCTTGTGGTAGTGTCTGCGCTCACCCTTCTCGCAAGGGGCACCGCCTTATCTGCGGATACTGACAAGGGCGTGATGGTCTCCACGATGGCGTCCCCAGACTCCGGGTTGCTGGATGTGGGGCACAATAGCGGGAAGAGGTTCCTGCGAGTCCACGAAACAACCAATGAAGACGATGGCAGCGAAGAGAGACTGTCCGGTGCGAACATGTTCAACACGGAGAAGATCAAGCAGGCGATGGCGGACTCCAACTACGCGAAAACGTTGTTCCGGAGATGGAAGCGTAACGGATTCGAAGGTAACGATGCTTTCGACAAGTTGAAAGCGTACAACATTGGCAAGGACAACAACGTATACAAGCTCTACACGAATTACGTCACGTGG…	MRLPSILVVVSALTLLARGTALSADTDKGVMVSTMASPDSGLLDVGHNSGKRFLRVHETTNEDDGSEERLSGANMFNTEKIKQAMADSNYAKTLFRRWKRNGFEGNDAFDKLKAYNIGKDNNVYKLYTNYVTWLDTHHPLGVVTGDKKMFDETKLKKAMEDGTYANTLFGRWKHNRLDSDAVFARFQQMGVKKDNNLYKLYTDYYAWLQIHHPIPGSQKVSAKYFLFDSTRLNRAMKDTTFAEKLFAKWKTSGLDSDLVFTRFRALGSKKGDNKLDKLYRNYYDWLQIHYPTVG	RFLR	EER	23
PhraRXLR143	Phytophthora ramorum	Scaffold65	-	187089	187550	ATGCGTCTCATTTTCTGGGCTCTGATCGTGACTTTGATCAGCCTCCTCTCGAGTGGCGAGGCAGCGTCGACGGACAAGAAACAAATGGCGCAGCGCGACTCGGAAATCGTGTTTCTGCCTCGCGAGCTTGCGGACAACAAAGATGGGGAACGTTTCCTAAGGACGCAGAACGAGAAGACTGCGGACGGCGACGACGACGAACTCGACGCTGACGACGAAGAGCGTGGGGTCATGATGAAGATCAGAGGATTCCTGAGCAATTTGGGGGCGAAATACCACAACTGGAAGGTGAAACTGCTTACGCCCCGGTTTGAGAAGTTGGTAAAGGAAGGGAATTCGCTCGATGACGTGAAGAAGATGTATGGTATTGGAGAGGGGGGTACGCCATCGAGAAACAAG…	MRLIFWALIVTLISLLSSGEAASTDKKQMAQRDSEIVFLPRELADNKDGERFLRTQNEKTADGDDDELDADDEERGVMMKIRGFLSNLGAKYHNWKVKLLTPRFEKLVKEGNSLDDVKKMYGIGEGGTPSRNKRFYKLFEEWAKTNYPNGLPKQ	RFLR	DDEER	21
PhraRXLR144	Phytophthora ramorum	Scaffold65	-	188853	189314	ATGCGTCTCATTTTCTGGGCTCTGATCGTGACTTTGATCAGCCTCCTCTCGAGTGGCGAGGCAGCGTCGACGGACAAGAAACAAATGGCGCAACTCGACTCGGACATCGGATTTTTGTCTCGCGACAGCGAGCGTTTGCTGAGAGAAGGGACCAAGAAGATTGCGGACGACGACGACGACGAACTTGCCGCTGACGACGAACTTGCCGCTGACGACGAAGAGCGTGCGATCATGGTGAAGATCAGAGGATCTTTGAGCAAACTGAGGGCGAAATACCTCAAGTGGAAAATGAACCGGCTTACGCCCCGGTTTGAGAAACTGGTAAAGGACGGGAATTCGCTCGATGACGTCAAGAAGATGTATCGTATTGGACAGTGGGGTACGCCATCGAGAAACAAG…	MRLIFWALIVTLISLLSSGEAASTDKKQMAQLDSDIGFLSRDSERLLREGTKKIADDDDDELAADDELAADDEERAIMVKIRGSLSKLRAKYLKWKMNRLTPRFEKLVKDGNSLDDVKKMYRIGQWGTPSRNKRFYKLFEEWVKTNYPNGLPKQ	RLLR	DDEER	21
PhraRXLR145	Phytophthora ramorum	Scaffold65	-	219463	219948	ATGCGTTTGTTGTTGTGGGTCCTGCTGGCGACGCTAGTTATTTACATTTCCACCACTAATGCAGCCTCGGCCGTCACCGACTCGGAGGATACCAAGCTTTCCCAGCTCACATCGGAGGATATCGAGGCTCTGACTCACCTACTTGCTGTTGAGAGCGACGTTGACGCAAAGCGCTTCCTGCGAGGTGACACGGAGACAGATTTGACGACAGCTGGCAGCGACACGGATGCGCTTGACGCCGAAGCTGAAGAGAGAGGAATCGTTCCGTCCTCGGTCACGAACTTGATTAACAAAGTGAAGAACGGTTGGTCCAAGTTCAAGACCAAAGCACTCGAGAAGGCTTTCAAGCATATGATGAAGAATGGCGAGGATCCCACGAAGCTGGCCAAGCGCTTGGAG…	MRLLLWVLLATLVIYISTTNAASAVTDSEDTKLSQLTSEDIEALTHLLAVESDVDAKRFLRGDTETDLTTAGSDTDALDAEAEERGIVPSSVTNLINKVKNGWSKFKTKALEKAFKHMMKNGEDPTKLAKRLEIGGAAEPRYEKLYEKYTAWWINYHTNAGT	RFLR	EER	21
PhraRXLR146	Phytophthora ramorum	Scaffold67	-	203706	203990	ATGCATAGGTTAGTTCTCGTAGCGACAACGTTACCCGCCATTCATTGCCCTCACCTTGGCCTTGTTGACTGCAAGGCGGCAGCGTGCTTCTCCCGAGGTTGTCCCTTTGCATATACCAAAGTCCATGGCCATCCCCAGCTTGACAATCTCCGCCTGCTGCGTAGCCTTGAATGCAAACTTGTTCTTCTCCGTAGCAGGCAGCAGTGCTGCGTTGAGCACTGCGACGATCGATCCCGTCAATTCTCTCCAATGACTTTCGTAGGAGTCTCCAAAGAGAAAGACCCC	MHRLVLVATTLPAIHCPHLGLVDCKAAACFSRGCPFAYTKVHGHPQLDNLRLLRSLECKLVLLRSRQQCCVEHCDDRSRQFSPMTFVGVSKEKDP	RLLR	DDRSR	16
PhraRXLR147	Phytophthora ramorum	Scaffold69	+	151459	152001	ATGCGCTTTGGTTACGCCCTGTTGGTGCTGACGACACACCTCCTCACTGCAAGCTGCGATGCCGCACCAACCGCTACTGATGCCAAGTCTGTGAAGGTTGTTGGTCCAGGTCCTACAGACGGCAACAGGTCCCTCCGAGTGCGTGAAGCAAGCAACGATAACAACAACGACGCCGACGTGAATGATGAAGAGAGAACATTCAATCTGAAACAATTTCTCGGCTTAGAACCGAGCACCAACCTGTTTGCCAAAAGCAAGCTGAAGAAGATGCTGAAAGATGAAAATTTCAAGATCGAAATGTTCGAGAAGTGGAACCAACAGGATCTTGGCGCGGGTGAAGTCGCGTTAAAACTGGGGATGCCCTACCGCACGCGTTTCAAGAAGCTGCTCATGCAGTAT…	MRFGYALLVLTTHLLTASCDAAPTATDAKSVKVVGPGPTDGNRSLRVREASNDNNNDADVNDEERTFNLKQFLGLEPSTNLFAKSKLKKMLKDENFKIEMFEKWNQQDLGAGEVALKLGMPYRTRFKKLLMQYINRGGTTATATAAKEPGKKKVTIIEPTIDDVRYFDTDAMLEWLHHFGR	RSLR	DEER	21
PhraRXLR148	Phytophthora ramorum	Scaffold71	-	38649	39368	ATGCGTTCCCTCTTCATTGCGTTGCTGCTTAATGCCGTTCTACTCGTAGCCAGCGAAGCTACCTCGGCGACTACGGATTCGACGGTGGGTTTGGGTGACTTAGTCTCTGCCGACCAGTACGATCTTGACGTCAAAAGAAAACTACGAACGCGCGGTGAAAACGACGACGGAGAACGGACGATAAGCATCTCAAGCGTCTCGACGGTCTCAGGGAAGGCCACGACATGGACGTTTCACTATGGCGATGAAGCTCTTCAAAAAGTTCTCGAAGCGGTGAAGAAGACCTCCAGTGCAAATGATATCCTCAAGAAATTGCAGGTGAGACCGAGGAATCAGAGATCTGTCGACAACATGTTCGAGCTGCTCAAGCTCGACGAAGGAGTGAGTAAGCTGCTAACC…	MRSLFIALLLNAVLLVASEATSATTDSTVGLGDLVSADQYDLDVKRKLRTRGENDDGERTISISSVSTVSGKATTWTFHYGDEALQKVLEAVKKTSSANDILKKLQVRPRNQRSVDNMFELLKLDEGVSKLLTSPNLNAFVTYMNVFNRGNPAKETTLVKTMTISYGDELLAKALEAAKHVPSTRKMATDLQMAQFAMWLSEGAKPSQIWKILKMNKATWMTNPDAQIWRGYNEFFKLHQ	RKLR	DDGER	22
PhraRXLR149	Phytophthora ramorum	Scaffold71	-	77782	78966	ATGCGTTTCTACTTCACGATTGTACTTCTCATTGGAGCGTTCTTCGCAAATGCTGGTGCTGATTCAGCGGCGATGAACGCGAAGGCAACGACTACCAACTACGCGGAGATGGCTCGTTCACTCACTGTGAACCAGTACAAAAGACTGCTCAGAGCCGACGATACAGTACATGAAGACGTGGAGGAGAGAGGAATCACAAGTGCTCTGAAGTCGCTTCCTGGAGTGGACAAGGCTAAGAAGTTGCTACTCAAGCAACAACTCGCTGCGTATCTGAAGAAAGAAAAGAGCGCCGACGACGTTTTCTCGAAGCTGAACCTCGCCAAGACAGGAGACAAACTCTTCGAGAGCCCGAAATTCCTCGCTTGGGTCAAGTACGTGGACGATTTCAACATGAAGCAG…	MRFYFTIVLLIGAFFANAGADSAAMNAKATTTNYAEMARSLTVNQYKRLLRADDTVHEDVEERGITSALKSLPGVDKAKKLLLKQQLAAYLKKEKSADDVFSKLNLAKTGDKLFESPKFLAWVKYVDDFNMKQKDPDKAMSMIPTLTKQFGDASLAKMLAVAARSPSTKRLAESLQAQQLKSWKEAGLSVDDVFRRLSLNTGLDDILTNPLFLTFNKYLVDFNTWNPGKSTTMVETLARSYGDIPVAKMLEAATKVDDTKAMATRLQDQQRDVWKDMGLNVDDVYSQVLRLDDTTGNLFENPNFAVWTKFVDDFSGGQTSSFEALWKILGEKTLVQKLVASSQTKRNSTVRELQNDLIRKWLSLKTPPAEVSKLLGTSFEGTTLASRYKWNFSNQ	RLLR	EDVEER	20
PhraRXLR150	Phytophthora ramorum	Scaffold71	+	81797	82627	ATGCGTCTCCACTTTGCGGCATTACTAGTCGTTGGCGTGCTCTTTGCCAATGCCGGAGCTGGTTCGGTGAAGACGATGACTACAGACGCAGAGGGAGCTCGTTCACTTACGTCGGACCGGTACAAAAGACTTCTCCGAGCTGACTCCGCAGTAGATGAAGAGAGGGGAATCACAAGTGCTCTGAAGTCGCTTCCTGGAGTGGACAAGGCTAAGAAGTTGCTACTCAAGCAACAACTCGCTGCGTATCTGAAGAAAGAAAAGAGCGCCGATGACGTTTTCTCGAAGCTGAACCTCGCCAAGACAGGAGACAAACTCTTCGAGAGCCCGAAATTCCTCGCTTGGGTCAAGTACGTGGACGATTTCAACATGAAGCAGAAGGACCCGGACAAGGCGATGTCG…	MRLHFAALLVVGVLFANAGAGSVKTMTTDAEGARSLTSDRYKRLLRADSAVDEERGITSALKSLPGVDKAKKLLLKQQLAAYLKKEKSADDVFSKLNLAKTGDKLFESPKFLAWVKYVDDFNMKQKDPDKAMSMIPTLTKQFGDASLAKILAVAARSPSTKRLAESLQAQQLKSWKEAGLSVDDVFRRLSLNTGLDDILTNPLFFTFNKYLVDFNTWNPGKSTTMVETLTRRYGGLSVREMLEAAMKVDDTKAMATRLQAQEIDLWKDMGLDADVCI	RLLR	DEER	20
PhraRXLR151	Phytophthora ramorum	Scaffold71	-	93342	94313	ATGCGTCTTCATCATATCGGTGTTCTGGCTGTGGCTGCTCTTCTCGTAAGCGTCGACGTGGTTTCATCAACCATCAGCTCGAAAATCAAAGCACACAACTTCGAGGCTGTGGCTCGTCCCCTCGCTGACAATCGGAACGACATTCTACCCACGAGACTGCTGAGGACTAACGATCTGCTGAATCAAGATACCGAGGAGAGGCTATTTGGCCTTGAGAAGGCTTCGGAAGCGATCAATTCGGCGGCATCCAAGATCAAAATGAACCTGAATATCCGAACCTGGGTGAAGGAGGGGAAAAACGCTGACAACGTCTTCAACCTGCTCCAGCTCGATGACAGGCTCGATCACGTGCTCTCCAGCAAAAACTTCAAGTATTGGTCGAAATTCATCGCCGCGTAC…	MRLHHIGVLAVAALLVSVDVVSSTISSKIKAHNFEAVARPLADNRNDILPTRLLRTNDLLNQDTEERLFGLEKASEAINSAASKIKMNLNIRTWVKEGKNADNVFNLLQLDDRLDHVLSSKNFKYWSKFIAAYNTKNRDSRVSMIDLLTARFGEAGVSRMLISAKKVKSTEKLATTLQSAQVAGWINKGETPGRVFRILKLTDWEVNILGSRNLEAYVNYLGVFNHRNSKQKTTLLNVFTQEHGSEKKLVDWLQTSRIKFGATTKGDELEAALFMKWFKKKLSPKGVFKTLGLSSSNLDSYSPLLNRYHEFHTEELAKVRNAVP	RLLR	EER	23
PhraRXLR152	Phytophthora ramorum	Scaffold71	-	133401	134360	ATGCGTCTTCACCATATCGGTGTTCTGGCTGTGGCTGCTCTTCTCGTAAGTGTCGACGTGGTTTCATCAACCATCAGCTCGAAAATCAAAGCACACAACTTCGAGGCTGTGGCTCGTCCCCTCGCTGACAATCGGAACGACGTTCTACCCACGAGACTGCTGAGGACTAACGATCTGCTGAACCAAGATACCGAGGAGAGGCTATATGGCCTAGAGAAGGCTTCGGAAGCGATCAATTCGGCAGCATCCAAGATCAAGATGAACCTGAATATCCGAACCTGGGTGAAGGAGGGGAAAAACGCTGACAACGTCTTCAACCTGCTCCAGCTCGATGGCAGGCTCGACCACGTGCTCTCCAGCAAAAACTTCAAGTATTGGTCGAAGTTCATTGACGCGTAC…	MRLHHIGVLAVAALLVSVDVVSSTISSKIKAHNFEAVARPLADNRNDVLPTRLLRTNDLLNQDTEERLYGLEKASEAINSAASKIKMNLNIRTWVKEGKNADNVFNLLQLDGRLDHVLSSKNFKYWSKFIDAYNTKNLDSRVSMIDLLTARFGEAGVSKMLISAKKVKGTEELATKLQSAQVAGWINKGETPGRVFRILELRDPRNNPLASRNLEAFTNYLGVYNHRTGKETTLFQVFSTEKKLVEWLQTSRLKFGAATKGDELEAALFTKWFKEKLPPKVVMGALGISRSDDLNLYVPLLNRYHEFHTEELAKVRNAVP	RLLR	EER	23
PhraRXLR153	Phytophthora ramorum	Scaffold71	-	139407	140219	ATGCGTCTTCACTTTGTCGTGCTGCTGGCTGCAGCCGTTCTTCTCGCCAGTGTCGAGGCCTTAGCAGACTCGACGTTAACCATGACTCGTTCCGTGACTGCTGGCCGAGACGCTATCTCCGCTGAGAGGTTTCTAAGGACGGAACCTACCGCGGACGTGAACGGCGAGGAGAGGATATTCAAGGTCCCCTCCAGGCTCACGAATCTGTTCAAGCCGGGCACCTCGTCGAAGGTCACGTCGGAGGCGAAGGTCGCGTCGAAGGTCATCACACCGAGTGTTGCATCGAATATTGCTAAAGAAGCCCCGAACCCCCGGGCCTGGCTGGACGCTGAAAAGTCGGTGGATGATGTGTTTCTTGCTCTAAAGCTCGATAAGGTGGACGACCTTATTGCCAACGCC…	MRLHFVVLLAAAVLLASVEALADSTLTMTRSVTAGRDAISAERFLRTEPTADVNGEERIFKVPSRLTNLFKPGTSSKVTSEAKVASKVITPSVASNIAKEAPNPRAWLDAEKSVDDVFLALKLDKVDDLIANANFMTWFGYVTQYNQKFGNKATTVVKSLTTRYGDQKLAEMLITAAKSKDPRVKSLGKGLLKGQMDDWFKKGDKPAALAKTFGLTKTNSAEDKNALIMSVLNLYNTHYDKAVAKAIKKAEEAAAAKAAETAKGIAAAAAR	RFLR	EERIFK	22
PhraRXLR154	Phytophthora ramorum	Scaffold71	+	155296	155988	ATGCGTCTACACGTTCTTGCGTACCTGAGTGCTGCGGCTTTTCTCGCAAGCGCTGATGCTACTCCAGCGGTCGCACACTCCACTTTCACAACCTCCACCCTTGGTCGTCCGGCCATTGCTGACCAGAACAACGAACCCGCGAAGAGGCTCTTAAGAACTGACCTGACGGTGGAGAAGGGTGAAGGCTCGGACGAAGAAGAGAGACTGTACATACCTGGGCTCGAGACGGCCACGAACTATCTCAAGTCGATGATCGGGCCGACCGTTGCCAGCCCACAACAACTCAAGGCCTGGCTCGTGGGTGGAGAATCTTCGGACGACGTCTTCAAGTTTCTCAAGCTGGATCAGGCCGGAGACAACCTTCTTACGAACCCCAACTTGGACGGTTGGACCACGTAC…	MRLHVLAYLSAAAFLASADATPAVAHSTFTTSTLGRPAIADQNNEPAKRLLRTDLTVEKGEGSDEEERLYIPGLETATNYLKSMIGPTVASPQQLKAWLVGGESSDDVFKFLKLDQAGDNLLTNPNLDGWTTYLKLYNLNHPGKETSMIKTFTAAYGDDALAKILQSAKSVPSTKTMAEELQVAQFTQWLAKGFEPKDVYSSIFKLQPNTWREDPGAIILHQYNQFYKAHL	RLLR	DEEER	20
PhraRXLR155	Phytophthora ramorum	Scaffold71	-	161104	161856	ATGCGACTCTATTGTGTTGTGCTAATGGCTGCTGCCACCCTCCTCACAAGTGTAGATGCTTCATCAGCGGCTACGACGGACTTAAATTTGGCTATTACCCCCGACTTCCCGGTAGCTCGGGCTCTTACTAATGGCCAAGACGATGCTGCAGCAAAGAGGTTCCTGAGAGCTGAAAAGGCAAAGACAGAAGATGAGGAAGAGAGAGGAGTATCCATAAGCTCTAACTGGGTGACAAAGCTTCAAAACGTTTTCAAAACGGGCGCCGCGTCGAAGCTAACGAAGCAGGCGGGGACTGTGGCGACGAAGCTCACACCGCGGAGCAAGTTGTCCGAGGAAATGTTTGCGAAGCAACAAACGTATCTGGACGATGCCTTCACAGGCCTGAAGCTTAACCTGGTT…	MRLYCVVLMAAATLLTSVDASSAATTDLNLAITPDFPVARALTNGQDDAAAKRFLRAEKAKTEDEEERGVSISSNWVTKLQNVFKTGAASKLTKQAGTVATKLTPRSKLSEEMFAKQQTYLDDAFTGLKLNLVDENVNIFKAPKFEQWVKKRKDFNNKNHIEDDSGIEIVSKYVKDDVKLSAWIENAKRDPKRKSMADQFRKGQLSQWFAARKDPDDVYKLLNVKKWGAVSQNRDMWRQYRNAYSQERLPT	RFLR	EDEEER	23
PhraRXLR156	Phytophthora ramorum	Scaffold71	-	164783	165439	ATGCGTCTTCATTACGGCTTGCTATTGGCTGCTGTTATTCTGTTTGCCAGTGTTAATACTGGTTCAGCCTCGACCTCGTCCGACTTTCGCGGGATGGCGGCTGAACAAAACAACGCACCGACTAAAAGGCTCTTGAGAACAACTCACGACGGAGACGAAGAGAGGGCCCTTCCTGGTTTGACGAAGCTCACACAAGTGGTATCAGGGGCCAAGAACAACTTCAAAATCCAATCATGGCTGAAGAATCAAAAGTCCTTAGACGATGTGTTCACGAAGCTTAGACTTGACAAGGCAGGCGACAATCTGTTGAACGAACCGCAATTCAAGACGTGGGTCAAGTACATGCAAACTTACAACAAGAAGAACGGCCTCGAGGACTCGTCTGGTCTCTCGATCGTC…	MRLHYGLLLAAVILFASVNTGSASTSSDFRGMAAEQNNAPTKRLLRTTHDGDEERALPGLTKLTQVVSGAKNNFKIQSWLKNQKSLDDVFTKLRLDKAGDNLLNEPQFKTWVKYMQTYNKKNGLEDSSGLSIVSKYFTDDKRLSAMIEAARKKPSTARIGNDLRVDQLRQWMREQKHPRDVFALLNVKGTTLDDVNRKFWKEYLVEYNRIYIQRRPRRS	RLLR	DEER	23
PhraRXLR157	Phytophthora ramorum	Scaffold74	+	44275	44727	ATGCAGCGAAGCTGCATCCTAGTCATCATGGTGGCCATGATGATTACATGCTGCAGTGCCATGGACCCCAAGATGAAGACCCAAAATATGGTTCAAACAGACAGTGTCCCTGTCAACGACCGGAATGGCTACCGGTTCTTGCGGAGCTACAAAACAGAAGAAGCCGGCGATGCGACAGACAACGAAGACAGAGCCCTGGACTTGAAGGCATTAAAAAGCTTCGTCCGCATCAAAAAGACCCCGAACGATTTCTCCAAAAGGTATCTAGAACGAATGATGATCGACCCCAAATTCAAGAAAGAAATGATCGAGAAATGGGGCAAAGTCTACACCCAAGAGAAGGTCATATCGAAGCTGAAGAGGAAGGACCCAGCGATGCTGCTAGACTTTCTCAACGGC…	MQRSCILVIMVAMMITCCSAMDPKMKTQNMVQTDSVPVNDRNGYRFLRSYKTEEAGDATDNEDRALDLKALKSFVRIKKTPNDFSKRYLERMMIDPKFKKEMIEKWGKVYTQEKVISKLKRKDPAMLLDFLNGNTALRPLIKVERPQNLGA	RFLR	EDR	20
PhraRXLR158	Phytophthora ramorum	Scaffold75	-	62236	62877	ATGCGTGCATTCTACGTCTTACTGGCAGCCTTGCTGTTCGTCTCCAGAACCGAATCAGTGTCTGCCGTGAGCCACGAACAGTTGTCCAAGCTGGTGTCGCCTGAACAAGCGATCTCACGTGTAGATGGTCGAGACAACGCCAACAGATCTCGATTCTTGAGGGGTGAAGGCACCAAAACAACCGATGAGGACAGTGATGAAGAGAGGACCCTTAGCGGATTGATGAGCAAGCTTGTTGCTCTAGATGATACAACATTCAACGCTGTCTCCACGAAACTCGAGGGGTTCCTCGCATCGGGGAAGGCTGACGACATCATCGATATGAAAAAACTGGAGGGGGTTCTTACTCCCGGAAAGGTGTCTGCTTTTCTTAAAGCGAAAAATCTTGACGAGTTTTTG…	MRAFYVLLAALLFVSRTESVSAVSHEQLSKLVSPEQAISRVDGRDNANRSRFLRGEGTKTTDEDSDEERTLSGLMSKLVALDDTTFNAVSTKLEGFLASGKADDIIDMKKLEGVLTPGKVSAFLKAKNLDEFLDVKKLDDMVDPTKLEIVSKWDKNDSGGLARYLTNNLFTDFKNRGIDPEIVAMAMRQHGGFNTKYIEGFKSYYTVFLTRVVS	RFLR	DEER	19
PhraRXLR159	Phytophthora ramorum	Scaffold75	-	95103	95747	ATGCGTGCATTCTACGTCTTACTGGCAGCCTTGCTGTTCGTCTCCAGAACCGAATCAGTGTCTGCCGTGAGCCACGAACAGTTGTCCAAGCTGGTGTCGCCTGAACAAGCGATCTCACGTGTAGGCGGTCGAGACAACGCCAGCAGATCTCGATTCTTGAGGGGTGAAGTCACCAAAACAACCGATGAGGACAGTGATGAAGAGAGGACCCTTAACAGATTGGTGAGCAAGCTTGCTGCTCTAGATGATACGACATTCAAGGCCGCCTCCACGAAACTCGAGGGGTTCTTCGCATCGGGGAAGGCTGACGACATCATCGATATGAAAAAACTGGAGGCGGCTCTTACTTCCGGAAAGGTGTCTGCTTTTCTTAAAGCGAAAAATCTCGACGAGTTTTTG…	MRAFYVLLAALLFVSRTESVSAVSHEQLSKLVSPEQAISRVGGRDNASRSRFLRGEVTKTTDEDSDEERTLNRLVSKLAALDDTTFKAASTKLEGFFASGKADDIIDMKKLEAALTSGKVSAFLKAKNLDEFLDVKKLDDMVDPTKLTRVEKWDTNDSDGLARYLGNNLFKDLKSRGIDPEIMAMAMRQHGGFTSDKIEGYKKFYNFFRTRVVSE	RFLR	DEER	19
PhraRXLR160	Phytophthora ramorum	Scaffold75	-	103636	104016	ATGCGTTTGTGCTACATCCTGGTCGTGGTTGTTGCTACTTTCCTCGCCACTGTCGATGCCATGCCAGCAGGAGCAAATGCTGTTCAAACGAGTGTATCAAAACTGGCCGCTCGCTCAGCGGAGGCTACTCCAGTCTACGGCAAAAGGGCCCTAAGAAAGCGTGGCACAGATACAGAAGACGACGAAGATCGAATTGGTGACATCACGCAACTCATTAGTCTGCCGAATCTATTCAAGCAAATGGAAGGGAAGAGCGTGCACAAGTTCGCCCACTTCATACAAGGTGGCCAGTATTCTCTGAAGCAGCGCGAAGCCATGATAGCACTGTATGCGGCGCACCTTGCCAAGCTAGCGAAGGCTGCAAATACCGCAGCTCGTCAG	MRLCYILVVVVATFLATVDAMPAGANAVQTSVSKLAARSAEATPVYGKRALRKRGTDTEDDEDRIGDITQLISLPNLFKQMEGKSVHKFAHFIQGGQYSLKQREAMIALYAAHLAKLAKAANTAARQ	RALR	EDDEDR	20
PhraRXLR161	Phytophthora ramorum	Scaffold75	-	116360	116704	ATGCGTGTGTGCTACGTTGTGCTGGTAGCCACAGCCATCCTCCTCACCAGCATTGGTGACGTCTTGGCGGCCACGGAAACGGAGCAGTCCCAACTCTCGAAAATGGCTGCTCAGACCAAACACACAAGATTCCTAAGACGCGACAAGGTTGAAGATGAAGTCAACGAAGAACGAGCCCCTCCTATCACGAAATCGAGTGATCTGTACTCGCTGCTCACTCACTTGAAAGGGAAGAACAACCTTGAGGCTTTCGCCTTGCTGCAATTTATGAAGGTTCCGCAGGCCCAGCGCGAGGCGATCTTGCTCGCTCACGCTGCAAAGCTAGCACATGCTGCGAAAAATAAA	MRVCYVVLVATAILLTSIGDVLAATETEQSQLSKMAAQTKHTRFLRRDKVEDEVNEERAPPITKSSDLYSLLTHLKGKNNLEAFALLQFMKVPQAQREAILLAHAAKLAHAAKNK	RFLR	EER	23
PhraRXLR162	Phytophthora ramorum	Scaffold75	+	147866	148273	ATGCGTGTGGGTTACACCGTTCTCGTAGCTGCCGCCGCTGTTCTCGCAAGCATCGGTAGTGTATCGGCAGTCGTGGAGGTGGACCAGACCCAGATCTCGAAGGTGGCCTCTGCTAACAATGTGCGCTCGATCGGAGTTGCTCCGACGGACGTCAAGCGATTCTTGAGACGTAAGAAGACGACGACAAACGAAGGCACCGCCGATGAAGAGCGGGGCATTAAGGAAGTGGCTTCAAAAATTGATGACTTGCTGCCTTACATTCGCCAAGTGAACGCGAAATCGATCGACTCCGCCATTCACCTTTTGAGATACCAAGGACTGTCTTTCGAACGGATTGAGCACATTACGAACTACCTCAAGCTTTCTACGAAAGACCGCAAGAAGGCCCTTCTTCTGCTG…	MRVGYTVLVAAAAVLASIGSVSAVVEVDQTQISKVASANNVRSIGVAPTDVKRFLRRKKTTTNEGTADEERGIKEVASKIDDLLPYIRQVNAKSIDSAIHLLRYQGLSFERIEHITNYLKLSTKDRKKALLLLANK	RFLR	DEER	23
PhraRXLR163	Phytophthora ramorum	Scaffold76	+	190273	191034	ATGCGCATTTGCTACATCCTGCTCGTGGCTGCGGCCACCATGCTCGCCAGCAGCGAAGCTACCACAACCTCAGACCACACGAAGACGTCCAAGCTAACTTTCCTAGGAGTAAACTCGATCAGTGCGGACCAAACGAATGGCGCGAGTCAAAGGCGCTTGAGGGGGCAAGAGCTTGAGACCGAAGGCGATGAGGAGGAGGAAAGAGGTGTAAGCACGAACCTGCTCAAGCTTGACGACGTGTTCAAGCTTGACGACGTGTTCAGTACGAAGACACTGCGGAACATGATTCATAAGGCCACGCGGGACGCTAAGCAGCAGACTCTGTTCAGCAGAATGGCCGCGGACCCTAACGTTAAGAGCGCTGTTCTTAAGCAAATTGCTGCGAAGGGCGACGAGGGC…	MRICYILLVAAATMLASSEATTTSDHTKTSKLTFLGVNSISADQTNGASQRRLRGQELETEGDEEEERGVSTNLLKLDDVFKLDDVFSTKTLRNMIHKATRDAKQQTLFSRMAADPNVKSAVLKQIAAKGDEGTWITSQWNLYMAGNIKKFDKAEIAAMRKQSLVNLDDLFSTKTLRNMDDKAMRYAKQKALFNTMAADPVLKSAVLKKIAAKGDDGKWITSQWNLYMTGNFKKFENAEIAAIRKQSRPSTITE	RRLR	DEEEER	20
PhraRXLR164	Phytophthora ramorum	Scaffold77	-	35159	35329	ATGCTGAGGCTGAGGTCCAGCTCCGCGAGCTTCTCCACCTTGTCGCTCGCCACGTGCGGGTGGGTCACCGAGCGCCTCCGTACCGGCACATGGACGCCGTCGAAGCTGAGACTCCTTCGTCGGGACGATAGATCTTCCTCGTCCTCCTCCACAGGCGTTTCCAGTCGTGAG	MLRLRSSSASFSTLSLATCGWVTERLRTGTWTPSKLRLLRRDDRSSSSSSTGVSSRE	RLLR	DDR	19
PhraRXLR165	Phytophthora ramorum	Scaffold77	-	123528	124238	ATGCGTTTCTGCAATGCCTTCCTGGCAACTCTGTTGATCCTCCTCGCGACCACCGTGACCGCGGAAAAGTCTACCCGATCCAGCATTACTACCAATGTTGCATACGGCCGTGGAAGGCTACTGCGGAAGGCTGACGCTGCTAAGGTAAATGCCATCGACACCGAAGAGAGGGGCGTCTTGTCGTCCATCAAGAATTGGGGGAAAATGAAGTATTGGCTAGCAGCCGGCAAGTCCGACGACCAAGTCAAGAAGGCGCTGAATATGGAAGGGCTGACGGGTGCTGCTTTGAAGGCCCACCCGAATTACAAGCAACTGGAGAAGTTCTGGTACAAGCGCGAAGGTCGTGAGATGGACGCTTATGTTAGGCAAGGAATGTCGACGGAATACGTGTGGGGCAAC…	MRFCNAFLATLLILLATTVTAEKSTRSSITTNVAYGRGRLLRKADAAKVNAIDTEERGVLSSIKNWGKMKYWLAAGKSDDQVKKALNMEGLTGAALKAHPNYKQLEKFWYKREGREMDAYVRQGMSTEYVWGNLGLEMMSESQRKSTDEFRRYMRYATKYDDDIWLHKNSIAEPKIHYGGSAAEMKVKVQIWANAKRDNGYVKEMLRLDGLSKAKREINPNNKYYLEFLKLTKRSES	RLLR	EER	21
PhraRXLR166	Phytophthora ramorum	Scaffold77	-	127097	127795	ATGCGTTTCTGCAATGCCTTCCTGGCAACTCTGTTGATCCTCCTCGCGACCACCGTGACCGCGGAAAAGTCTACCCGATCCAGCATTACTACCAATGTTGCATACGGCCGTGGAAGGCTACTGCGGAAGGCTGACGCTGCTAAGGCAAATGCCATCGACACGGAAGAGAGGGGCATCTGGTCGTCCATCAAGAATTGGGGGAAAACGGAGTATTGGCTGGCAGCCGGCAAGTCCGACGACCAAGTCAAGAAGGCGCTGAAGATAGACAAGCTGACGGGTGCTGATTTGAAGGCCCACCCGAACTACAAGAAACTGGAGAAGTTCATGTACAAGCGCGAAGGTCGGCTGATGGACGATCGGGTTGCGGAAGGAATGTCAACGAAAGAAGCGTGGGACAAG…	MRFCNAFLATLLILLATTVTAEKSTRSSITTNVAYGRGRLLRKADAAKANAIDTEERGIWSSIKNWGKTEYWLAAGKSDDQVKKALKIDKLTGADLKAHPNYKKLEKFMYKREGRLMDDRVAEGMSTKEAWDKLGLARMSETQRKNSDELKSYVRYATKYDDEIWFYRNTGVEVPIYYGGSAAEMKVKLQIWTKANRSNRYVKDMLGLSGMSTAKQKLDPNNKYYLEFLGLTK	RLLR	EER	21
PhraRXLR167	Phytophthora ramorum	Scaffold77	+	208253	208963	ATGCGTTTCTGCAATGCCTTCCTGGCAAGTCTGTTGATCCTCCTCGCGATCACCGTGACCGCGGAAAAGTCTACCCGATCCAGCATTACTACCAATGTTGCATACGGCCGTGGAAGGCTACTGCGCAAGGCTGACGCTGATACGGCAAATACCATCGACACCGAAGAGCGGGGTGTCTGGTCGTCCATCAAGAATTGGGGGAAAATACAGTATTGGCTGGCAGTCGGCAAGTCCGACGACCAAGTCAAGAAGGCGCTGAAGATGGAAACTCTGACGGGTGCTGCTTTGAAGGCCCACCCGAATTACAAGCAACTGGAGAAATTCGTGTACAAGCGCGAAGGTCGTGAGATGGACGGTTGGGTTGCGCATGGAATCCCGACGCAAACCTTGTGGTACTTA…	MRFCNAFLASLLILLAITVTAEKSTRSSITTNVAYGRGRLLRKADADTANTIDTEERGVWSSIKNWGKIQYWLAVGKSDDQVKKALKMETLTGAALKAHPNYKQLEKFVYKREGREMDGWVAHGIPTQTLWYLLELGKMKEVQRKSSDELRMYVRYATKYDNAIWNHKNSIFEPPIYYGGSAAEMKVKVQIWAKANRKNWYVKEMLGLDDLSKAKQKADPDYEYYLEFLKLTKRSER	RLLR	EER	21
PhraRXLR168	Phytophthora ramorum	Scaffold79	-	86840	87205	ATGCGCTTCTCCTGCGTCCTGTTGGTGGCTGCGGCCGCCCTCGTTGCCAGTACCAGCTCTCTGTCGACGGAACCAGATCAGGAAAAGCGGCTCCTGCGATCCCACAAGACGGCCGACGTCGACGACGCTCAAAACGAAGAACGTGGCATTGGCATTGGCTGGATAGATGACCTCTTTCCGTCTGAAATGATCAAGAGACTCAAGTCTCAACTTGAATATCGAAGGACCCTATTCACATCATGGAACAGTGGTGTACGGTCGGCTGACGACGCTGAGGCCTTCTTGAGGACCCAAGGGGCGAGTGAAAAGACTATTGCCATGCTCAAGGGAAAGTACCAGCACTACCTCAACACTGGCACTGTCACT	MRFSCVLLVAAAALVASTSSLSTEPDQEKRLLRSHKTADVDDAQNEERGIGIGWIDDLFPSEMIKRLKSQLEYRRTLFTSWNSGVRSADDAEAFLRTQGASEKTIAMLKGKYQHYLNTGTVT	RLLR	EER	20
PhraRXLR169	Phytophthora ramorum	Scaffold79	-	183468	183980	ATGCGTCTGAGCTACATTCTGCTCGTGGCGACAGCCGCTCTCGTCGCGACGCTCGATGCTACGTCGGCAGCTAGCGGGACCACACTTGTCCAGCCAAGAACGGCAAATGCCGTGGACCCAGCCACCGCGCATGAGACCATCGGGAACGACCGCCGATTCCTAAGGAAGCACAAGGTTGTCGAAGACGCCGACGTTGACGGCACGGAGGACGTCGAAGACGAAGAGAGGGGGTTTGCTGAAATGAAGGCATTGGGTTGGTTTGCGATCCACTATCCTGGGGTCACGAACGTGAACGGCGTAATGGAAGCAATGCGTGGAATTCAAGACTCCTCCAGATTTATCACTCTCTTTGATAAAGCCGAGGTCTTGCTCAAAAAAGTTTTACCTGACTTCCGAAAG…	MRLSYILLVATAALVATLDATSAASGTTLVQPRTANAVDPATAHETIGNDRRFLRKHKVVEDADVDGTEDVEDEERGFAEMKALGWFAIHYPGVTNVNGVMEAMRGIQDSSRFITLFDKAEVLLKKVLPDFRKGMAADDFNAMIFNAAHLTDDQQGVLISAYSKYLHALEL	RFLR	EDEER	23
PhraRXLR170	Phytophthora ramorum	Scaffold82	+	130354	131103	ATGCGATCGTTTTTCGTTCTGCTGCTGACGCTGGCCACCGTGTTGGCGTGCAGCAGCGACGTTGAGGCCGCCACCTCCACTTCGGCCCGCTCAATCAACAAGTTTGAAAGCACTTTCAAGCGTGCGCTGCGTTCCGAGACAAAGACCAACGTCGACACTTCCGAAGAGGAAGAGAGGATAGTCCCTGCGCCCACGTGGCTGACCAAGTTTCGCGTCTGGAAACTGAAGCGCGAGGCTGGGTTTCAATTGAGCAAGACGCCCAAGCAGCTCCAGAAGGAGGCTGAGAAGGCGAAGAAGGAGCTGTTAAAGGAGAAGAAGGAGTATGACCAATGGTTGGCGGCAAAAATCTCGCCCGAGACGATTTACACCAAGCTCGGTCTCACCAATCTGGGTGCCAAG…	MRSFFVLLLTLATVLACSSDVEAATSTSARSINKFESTFKRALRSETKTNVDTSEEEERIVPAPTWLTKFRVWKLKREAGFQLSKTPKQLQKEAEKAKKELLKEKKEYDQWLAAKISPETIYTKLGLTNLGAKASESSNFRRHQAYMKVFKDRAQAGGKDASWIRKWLINYRLGKLKSKAATEMTKADKQLVKEKEEYDRWLDAGFKPNYMYEKLGLKELGSKAPDSINYRRWQEYSKLWDDAKKANVAS	RALR	EEEER	23
PhraRXLR171	Phytophthora ramorum	Scaffold82	-	139294	139839	ATGTTTGGCGGCTTAGCTGTGGCTTTCATCATCTCGACAGGTTTTCTGCTGCTCCACATGGCATCGACCGACTCAAAGAAACTGCGCCGACTGTTGCGAAAGCGGTCGTCAAGAACGATATGGCGCGAGGTTTCCGCCCGAGAGACCGATGACCGCGCGTTCGTGGCCAAATGGAGCACGCGGGGCCTCGACTCGGTGCTGTACCATTGCGCGACTCCACAGATTGCGCGGCAACTTGAACTATTCGGCACTCGCCAGTTGACTGAGAAGAGCAGCATCGCCAAGAAGCTCAAGAAGTTCATTGTCGACCAGCCCACGGGCGTCAAAATGCACCAGTTTGTCTCCGTCCACTGCGCCGCCGGATCCCACGCACACCTGAAAACTGTGAAATGGTATCTC…	MFGGLAVAFIISTGFLLLHMASTDSKKLRRLLRKRSSRTIWREVSARETDDRAFVAKWSTRGLDSVLYHCATPQIARQLELFGTRQLTEKSSIAKKLKKFIVDQPTGVKMHQFVSVHCAAGSHAHLKTVKWYLEPNGTGGVMTVNPTTKRTTARVVCATDEGPTEEEAKTVTVEANSPWGPK	RLLR	DDR	23
PhraRXLR172	Phytophthora ramorum	Scaffold82	-	176630	177274	ATGCGTGCATTCTACGTCTTACTGGCAGCCTTGCTGTTCGTCTCCAGAACCGAATCAGTGACTGCCGTGAGCCACGAACAGTTGTCCAAGCTGGTGTCGCCTGAACAAGCGATCTCACGTGTAGACGGTCGAGACAACGCAAGCAGCCCCCGATTCTTGAGGGGTGAAGGCACCAAAACAACTGATGAGGACAGTGATGAAGAGAGGACCCTTAGCGGATTGATGAGCAAGCTTGTTGCTCTAGATGATACGACATTCATGGCCGTCTCCACGAAACTCGAGGGGTTCCTCGCATCGGGGAAGGCTGACGACATCATCGATATGAAAAAACTGGAGGGGGTTCTTACTCCCGGAAAGGTGTCTGCTTTTCTTAAAGCGAAAAATCTCGACGAGTTTTTG…	MRAFYVLLAALLFVSRTESVTAVSHEQLSKLVSPEQAISRVDGRDNASSPRFLRGEGTKTTDEDSDEERTLSGLMSKLVALDDTTFMAVSTKLEGFLASGKADDIIDMKKLEGVLTPGKVSAFLKAKNLDEFLDVKKLDDMVDPTKLTRVEKWDTNDSGGLARYLSNNLFKDLKSRGIDPEIMAIAMRQHGGFTSDKIEGYKKFYTLFRTRVVSG	RFLR	DEER	19
PhraRXLR173	Phytophthora ramorum	Scaffold85	-	141947	142915	ATGCGTGCGTGCTTGGTCCTGCTTGCGGCTGCGTTCGCTAATAGCAATGTAACATTAGCAGGCCCCGTGTCCGGCCCCTCGACAGCATCTACGCTGGTGAATGATTTCCAGCCGGAAGGGAGCAGCAAGCGATTCTTAAGAAGTTATGACATGAGTGACCTGAACGTGAACGAGGGCGCCGGCGAAGAAGAACGAGGCATTGACTTAACGAAACTTGACGACGTGATCAATGTGGTGAAAGGCGACAAGGTGATGGATGCGGCAAAACTTGACGACGTGATTAATGCAGCGAAAACCAAGAAGGTGATCGATGCGGCGAAAGTCGACGACGTGATCAATACGGCGAATGCTGACAAGGTGATCGATGCGGCGAAAGCTAACAAGGTGATCGATGCGGCG…	MRACLVLLAAAFANSNVTLAGPVSGPSTASTLVNDFQPEGSSKRFLRSYDMSDLNVNEGAGEEERGIDLTKLDDVINVVKGDKVMDAAKLDDVINAAKTKKVIDAAKVDDVINTANADKVIDAAKANKVIDAAKADKVIDAAKADDVIDEAKLDDLLKPDKIALALKDPDEEMALFAQWHQTEELSTAILKRLHANGGFFKNMDIIFRYNGYRTRFAYNQQLTPWLDTKTLDATLNALQNHGTKKMTEQFDVWLKDRRTKRQIADALKPHPKIAKKYKALETHYGHFVDFQPIKAKRAAAEKAKKAAEEAAEAKKAAEVVEAS	RFLR	EEER	20
PhraRXLR174	Phytophthora ramorum	Scaffold87	-	86072	86566	ATGCGTTTGTACGACCTCCTCCTGTTGACAGCGTTTGTCGTGTACGCAACTGCTGATACAGACTCGGCAGATATCAAACAACCTCTTCTGCTGCCTTCGGCCACATCGAGTCGCATGCTGCCAATTGACCAGAATGACTCCGTTGCGAGAAGGTTTTTGCGAACGGACAAGATGGACCACGAAGACGGCGATGCCACGCATGATGAAGAGAGGGGAGTGGGTATTGTTCAAAGTGAGCTTGAGAGTTTGTTGAAAGTGCCGTCGCATGTTGAGAGCATGGCTCGGCAGGCGATCAAAGGCTCCTCAATCTTGAACATGCTCGACAAGCTGTCGCTGAAGGTGCGATACAAGTATTGGCTGCTGAAGGGTAAAACGCCAGAGGAAGTTAAGAAGCTGTTG…	MRLYDLLLLTAFVVYATADTDSADIKQPLLLPSATSSRMLPIDQNDSVARRFLRTDKMDHEDGDATHDEERGVGIVQSELESLLKVPSHVESMARQAIKGSSILNMLDKLSLKVRYKYWLLKGKTPEEVKKLLGLHFVSDMKTHPNYQDWFGYEKVYNKKHKVTA	RFLR	DEER	18
PhraRXLR175	Phytophthora ramorum	Scaffold87	+	87434	88138	ATGCGCTTGCCTAGCTTGTTGTTAACCGCTGCATCGATTATGGTGCTTACTACCGCCAACACAACAATCGAACCCGACCAGTCCTCGATTTCAAAACCTCTTGATACGGGGTCGGCCGCAAGCCACGAAAGACTTTTGAGAATCGTGAAGACCGTTAACGAGGATGATGAAGGAGATCGAGAGGAAGAAAGAGGTGGCTTTAACTTCGGCTCATTGACCAAGCTATTCAAGTCCTCATCAAAGACGAAGAAGGCAGCCCAGGTAGCTTTGGCAGCGGAAAAGCAGAAAAACTTCAAGACGTACGGAAAGATTCTTGAGTACGACCACGTCCTGTATCCAGCGATGGCGACATGGCGTACGGAGGGCTTATCAGGAACCAAGATTTACAACGAAATGATT…	MRLPSLLLTAASIMVLTTANTTIEPDQSSISKPLDTGSAASHERLLRIVKTVNEDDEGDREEERGGFNFGSLTKLFKSSSKTKKAAQVALAAEKQKNFKTYGKILEYDHVLYPAMATWRTEGLSGTKIYNEMIAAGRTVDEARTVFMRYSTYLQETMHIVKTAKDLEISQMRQMFKDIAKSDDTLYKNMAQWRKDGVSASWIYRQMTTIGGRPSGEAETVFKRYSNYLQEVRPSS	RLLR	DDEGDR	21
PhraRXLR176	Phytophthora ramorum	Scaffold90	-	117829	118011	ATGATGAAGTTGTTGCCGACCTTCGCCCTCGTGTTGTCAGCTCTGCTGGCTTCTGCAAATGCCGCCGGCACGGGGACTTCGACTCTTCTCACGGAGCGTAACCTACGTGACGAGAGTGCCAGTCTCACTGGAAGTGCCGCGGATGAGAAGGTCTGCTACTTGCTGTTCTGGCCGTTCCAGTGC	MMKLLPTFALVLSALLASANAAGTGTSTLLTERNLRDESASLTGSAADEKVCYLLFWPFQC	RNLR	DEK	21
PhraRXLR177	Phytophthora ramorum	Scaffold90	-	118161	118406	ATGAACAAGCTACTGCTCGCATGTATTGTCGCTACCTTCACGACGCAACTCGCTGCAGCTGATGCCAACGCGCTGGAGCTCGACGCTTCAGCCGTCGAGCGCAATCTGCGGACTAACGTCGACTCGAGTGGTAGCGGGACTGCTGGCGCTGCTGCCGGTCTGGAGGAGAAGACGTGCTATTTCTTGGGGTGGAAATCGCTGCCGTACACGTGTTCGGGGTTACTAGGTACGGACTGGACGCACTGG	MNKLLLACIVATFTTQLAAADANALELDASAVERNLRTNVDSSGSGTAGAAAGLEEKTCYFLGWKSLPYTCSGLLGTDWTHW	RNLR	EEK	19
PhraRXLR178	Phytophthora ramorum	Scaffold90	+	141367	141588	ATGAACAAGCTACTGCTCGCATGTATTGTCGCTACCTTCACGACGCAACTCGCTGCAGCTGATGCCAACGTCGACGCTTCAGCCGTCGAGCGCAATCTGCGGACTAACGTCGACTCGAGTGGTAGCGGGACTGCTGGCGCTGCTGCCGGTCTGGAGGAAAAGACGTGCTATTTCTTGGGGTGGAAATCGCTGCCGTACACGTGCTCGGGGATATTTGGCGCG	MNKLLLACIVATFTTQLAAADANVDASAVERNLRTNVDSSGSGTAGAAAGLEEKTCYFLGWKSLPYTCSGIFGA	RNLR	EEK	20
PhraRXLR179	Phytophthora ramorum	Scaffold90	+	141755	141937	ATGATGAAGTTGTTGCCGACCTTTGCCCTCGTGTTGTCAGCTCTGCTGGCTTCTGCAAATGCCGCCGGCACGGGGACTTCGACTCTTCTCACGGAGCGTAACCTACGTGACGAGAGTGCCAGTCTCACTGGAAGTGCCGCGGATGAGAAGGTCTGCTACTTGCTGTTCTGGTCGTTCCAGTGC	MMKLLPTFALVLSALLASANAAGTGTSTLLTERNLRDESASLTGSAADEKVCYLLFWSFQC	RNLR	DEK	21
PhraRXLR180	Phytophthora ramorum	Scaffold91	-	94839	95366	ATGCGTTTCTGTCATGCCTTCCTGGCAAGTCTGTTGATCCTTCTCGCGATCACCGTGACCGCGGAAAAGTCTACCCGATCCAGCAGCATTCCTGACGTCGGATACAACCGAGGAAGGCTACTGCGGAAGGTTGACGCTGCTAAGGCAAATGCCATCGACACCGAAGATAGGGGTGCCTGGTCGTCCATCAAGAGTTGGGCGAAAATGGAGTATTGGCTCACAACCGGCAAGTCCGACGACGAAGTCAAGAAGAGTAGCGACGAACTCAGAGCGTATGTGCGTTGTGCAACCAAGCACGACAGCGAGTTTTGGAATGACAAGAACAGCATATTCCAGCCTCCGATTCACTGCGAAGCCAGCCCAGCGGAGATGAAGGTGAACGTACAGATTCGGGCCAAG…	MRFCHAFLASLLILLAITVTAEKSTRSSSIPDVGYNRGRLLRKVDAAKANAIDTEDRGAWSSIKSWAKMEYWLTTGKSDDEVKKSSDELRAYVRCATKHDSEFWNDKNSIFQPPIHCEASPAEMKVNVQIRAKAKRRNGYVKGMLGMDDLPAAKRKAYRNNTYFLESLELTGRSER	RLLR	EDR	21
PhraRXLR181	Phytophthora ramorum	Scaffold91	-	96225	96935	ATGCGTTTCTGTCATGCCTTCCTGGCAAGTCTGTTGATCCTTCTCGCGATCACCGTGACCGCGGAAAAGTCTACCCGATCCAGCAGCATTCCTGACGTCGGATACAACCGAGGAAGGCTACTGCGGAAGGCTGACGCTGCTAAGGCAAGTGCCATCGACACCGAAGATAGGGGTGCCTGGTCGTCCATCAAGAATTGGGCGAAAATGGAGTATTGGATCACAACCAGCAAGTCTGACGATCAGGTCAAGAAGGCATTGAAGATGGAAGGGTTGACGGGTGCTGCTTTGAAGGACCACCCGAACTACAAGAAACTAGAGGAGTTCTGGTATAAGCTCGAAGGTCGTGGGATGGACATTTCGGTTCTGTTTGGAACCCCCACGTATAAGTTTTGGCACCAG…	MRFCHAFLASLLILLAITVTAEKSTRSSSIPDVGYNRGRLLRKADAAKASAIDTEDRGAWSSIKNWAKMEYWITTSKSDDQVKKALKMEGLTGAALKDHPNYKKLEEFWYKLEGRGMDISVLFGTPTYKFWHQFGLGRMNEAQRQSSNKFRMYVRYATKYDNAMWNRRNNIFHPPKIYEVAPDEMRVIIQIWVKAKRTNSYVKKVLGLDGLSKAERQGDLNNRYFLEFLKLTERSER	RLLR	EDR	21
PhraRXLR182	Phytophthora ramorum	Scaffold91	-	105993	106454	ATGCGTCTCTCTTACGTCCTGCTGGTGGCTACTGCGACCACCCTCCTCGCTAGCGGCAACGCGCTATCTGCAGCCACGAACGCCGACCAGACCGCGGACATCTCAGCGATGGGGTCACCGGACTTGGTTACCTCGCTCGAAATTGGGAATGGCGCTGGTGACGAAAAGAGGTTCCTGCGGAGCCACAGAGCGGAGGAGGACGATGACGACAGCAACGAGAACGAGAACGAGAACGAGGAAGAAGAGAGGGCTGGCGGTGCTAATCTCTTCACGACTTCCAAGCTCAACGAGATGCTGAGCGGGGTTAAAACGTTCGACCGGTTCGCGAGATGGAAGCGCGATGGATGGATCCCCACTGCCATTTTCAACAAGTTCGGAACCAAGTCAAAGTACAAAGAA…	MRLSYVLLVATATTLLASGNALSAATNADQTADISAMGSPDLVTSLEIGNGAGDEKRFLRSHRAEEDDDDSNENENENEEEERAGGANLFTTSKLNEMLSGVKTFDRFARWKRDGWIPTAIFNKFGTKSKYKELASMYNRNYDTIRVKPVNAGR	RFLR	EEEER	21
PhraRXLR183	Phytophthora ramorum	Scaffold91	+	113964	114653	ATGCGCTTCCTTCTTGTGTTGCTGGTGACGGGGCTCGTCTTGATCGCTAGCAGCGATGCCTTCGAGTTGCCGGTATATTCCAACGATCGTTCAATCACCGCCCAACAAGTCCGCGAAGAGAACCACACAAGGCGACTTCGAGGCAGCACATCGCCCGACGAAGAAGAGAGAGGACTTCTGATGAGTATCAAAATGGCGGTAAAGACGACGTACTTGGCTGGGACGGGAAAGTCGGACGACATCGTCAAGAAGGCGCTGAAACTGGACGAGTTGACAATACCTGCCATGAGGGCTAGCCCCAACTACAAATTCTACCTGCAATATCTTCACAAGGCTGATGGAATCAAGATGGACAAATTGTTGTCTTATAAGACGAGTCCAACGAGGGTCTGGGTCAAT…	MRFLLVLLVTGLVLIASSDAFELPVYSNDRSITAQQVREENHTRRLRGSTSPDEEERGLLMSIKMAVKTTYLAGTGKSDDIVKKALKLDELTIPAMRASPNYKFYLQYLHKADGIKMDKLLSYKTSPTRVWVNFGLQQMDRDERFGHYFFKAYLRYATKYDNKVYHNGYPPHRPSSDAEMDALLMVWAKARRPDSYVLKRLGFNKMNKNYSKDFKTFKEYMEFHKKFASW	RRLR	DEEER	20
PhraRXLR184	Phytophthora ramorum	Scaffold91	-	128461	129150	ATGCGCTTCCTTCTTGTGTTGCTGGTGACGGGGCTCGTCTTGATCGCTAGCAGCGATGCCTTCGAGTCGCCGATATATTCCAACGATCGTTCAATCACCGCCCGGCAAGTCCGCGAAGAGAACCACATAAGGCGACTTCGAGGCAGCACAACGCTTGATAAAGAAGAGAGAGGGGTCGTGGCGAGTATGACAGCGCCGGCGATAACGACGTACTTGGCTAAGACGGGGAAGTCCAAGGACGTCGTCAAGAAGGCGATGAAACTGGACCAGCTGTCAGAAGAAGCGATGAAGGCTAGCCCCAACTACAAATACTACCTGCAATATCTGTACAAGGCGAAAGGAGTCAAGATGGACAGGTGGGCGTATCTTCAGAAAAACCCAACGGCGATCTGGGACAAA…	MRFLLVLLVTGLVLIASSDAFESPIYSNDRSITARQVREENHIRRLRGSTTLDKEERGVVASMTAPAITTYLAKTGKSKDVVKKAMKLDQLSEEAMKASPNYKYYLQYLYKAKGVKMDRWAYLQKNPTAIWDKFRLQDMRPDVRKKSESFKAYLRYATKYDNKVYHNGYPPYKPDTDAEKDALLMVWAKARRPDSYVLKRLGLNKVNKNDSKDFKTFKEYMKLHKQFASW	RRLR	EER	20
PhraRXLR185	Phytophthora ramorum	Scaffold91	-	135844	137010	ATGCGTTTCTTGAGTAGTTGTTTGCTGCTGCTGGTCGTGGGCATTCTACTTGACGATTGTACAGCTGTGTCAGCAGCTACAAATTCTAAGAAGAACACCCCTGACGTATCAACCTTGGTTCACTTGCGCAATGGCATTCCGATTCAAACAGTGCCCAAGAGGCTTTTGAGAGCGTATAATTTCGCAGATGTGGCTGATGACGGTAACAACAATGAAGAAGAACGCGGAGTTGGCCTTTCAACGGTCACAGATCTGCTGCAGTCAGGGACGTCCAAGAAACTCCACACTTACCTGAAAAACGGAAGGTCACCGAACGAAGCCTTCAAACTTTTGAAGCTTGATACTGGACTGGATACCATTCTGACGAATCCGAAGTTGAAGACCTGGACAAAGTACACT…	MRFLSSCLLLLVVGILLDDCTAVSAATNSKKNTPDVSTLVHLRNGIPIQTVPKRLLRAYNFADVADDGNNNEEERGVGLSTVTDLLQSGTSKKLHTYLKNGRSPNEAFKLLKLDTGLDTILTNPKLKTWTKYTTEFNLKNPDNEVSLLSMLTSHYGDDAVAKLLGEAKKTLGTASIAASLQKELFERWLRSGYSVDDVFKLLKFDKEVGSLLKDPKFETLQMYSYQFKSPEKQKSLIATLVAHYGDESVAKMLVVAKTDASTEMVATNLQSSQFYLWFSRSESVPDVYHLLHLKVTDDLLVDPTFNAWVGYANLLKERYPKSEDEMISTLLGTGTSSSTLLRILDAATKVETTRGVAEKLLKEAKTWSRGRLNSIYDLDDQFKTWKHLN	RLLR	EEER	25
PhraRXLR186	Phytophthora ramorum	Scaffold91	+	151126	151812	ATGCGCTTCCACCTTATCCTGCTGGCGACAGTGTTCGTCCTCGTCACCTCCACCAATACACTCGCATCTCTGGAAGCATCCGCTCACCCTAAGACTACCACCGAACCTGATGTCGGAGACATCAACACAAGACAACTGCGAGTCACTGACGAAGAAGAAAGAGGAATCCTGACGGGTGTCAAAATGGCGGTGAAGACGACGTACTGGGCGCAGATGCAGAAATCCGAGGACTTCGTCAAGAAGGCGCTCAAGTTGGACGGACTGACAAAAGGTGCGATGAAGGCCAACCCCAAGTACAAATACTACCAGAAATATGTGTACAAGGCGCAAGGAGTCGAGATGGACAATTGGGCGTTTAATGAGGTGAATCCGACGACAATCTGGAACAAACTGGGGTTG…	MRFHLILLATVFVLVTSTNTLASLEASAHPKTTTEPDVGDINTRQLRVTDEEERGILTGVKMAVKTTYWAQMQKSEDFVKKALKLDGLTKGAMKANPKYKYYQKYVYKAQGVEMDNWAFNEVNPTTIWNKLGLGTMSVAQREGSDALKIYARYARKYDSVVYHSGYKAYTPSTDAEMDVLLRVWAQADRSTDYVRKRLGIYSNVIVARSDYEKLDKFKSYKGQNLYQSL	RQLR	DEEER	22
PhraRXLR187	Phytophthora ramorum	Scaffold94	-	4452	4904	ATGCAGCGAAGCTGCATCCTAGTCATCATGGTGGCCATGATGATTACATGCTGCAGTGCCATGGACCCCAAGATGAAGACCCAAAATATGGTTCAAACAGACAGTGTCCCTGTCAACGACCGGAATGGCTACCGGTTCTTGCGGAGCTACAAAACAGAAGAAGCCGGCGATGCGACAGACAACGAAGACAGAGCCCTGGACTTGAAGTCATTAAAAAGCTTCGTCCGCATCAAAAAGACCCCGAACGATTTCTCCAAAAAGTATCTGGAACGGATGATGATCGACCCCAAATTCAAGAAAGAAATGATCGAGAAATGGGGCAAAGTCTACACCCAAGAGAAGGTCATATCGAAGCTGAAGGGGAAGGACCCAGCGATGCTGCTAGACTTTCTCAACGGC…	MQRSCILVIMVAMMITCCSAMDPKMKTQNMVQTDSVPVNDRNGYRFLRSYKTEEAGDATDNEDRALDLKSLKSFVRIKKTPNDFSKKYLERMMIDPKFKKEMIEKWGKVYTQEKVISKLKGKDPAMLLDFLNGNTALRPLIKVERPQNLGA	RFLR	EDR	20
PhraRXLR188	Phytophthora ramorum	Scaffold94	-	62183	62566	ATGCATCGAAGCTGCATCCTAGTCATCATGGTGACCATGATGATTACATGCTGCAGTGCCATGGACCCCAAGATGAAGACCCAAAATATGGCTCAAACAGACAGTGTCCCTGCCAACGACCGGAATGGCTACCGGTTCTTGCGGAGCTACAAAACAGAAGAAGCCGGCGATGCGACAGACAACGAAGACAGAGCCCTGGACTTGAAGGCATTGAAAAACTTGTTCCGCTTCAAAAAGGCTCCAAACGATTTCTCCAAAAGGTATCTGGAACAAATGATGATCAACCCCAAATTCAAGAAAGAAATGATCGAGAAATGGGGTAGAGTCTACACCCAAGAGAAGGTCATATCGAAGCTGGAAGAGAGAAGGACCCAGCGATGCTGC	MHRSCILVIMVTMMITCCSAMDPKMKTQNMAQTDSVPANDRNGYRFLRSYKTEEAGDATDNEDRALDLKALKNLFRFKKAPNDFSKRYLEQMMINPKFKKEMIEKWGRVYTQEKVISKLEERRTQRCC	RFLR	EDR	20
PhraRXLR189	Phytophthora ramorum	Scaffold95	+	34322	34834	ATGCGTCTGAGCTACGTTCTTCTCGTGGCGACAGCCGCTCTCGTCTCGACGCTCGATGCTACGTCGGCAGTTAGCGGAACCAAACTTGTCCAGCCAAGCACGGTAAATGCCGTGGACCCAGCCAGCGCGCATGAGACCATCGGGAACGACCGCCGATTCCTAAGGAAGCACAAGGTTATCGAAGACGACGATGTTGACGGCACGGAGGAGGTCGAAGACGAAGAGAGGGGGTTTGCTGAAGTGAGGGCATTGGGTTGGTTCGCGATCCACTATCCTGGGGTCACGAACGTGAACGGCGTAATGGATGCAATGCGTGGAATTCGAGACTCCTCCAAATTTATCACTCTCTTTGATAAAGCCGAGGTCTTGCTCAAAAAAGTTTTACCTGACTTCCGAAAG…	MRLSYVLLVATAALVSTLDATSAVSGTKLVQPSTVNAVDPASAHETIGNDRRFLRKHKVIEDDDVDGTEEVEDEERGFAEVRALGWFAIHYPGVTNVNGVMDAMRGIRDSSKFITLFDKAEVLLKKVLPDFRKGMEANAFNTMVMNAAHLTDDQQGVLISAYSKYLHALEP	RFLR	EDEER	23
PhraRXLR190	Phytophthora ramorum	Scaffold99	+	60147	60335	ATGCTGGCGTGCTTCGCGTGGTGTGCTTTCGAAGTGGTCGACGGGGACTCATTACTCCCTGTTGACCACTTCGACCGTCCACCCGCCTGCTCTTCTACCTTGCTGCGGCGCTTGCGTCCGATGCTTTCTTCGTGGGATGAGCCTCGCCGAATGGACTTCTTCAATCGACAATCTCGACGCAGTCCACCC	MLACFAWCAFEVVDGDSLLPVDHFDRPPACSSTLLRRLRPMLSSWDEPRRMDFFNRQSRRSPP	RRLR	DEPRR	15
PhraRXLR191	Phytophthora ramorum	Scaffold100	-	30646	31365	ATGCGTTTCTGCAATGCCTTCCTGGCAACTCTGTTGATCCTCCTCGCGACCACCGTGAACGCGGAAAAGTCTATCCGATCCAGCATTATTACCAATGTTGCATACGGCCGTGCCAGCCGTGGAAGGCTACTGCGAAAGGCTGACGCTGATGAAGCAAATGCCATCGACACGGAAGAGAGGGGCGTCTTGTCGTCCATCAAGAATTGGGGGAATATGCAGTATTGGCTGGCAGTCGGCAAGTCCGACGACCAAGTCAAGAAGGCGCTGAAGATGGAAGGGCTGACGGATGCTGCCTTGAAGGCCCACCCGAATTACAAGCAACTGGAGAAGTTCTGGTACAAGCGCGAAGGTCGTGAGATGGACGATTGGCTTGAGGAAGGAATGTCAACGAAAGACGTG…	MRFCNAFLATLLILLATTVNAEKSIRSSIITNVAYGRASRGRLLRKADADEANAIDTEERGVLSSIKNWGNMQYWLAVGKSDDQVKKALKMEGLTDAALKAHPNYKQLEKFWYKREGREMDDWLEEGMSTKDVWDDLGLAGMSKAQRKNSDELRQYVRYATKYDDEIWLRKNSIFQPKVYYEGSPAEMKVKVQIWAKAKRKSWYVKEMLDLDGLSKAMRETNPNNKYYLEFLKLTGRSER	RLLR	EER	21
PhraRXLR192	Phytophthora ramorum	Scaffold101	+	102385	102834	ATGCGTTTGAGCCTCTTCCTATTCGCAGCTGCCGTCACGCTCCTGGCCAAGGCTAACACGGTTGAAGCCGCCGTGACTGCGTCGGATCTCTCGAACTCGATCGATCTTGTGCAGAACAACATTGTCGGCAGCAGGTCTCTGAGAATCCGCGTAGCTACCGCCGATGCCGATGACTCTGATGACGAAGAGAGGGCTGGGTTGGAGAGCTTGAAGTCTATTCTTAAGAGTTCCGCCACTCTCGAAGCCAAGGCAAACCAGCTTATCGCTAAAAACAAAGAACTGTTCCAACAAGTCGAGGCGATAATTGGCTCTCCGTATCAGTTGCACCAAAGGCTAGGCATCCCGGAAAAGGTCAAGATTATGACGGGGGCCCAGCTGGACAAGGATATGGATTATCAC…	MRLSLFLFAAAVTLLAKANTVEAAVTASDLSNSIDLVQNNIVGSRSLRIRVATADADDSDDEERAGLESLKSILKSSATLEAKANQLIAKNKELFQQVEAIIGSPYQLHQRLGIPEKVKIMTGAQLDKDMDYHFWLAYSKWYKGTYGKDR	RSLR	DDEER	23
PhraRXLR193	Phytophthora ramorum	Scaffold103	+	31014	31397	ATGCGCTTCACATACATTTTCGCGGTGATTATTGCGGCCACTCTCCACGCCAGCGGCAACGCGCTCTCCACAGCCAAGGAGTCTAACCACGCTGCCATCTCACACGTGGCGTCCGCGGATGTCCAAGCGAACCACGGTCGACTCCTCCGTCGAGTTGAGAAGGACGGCGTCAAAGAGCTCGAAAACGAAATTGAAGAAGAAGAAAGGACCTTGAAGAACTTTGGGGCGTCCCTGAAGAGGTTCGCGGCAAAGCACACACCCTTCACAAAATCCTGGAAAGAGGCTAGAAAAGTCAGGAAAATTGCGGAGGCGGATGCCCGCGCGAGGAACAACTACAAGAATTTTATAGCTTCGGGGGGGAAACCCGAGGATCTGCTCCATCTA	MRFTYIFAVIIAATLHASGNALSTAKESNHAAISHVASADVQANHGRLLRRVEKDGVKELENEIEEEERTLKNFGASLKRFAAKHTPFTKSWKEARKVRKIAEADARARNNYKNFIASGGKPEDLLHL	RLLR	EEEER	21
PhraRXLR194	Phytophthora ramorum	Scaffold103	+	81222	81584	ATGCGTCTTACCTACATCTTTGCGGTGGTTATCGCGGTCACTCTCCACGCCAGCGGCAACGCTCTTTCAACGACCAAGGAATCCAACTACGCAACCATCTCGAACGTGGCGGCAACGAACATCGCTCATTCTCTCGACGCTAACAAAGAGGACGGCGGCCGACTCCTGCGCCGTGTTGACGACCGCGAAGAAGTCGAAGACGAAAATCGGTCCTTCAAGAACTTTGGGAAGTCTCTGAAGAATTTCATTGCGAAGCGTACTCCCTTTACTGAGGCTTGGCACAAGCGCAGATTTATCCAGAAGGCCAGAGAGGAGGCAGTGCGTCGCCAGACTGTGAAAGACAATATCAAGTATGCGAGCTCA	MRLTYIFAVVIAVTLHASGNALSTTKESNYATISNVAATNIAHSLDANKEDGGRLLRRVDDREEVEDENRSFKNFGKSLKNFIAKRTPFTEAWHKRRFIQKAREEAVRRQTVKDNIKYASS	RLLR	DDR	21
PhraRXLR195	Phytophthora ramorum	Scaffold104	-	10541	11194	ATGCGTCGTTACTTCATTTTGCTGATAAGCTTATTAGTTGTTGCGTCTCTCCTATCAACTATCGGTGCTACGTCAGAGACTACATCTCTTGTGGCGCGTTCCGTCACTGGTGACCAAGTCGACGCCGTTGCCAAGAGGCTTTTGAGAGGAGAGGCTGCAGTAGACGAGGGAGATGATATCGAAAGGGGCGAAGAGAGAGGACTTGTGCTTCCCGGCGTCGTCCAGAAACTCAAGTCGATTTTCCAGAACGCTAAGGCCAAGGTGTGGCAATTACGTGTGGAAATCAAGTTCCGGTCGCTACAGCTTGAAAAGGGCTCTTTGTCCAGCTCGGAGATGAAGATGTGGGTTGACTCCGTGACCAATCTCTACAAAAATGACCCCGAGAAGTCTACGAAAGCA…	MRRYFILLISLLVVASLLSTIGATSETTSLVARSVTGDQVDAVAKRLLRGEAAVDEGDDIERGEERGLVLPGVVQKLKSIFQNAKAKVWQLRVEIKFRSLQLEKGSLSSSEMKMWVDSVTNLYKNDPEKSTKAMLTTLTRHYDEITLMRWAHTAMDSSDMGILGHKLQSAQFTKLMYRGYDALGLAKRLRTTAGGDNQQDKLIVQAFAAFVKQRRQSA	RLLR	DDIER	23
PhraRXLR196	Phytophthora ramorum	Scaffold104	+	67210	68013	ATGCGGCTACTCCATGTCCTGTCGGCAGTGGTGGTCACTCTTCTTGCTATTGCTAGCACTAATGTAGCTGGACAGGCAAAGTGGGGCGGTGTGCTCATGACAGATCGCAACGGTGCCAGCAGTGGGAGATCTCTGCGGGTCCATACAAATGCTGCTGAAGAGAGAGCTAACTTGTTGTCAAAGATTGGCAAGAATTTACTAGTGACGTGGTGGCTTGAGATCGGGAAAAACGAGGCTTACGTGATGGAAGCACTGAAGCTGAAGGGCTTATCTGGAAGTGCCCTCACCAAGCACAAGAACTACAAGTACTTGCTGAAATATGTGGACAAGGCCGAGAGAATGAAGCTAACCACGTGGTATTACACGAAACAATTCTCCACGTATCAAGCCTGGACGAAG…	MRLLHVLSAVVVTLLAIASTNVAGQAKWGGVLMTDRNGASSGRSLRVHTNAAEERANLLSKIGKNLLVTWWLEIGKNEAYVMEALKLKGLSGSALTKHKNYKYLLKYVDKAERMKLTTWYYTKQFSTYQAWTKLGMQEVRTVEQLNRIKKSDSFRIYKRYVNLFDDAVLRSWKAGYNPPVVMVARGASEAEVTARVQIMAQSKRSEEYAKVALGMTVPGKPMVTLKGEALKSHDDYNYFDVFQKAVAKIAAKAAARKEAAIAAAGKTN	RSLR	EER	20
PhraRXLR197	Phytophthora ramorum	Scaffold106	-	14515	14673	ATGCTTTTTTTTTTACTTTTGGTTTTGGCAGTTGAACGTGACGGACAAGGTGTTCTTCGACATTGGCATCAACGACGACTACGTGGGCAAGATCGTGATCGGCCTGTACGGAGAAGTGCAGCCACGCACGGTGGAGAACTTCCGAGCTTTGTGCACGGG	MLFFLLLVLAVERDGQGVLRHWHQRRLRGQDRDRPVRRSAATHGGELPSFVHG	RRLR	DRDR	15
PhraRXLR198	Phytophthora ramorum	Scaffold118	+	105082	105486	ATGCGTGTGCACTGCATCATTTTGGCGACCGCTGTCATGCTCCTCGCCGGCTGCGATTCTGCCTTCGCAGCTACGGACGCTGAGCATACCAGGATCGTGGCGATGATGACGGCTGAAACCTCGGTCTCGACTTACGGTGGACAGAACGACGGTGCCGACAACAGGATCCTGCGAGCCGAAGGCACGGTAGACGATACTGAGCTTTCTGCCGAAGACGAAGAGCGTGAATCGGGGGATTTTGTCGAGAATGTCAAGTTCTACTACTGGCTGAAGATGGGAAATACCCCCGCAGATATCTATCAGAAGTTTTTCAAGGGCGTGGACCGAGCCATTGTCCTCAAGAACCCGAATTACGAGGTCTGGAAGAGATACAAAGCATATTATGAAGAGGATGCCAAG…	MRVHCIILATAVMLLAGCDSAFAATDAEHTRIVAMMTAETSVSTYGGQNDGADNRILRAEGTVDDTELSAEDEERESGDFVENVKFYYWLKMGNTPADIYQKFFKGVDRAIVLKNPNYEVWKRYKAYYEEDAKSA	RILR	EDEER	23
PhraRXLR199	Phytophthora ramorum	Scaffold118	+	107383	107823	ATGCGCCTTCACATCGTGTTCGCCACAGTGGTGCTCTTCCTCGCATGTATCAATGCTGTCTCCGCGGTCTCAGGCACGGAGAAAGCCAAGCTGATGCCTGTGTCGGCAGTCGACACCCGCTTGCTTACTGCTGGACAAGACGGAGGTGCTGACAAACGATTTTTGAGAACCAAGACGACTACCGAGTACGACGGTACGGAGGTTGAGGAGAGAGCCATCACGGTCGGCAACACCCTCGAGAAGGCAAAGTTCTACTACTGGAAGACGATGGGAAAGAGGCCTGGAGACATCTACCAAAAATACTTCAAAATGGTGGATCCAGCCAATATCGCCGAGAGCCCCAAGTACAAAGTGTGGCAAAGGTACGACGAGTGGTTCACCAAGGCAAAGAATGCCCAG…	MRLHIVFATVVLFLACINAVSAVSGTEKAKLMPVSAVDTRLLTAGQDGGADKRFLRTKTTTEYDGTEVEERAITVGNTLEKAKFYYWKTMGKRPGDIYQKYFKMVDPANIAESPKYKVWQRYDEWFTKAKNAQIIKNQKDALAARPT	RFLR	EER	22
PhraRXLR200	Phytophthora ramorum	Scaffold122	-	7439	7858	ATGCGCCTTCACTACATCCTGCTCGTGGCTGCAGCCACACTTCTTGCAAGCACCAACGTCGTCTCTGCCAGTGCCGACTCCGCTCAGATCAAGCTCTCAACGACTGGGACTGGCACCGTCCCCGCTTTTCGCTCGCTGGCTGGTGCCTCCAGCGAGGTCGGCGGTAAGAGGTCTCTTCGAACCGCAAAGGAAGACGAAGCCGACGACGAAGCCGACGACGAAGCCGACGATGAAGCCGACGATGAAGCCGACGAAGAGAGGGGCATCACCGTTTTCTCGAGTGGGACCTCCGCTAAAAAGCTGCGGGGTTTCCTGAAAAAGAACAGCATCATCAGCAAGGAAACCTCCAAATTCTTGAAATCCTCTGGCTTCAGCGCGGACGAGATTGCCACTATGTAC…	MRLHYILLVAAATLLASTNVVSASADSAQIKLSTTGTGTVPAFRSLAGASSEVGGKRSLRTAKEDEADDEADDEADDEADDEADEERGITVFSSGTSAKKLRGFLKKNSIISKETSKFLKSSGFSADEIATMYAKYVKLT	RSLR	DEER	25
PhraRXLR201	Phytophthora ramorum	Scaffold133	+	55332	56795	ATGAGGCGTTGCTGCGTCATGATGTTGACTGTAGTCGTTCTCCTAACAATTCTTGGCGCTGCCTCAGCTGCCGCGGAAATCGAGACGACTCCACCCGACTGCAGTGACAATTACGGTATCCCAACTAAGAGGTTCCTGAGGACGCGCAAATCTCTGGCCAACGACGAAGAGAGATCAGTCGGAACGTCTGCCGTGGAGAGCGTGCTCAAGTCGACAGTCATCGATCAACAGATTGAGGCTGTGCTGCAGAAGGCAAAGTCTGCGGATGACGCCTTCAAGCGGCTAAAGCTGAACAAGGCAGGGGATGCTCTTCTTGACAGCCCGGAGTTGAAAGCTTGGATCAAGTACATGAAGCAATTCAACCAGCAGAACCCCACCAAGAAAACGACGTTGGTTGCA…	MRRCCVMMLTVVVLLTILGAASAAAEIETTPPDCSDNYGIPTKRFLRTRKSLANDEERSVGTSAVESVLKSTVIDQQIEAVLQKAKSADDAFKRLKLNKAGDALLDSPELKAWIKYMKQFNQQNPTKKTTLVATLTAHYGDEGLAKLVEAAKLVPTTKQFAKRLETEQVQRWLVLGKSPDDVFKLVKLHKAGSKFFDKPKLNIWVKYVDDFNKQNPTQKKTLIARLTKQYNDKSLTYMLIAAKKNPSTKSIATRIQSEQTLLWLKNGKTPEDLFKLLRLNKAGDTLFANPLFPAWIKYADDFRLVHPDTELATFSTLAKPSMYNDETLASMIMAADKVPATREIAGRLHSEQLRYWLLKGENPDDIFMLLKLFNADDKLLENPLFTVWVKYLNYYNQMN…	RFLR	DEER	25
PhraRXLR202	Phytophthora ramorum	Scaffold135	-	49848	50468	ATGAGGTTCTACCACTTGGTCCTACTGATGGTTGCCGTGCTGTTTGCAAGTGCTGACCCCACCTCGGCGTATCGGGGATCGAAGCTGACGACACCTGGCGCGCAGACTCAAGTGCTTCAAGACAACACCGCCACCAAGAGGCTGCTGAGAGCTTACACCGACGACGAAAAGAGGGGCATTTCAATCCCCGGTTTAGAGAGCGTCTTAAAAGTGTTTCCGTCAAGCAAGACCAAGCAGCTCCAGGGACTGCTCAAGGCCGACGAGACTCTCGGCAATGCCTTCAAGACGTTGGGGCTCAGCAAAATGCCTATTGCTAAGAATAATTTTATCGAGACGAAAATGGTGGAGAAACTTTTTTCGAGCACCAACTTCAAGGTTTGGTCCAAGCATGCCGCCCGG…	MRFYHLVLLMVAVLFASADPTSAYRGSKLTTPGAQTQVLQDNTATKRLLRAYTDDEKRGISIPGLESVLKVFPSSKTKQLQGLLKADETLGNAFKTLGLSKMPIAKNNFIETKMVEKLFSSTNFKVWSKHAARLNKQDPEGAMLTSLTNVFGEKNVATMILLGKRSRRSHQVAKKLEAAKIKKWFSMDKLTADDVLGRKKYMWGQAV	RLLR	DDEK	18
PhraRXLR203	Phytophthora ramorum	Scaffold135	-	79850	80107	ATGTACCGATGGTTGAAAAGGTGGGCGCTATCGCCGTGCTTGTGGTGTACACACTGCTCGAGTGCTACTCGCCGTACACGACTGGCGAGAACCTGGTCGCTTCCTCAGAGCCTGACGCCCGGACTACGGTGCCACGTGCGCATACTGCGGGTCTGGTACCAAAACCACGATTCCGATCGTTTCGTTTGCAAGCATACTGAATCTAAGTTAAATACTCCTACGCTTCCTCATACACGTGCGCACACGTGTAAGCTAAAG	MYRWLKRWALSPCLWCTHCSSATRRTRLARTWSLPQSLTPGLRCHVRILRVWYQNHDSDRFVCKHTESKLNTPTLPHTRAHTCKLK	RILR	DSDR	22
PhraRXLR204	Phytophthora ramorum	Scaffold137	+	8966	9487	ATGCGTCTGTTGTTGTGGGTTTTGCTCGTGACTTTGGTCACCCTCCTCGCAAGCGCCGACGCAGAATCGTCCAAGATTGCAAACGTTGATACGCCGACGACCTCGAAATTGGGATCAATCGAAGCCCCTGCGCCACCGGCCCGTGCTCTATCTCCGGAATATACCGCCGACGGTAAAAGAAGTCTAAGAGTCCATGGTAACGACGACGATGCCACAGACGACAATGGTGGCAACGAGCTCTACACCGGGGAGGATGAAGAAGAAAGAGCCATCTTGATATCAAACACTTTGGGTCAAATCAAGGCTTCCCTAGGGAAATTATCAAACAGTGTGTCTGCTGCTGTGATCAAACGGCTGAACAACTTCAGCGATATAATGGCCATGAAATTGTACAAGATG…	MRLLLWVLLVTLVTLLASADAESSKIANVDTPTTSKLGSIEAPAPPARALSPEYTADGKRSLRVHGNDDDATDDNGGNELYTGEDEEERAILISNTLGQIKASLGKLSNSVSAAVIKRLNNFSDIMAMKLYKMGETPISVQAKTLGSGRNKRAIDYYKKWYDNNVAAGVIKALE	RSLR	EDEEER	21
PhraRXLR205	Phytophthora ramorum	Scaffold138	+	267	1520	ATGCGTGTCCACTACGCCGTGCTATTGTCTGCTGCCCTCCTCGCAAGTGCCGAAGCTGTTACGGCGACGAGCGTCTCCACGACTAGCGGTCGTTCTCTCTCAACCGACCCGAGGGACACCCCAGTCCAGCGATTTCTGAGGAAACACAAAGCGGTGAAGACGGACGAAAGCGCAGAAGACGAAGAGAGGGGATTCAGTACCGGTATCGCCTTCCTTGACAACATCATTCACAACGCTGGCACACTTTGGGATGATATTGCGCAGAACCACCAGCTCAACTCTATGCTGAGCGCAAGGACAAACTCTAACGATGCCTATAAATTACTAAATGTCGACAAGGTGACAGGCAACCTATTGCAAAGCAAAGAGTGGAAAGCGTGGTCTACGTACGTGGCAATG…	MRVHYAVLLSAALLASAEAVTATSVSTTSGRSLSTDPRDTPVQRFLRKHKAVKTDESAEDEERGFSTGIAFLDNIIHNAGTLWDDIAQNHQLNSMLSARTNSNDAYKLLNVDKVTGNLLQSKEWKAWSTYVAMLDKSNADEAMVTSMVFQLKPDKLSKVLAEAAKNPSTKDIATRLESAQVKWWVSLSGTPDDIFKTLKLNIARSDIFESPELATFTKYLDAFNKKPRNEQTTLFEVLKNSYGDEALMKLLVSAQNAKSEEATKMMDDILAGWLDFTKSPYSLFKSLNLDKAGDDLLSSPILSTWVKYMNQFNEKLPTKKTTMIETFMKSYNDETLTKMLNAAKKVPATEQLATNLEKAKSALFSKWMVEGITPAYLFKNVLKLDPATMASSPNTNIWR…	RFLR	EDEER	22
PhraRXLR206	Phytophthora ramorum	Scaffold140	-	15312	16187	ATGGGTCTGATCTACGTTGTCGTTCTAGCCCTCTTCGTTTCTATTGCGGGCCGTGGCGCTCTCGGTGATGTTGCCGACTATGAATCACTCTCCACCGCTGCTCAAACTGCAAAGTTTGACCCCCCGGGTGTGGCTCGTTCATTTGCTGACCATGATGACATGGCTAGCAAGAGATTGCTGAGGTCTACAGGTACAATTATTGACAAGGACGACAGTGTCGACAGCGAAGAGAGGGCGATCACCATTCCCGGCTTAGATCAGCTTAAATCACTGGTGAAGAAAGGATCATCGAAGGTTGACAAACTCATTGAGCTGCTGAAATACAAGTTTTGGCTTGGGATCGGGAAGACGGACAATGACATCAACAAACTCTGGGCAAAACAGGGCAAGAGCACGGAT…	MGLIYVVVLALFVSIAGRGALGDVADYESLSTAAQTAKFDPPGVARSFADHDDMASKRLLRSTGTIIDKDDSVDSEERAITIPGLDQLKSLVKKGSSKVDKLIELLKYKFWLGIGKTDNDINKLWAKQGKSTDDIYKLWLKLGKTDEDIFKMLRADEVYKIWVRQGKSTDDIYSQLLKFGKGDEDIYRLLVKQGVSTNAIFTTWEKQGKSTTDTLRIWRSLGKKDEDIYKIWLQQGKSGDEINKAWLYVYKRPDDVYRLLKIHHVDPRDSANLNQYIQYRTAYNDMLGISNL	RLLR	EER	22
PhraRXLR207	Phytophthora ramorum	Scaffold146	-	49463	50008	ATGCGTCTGAGCTACATTCTGCTCGTGGTGGCGGCCGCTCTCATCGCGACGCTCGATGCTACGTCGGCAGCTAGCAGGACCACACTTTCCCAGTTGAGTACGGCAAATGCCGTGGACCCAGCCAGCGCGCGTGAGACCATCGGAAACGACCGCCGCTTCCTAAGGAAGCACAAGGTTGTCGAAGACGACGACGTTTACGGCACGGAGGACGACGAAGACGAGGAGAGAGGTTTGAGTGACTGGGGAAAGGCTGCTGCGGACATGGCCGCGAGTGCTAAGGCCTTGGCTTGGTTCAAGCTCAACTATCCTGGGGTCAGCAACTTGGACGACGTGATGAAAAAAATGCGTACAATTGGCGAGCCTTCCGAATTTGTCACTCTCTTTGACAAAGCCGAGGTC…	MRLSYILLVVAAALIATLDATSAASRTTLSQLSTANAVDPASARETIGNDRRFLRKHKVVEDDDVYGTEDDEDEERGLSDWGKAAADMAASAKALAWFKLNYPGVSNLDDVMKKMRTIGEPSEFVTLFDKAEVLIKKILPDFRLGMSASDFNTMVTSSRSLTSDQQGVLIAAYSKYLVGLMP	RFLR	DEDEER	23
PhraRXLR208	Phytophthora ramorum	Scaffold146	+	53897	54391	ATGCGTCTGAGCTACGTTCTTCTCGTGGCGGCGGCCGCTCTCGTCTCGACACTCGATGCTACGTCGACGGCCAGCGGGACCACACTTTCCCAGTTGAATACGGCAAATGCAGTGGGTCCGACTGAGAGCATCGGAAACGGCCGCCGATTCCTGAGGAAGCACGAGGTTGTCCAAGACGACGAAGATGGCGAAGAGACGAACGACGAAGAAGAAGAGAGAGGGATCGTGGACTCGGCAAAGGCTCTTAAGGTGATGGCGCAGCTTGCCCGGGCGCAAACGACCGATGACATGGCTCGGATCATCTCTTCAGTTCGAGAACCCGGCGTAATGACAGCTCTCTTTACCAAAGCCGAGGGACAGCTGAAAAATGTGTTCCCTACCTACCACGCGGGCATGGGC…	MRLSYVLLVAAAALVSTLDATSTASGTTLSQLNTANAVGPTESIGNGRRFLRKHEVVQDDEDGEETNDEEEERGIVDSAKALKVMAQLARAQTTDDMARIISSVREPGVMTALFTKAEGQLKNVFPTYHAGMGLDDFYTMVQRSSLTDDQQALMFSAYSKYMYAR	RFLR	DEEEER	20
PhraRXLR209	Phytophthora ramorum	Scaffold147	+	38924	39181	ATGTACCGATGGTTGAAAAGGTGGGCGCTATCGCCGTGCTTGTGGTGTACACACTGCTCGAGTGCTACTCGCCGTACACGACTGGCGAGAACCTGGTCGCTTCCTCAGAGCCTGACGCCCGGACTACGGTGCCACGTGCGCATACTGCGGGTCTGGTACCAAAACCACGATTCCGATCGTTTCGTTTGCAAGCATACTGAATCTAAGTTAAATACTCCTACGCTTCCTCATACACGTGCGCACACGTGTAAGCTAAAG	MYRWLKRWALSPCLWCTHCSSATRRTRLARTWSLPQSLTPGLRCHVRILRVWYQNHDSDRFVCKHTESKLNTPTLPHTRAHTCKLK	RILR	DSDR	22
PhraRXLR210	Phytophthora ramorum	Scaffold148	+	40610	41029	ATGCGTCTGCATCTCCTAATCGTATCAATCTTCGGCCTCCTTGCAAGCGCCAACGCTGTGTCTGCACCATCGAATTCCAAGATAGTCAATACGGACCCACTATCTACTATTGAGTCGCTGCAGGACAACGCGAGCGGAAAGAGGTTGTTACGAACCCACAAGACGGCCGAAGCGAACGATGGCGACTCATCCAGCAACGAAGAGAGGGGGTGGAAGGAAATTGCGACAAAAGCTGCGGCAGCAGCTCGGTTAGCTAAGGCTCAGGTTCAATTTCCGTTCTGGTATCTGGCGGGAAAGAAACCAATCCAGCTGCAAGAAGAATTAAAGCTTTTTGGTGTATATCCACTGATCGGCCACAAGAACTGGCCGATTCTCACCAGCTACACCAACTACTACAAC…	MRLHLLIVSIFGLLASANAVSAPSNSKIVNTDPLSTIESLQDNASGKRLLRTHKTAEANDGDSSSNEERGWKEIATKAAAAARLAKAQVQFPFWYLAGKKPIQLQEELKLFGVYPLIGHKNWPILTSYTNYYNARHIEYP	RLLR	EERGWK	19
PhraRXLR211	Phytophthora ramorum	Scaffold148	+	51854	52261	ATGCGTCTGCATCTCCTAATCGTATCAATCTTTGGCCTCCTTGCAAGCGCCAACGCTGTGTCTGCATCATCGAATTCCAAGGTGGTCAATGCAGACCCGTTATCTACTATTGAGTCACTGAAGGACAACGCGAGCGGAAAGAGGTTGTTACGAACCCACAAGACGGCCGAAGCGAACGATGGCGACTCACCCAGCAACGAAGAGAGGGGGTGGAAGGAAGCTGTGGCGGCAGCTCGAAAGGCTAAGGCTAAGGCTCAATTTCCGGTCTGGTATCTGGCAGGAAAGAAACCAATCCAGCTGAAAGAAGAATTAAAGCTTATTGGTGTATATCCACTGATCGGCCACAAGAACTGGCCGATTCTCAAGAGCTACACCAAGTACTACAACACGCACAAGAGG…	MRLHLLIVSIFGLLASANAVSASSNSKVVNADPLSTIESLKDNASGKRLLRTHKTAEANDGDSPSNEERGWKEAVAAARKAKAKAQFPVWYLAGKKPIQLKEELKLIGVYPLIGHKNWPILKSYTKYYNTHKRNYP	RLLR	EERGWK	22
PhraRXLR212	Phytophthora ramorum	Scaffold172	-	49286	49693	ATGCGTCTGCATCTCCTAATCGTATCAATCTTCGGCCTCCTTGCAAGCGCCAACGCTGTGTCTGCAGCATCGAATTCCAAGGTGGTCAATGCAGACCCGTTATCTACTATTGAGTCACTGAAGGACAGCGCGAGCGGAAAGAGGTTGTTACGAACCCACAAGACGGCCGAAGCGAACGATGGCGACTCACCCAGCAACGAAGAGAGGGGGTGGAAGGAAGCTGTGGCGGCAGCTCGAAAGGCTAAGGCTAAGGCTCAATTTCCGTTCTGGTATCTGGCGGGAAAGAAACCAATCAAGCTGCAAGAAGAATTAAAGCTTATTGGTGTATATCCACTGATCGGCCACAAGAACTGGCCGATTCTCAAGAGCTACACCAAGTACTACAACGCGCGCCACATT…	MRLHLLIVSIFGLLASANAVSAASNSKVVNADPLSTIESLKDSASGKRLLRTHKTAEANDGDSPSNEERGWKEAVAAARKAKAKAQFPFWYLAGKKPIKLQEELKLIGVYPLIGHKNWPILKSYTKYYNARHIEYP	RLLR	EERGWK	22
PhraRXLR213	Phytophthora ramorum	Scaffold173	+	7192	8664	ATGCGCTTTCACCACGCCACACTCCTGTTTGCTGTCACTCTCCTGGTTTATTGCGAGGTGGCGTCGGCTGCCGTGAACTCCCAGACGACCCAAGTCCGACAAGAAGTCTCGACTGCGAGGCTTTTGAGGGTTCGCAAGTCATCGAGCGAAGATGAAGAAAGGGGTGGTATCAGTACTGCCGGTGTGGAGGCGCTCATCAGCTCGTTGAAGTCGACAGTCTCCAGTGAGCAGCTCAGCACTTTGGCTAAGAAATCCGAATCCACGGACGACGTGTTTAAGCTACTAACCGTGGACAGGAAGGCGGATGACCTCCTGGGTAGCGTTCAGCTAGACGACTGGATTACCTACAAGAATATCTTCAACAAGGAGAATCGCAAGCATCAGACCAGTTTGATCTCG…	MRFHHATLLFAVTLLVYCEVASAAVNSQTTQVRQEVSTARLLRVRKSSSEDEERGGISTAGVEALISSLKSTVSSEQLSTLAKKSESTDDVFKLLTVDRKADDLLGSVQLDDWITYKNIFNKENRKHQTSLISTLLAHYDDEAVAKMIAAAKAAPSTGTATMAKNLQIEQNALWLEAGKTPDNIFSLLKLDKAGDQLFAMPQVNTWMAYIDRFNKVHPDQKTTMLSKLSGLYKEESLVTMLIAAKNVPSTEKIAVRVQAGLTQLWLKDAKSPGEVFTLMKLDGAADSVLQNPLFSAWTKYVDDFNLNHPKKEMKAIYTLVDHYSTAALTKMILDAKKVPRTESIATKLNTELFTYWKTSGNTPKFIFPLLKLNGEGDNLFKSPTFVAWLQYITFFKDAK…	RLLR	EDEER	23
PhraRXLR214	Phytophthora ramorum	Scaffold173	+	9469	11244	ATGCGTCTGACACGTATCGCACTTGTGGCTGCCGTTGGCCTCCTTACCCAAGTTGACTCGGACCCCGCGACGATAAACTCGAAGCCAGCCGCCTCTGACTTGTCGAGCATTGATCGTTCGCCCCTCGCAGCTACAGACGTTCCCAACAACAGGCGTCTAAGAACTGACACAAAGGTGGACAATGACGAAGAGAGAGGAATCAATTTCGACAAAGCCAAGACCTGGATCATGCCGGAAGTCTCTAAACAAAAACTCGAACGCTGGCTAACGAAAGAGAAGCCTGTTGAAAATGTCTTTACGCGATTGCGACTTCGACAAGCAGGCGATAAGCTGCTCGGTGACCCCCAGTTTGCAGTTTGCGTGAAATACGTCGACGATTTAAGCAGCAGGAATCCCAAG…	MRLTRIALVAAVGLLTQVDSDPATINSKPAASDLSSIDRSPLAATDVPNNRRLRTDTKVDNDEERGINFDKAKTWIMPEVSKQKLERWLTKEKPVENVFTRLRLRQAGDKLLGDPQFAVCVKYVDDLSSRNPKKTTLTIHVLLTHYSDEALVKMVADVKTIPETNTFAIRLQNELAEYWLTKGKTPGGIFTLLQLDKAGDDILTSQTFSIWKTFLNTFNKANSGKTVSMFGTLMNQYGEIGVSRIVEAALKVKSSNYVAKTVQAEQFQRWIRRGESPNAVFELLKLDEAGDNLLASPLLDTFTKYMSTFNMQHGEQQETLIAVLTKYYDVPSLLAAAKIVPSTSRLANKLEAQQYLHWLKTGYDPETAFILLGLGDAGEKLLTKSNFATWLKYTDAFHA…	RRLR	DEER	20
PhraRXLR215	Phytophthora ramorum	Scaffold173	+	16364	16726	ATGAGACTCCAGTACATTGTACTGCTAGCTACTGCTGCTTTCGTCGCTACAGGTGTCACTGCCTCGCACGAAGTGGCAGACTCGAAGCTGGTCACGTCGCGGATCAATGCGGCCCAAAACACCTTGACTTCCAAGCGGTTTTTGAGAGCTGACAGCGTCACGGGCGAGGACGACGAAGAGAGAGCGATTAGCTTTAAATCCATCCCAGGGATCGAGGCGATCAAGAATGTATTCTCCAAGAAGGTCACGCTTAAGGATCTCCTGAAATATGCCGACAGAAAGAAGTCGTCGGAGTACATGTTCTCCAAGTTGAAATTGGACAAGGCTGGTACGAAGCTGTTCGACAACTCAGACGTCAATGTT	MRLQYIVLLATAAFVATGVTASHEVADSKLVTSRINAAQNTLTSKRFLRADSVTGEDDEERAISFKSIPGIEAIKNVFSKKVTLKDLLKYADRKKSSEYMFSKLKLDKAGTKLFDNSDVNV	RFLR	EDDEER	21
PhraRXLR216	Phytophthora ramorum	Scaffold177	+	19241	21052	ATGAGTGCCACGCCCAACCGTATCACGCGTCGCATTAGCGTGATACTGCTAGCTGTTATCAGTGCCAGCTTACTTGCTATGCCAGTCCCTGCAGAGTCGACTATGATTGTCGACAAAGCTACAACCTCGCACCATGTTCCAGGTGCTAGTGCCATCCAAGGCCAGCGAAGATTAAGAACTGGAATTGTGCTGCCGACTGACAAGGAGGATGACGGCAGTGAAGACAGAGGTATCACTGATATTGCCAAGCTTGCCGAGTCGGGAACGAAGAAACTTACTGACAGGGCGAAGAAGCTTACTGAGAGCGCCAAGCTTCATTTGACATCAAACAATCAGCGAACTACCGACAGTCGCTTCGCGAAGCTAATGGCTGGCAAGACAGAGTCGGAAGTGCTCGAG…	MSATPNRITRRISVILLAVISASLLAMPVPAESTMIVDKATTSHHVPGASAIQGQRRLRTGIVLPTDKEDDGSEDRGITDIAKLAESGTKKLTDRAKKLTESAKLHLTSNNQRTTDSRFAKLMAGKTESEVLESPQFLKWVRSVTKSYSKNSEAGDLAMVSTLKTHYGDEALVNLITAAKEKASLRVIAGRLEEAQLKTWVNDGKTVDNVFNLLKLDKEADKLFEAPLWGTWASYVTKVHDKDADAVMFSTLKTHYGDEALASMLAQSKKGYRTKVIADKLEEVQFKNWASERKSADDIFNFLKLKGDTLSNSPALSSWITYVEKMDDNPYELLLGKLMKRYDDASLARMLATAEEDYKTRSVAVKLGAAQLKQWVRYDKSPDDVYNLLKLNLEGNDIL…	RRLR	EDR	33
PhraRXLR217	Phytophthora ramorum	Scaffold178	-	7154	7591	ATGTATCGAAGCTGTATCCTACTCGTCATTGTGGTCATGATGTTTCCGTGCTGCAATGCCATCGATCAAGTGAAGCTCTCCAAAACGAAGACCCAAAATCCAGTTCGAACGACCAACATCAACGACCGGGATGGTTATCGATACTTGCGAAGCTACAAGACAGAAGAAGAAGCCGACGATGCGACAGACAATGAAGAGAGAGCCTGGGGCTTGGACTCATTGAAAAGCTTGCTCCACATCAAAAAGACACCGAACGATTTCTCCAAAACAATTCTAGAACGGATGGATATCGACTCCAGACTCAAGGGAGAAATGTTCTCGAAGTGGCGATGGTTCTACACCAATGACAAGGTCAAATCGAAGCTCATAAAGAAGGACCCAGCGATGCTGTTAGACTTT…	MYRSCILLVIVVMMFPCCNAIDQVKLSKTKTQNPVRTTNINDRDGYRYLRSYKTEEEADDATDNEERAWGLDSLKSLLHIKKTPNDFSKTILERMDIDSRLKGEMFSKWRWFYTNDKVKSKLIKKDPAMLLDFMNGNTAVRPRITD	RYLR	EER	20
PhraRXLR218	Phytophthora ramorum	Scaffold188	-	8641	9162	ATGCGTCTGTTGTTGTGGGTTTTGCTCGTGACTTTGGTCACCCTCCTCGCAAGCGCCGACGCGGAATCGTCCAAGATTGCAAACGTTGATACGCCGGCGACCTCGAAATTGGGATCAATCGAAGCCCCTGCGCCACCGGCCCGTGCTCTATCTCCGGAATATACCGCCGACGGTAAAAGAAGTCTAAGAGTCCATGGTAACGACGACGATGCCACAGACGACAATGGTGGCAACGAGCTCTACACCAGGGAGGATGAGGAAGAAAGAGCCATGTCGATCTCAAGTATTTTGGATAACATGAAGACTTACTTGGGGGGATGGACAAATATAATGTCTGCTAGTGTAAACACACAGCTGTACAAATGGGTCGATGACTTGGCCATGAGATTGTACAAGAGG…	MRLLLWVLLVTLVTLLASADAESSKIANVDTPATSKLGSIEAPAPPARALSPEYTADGKRSLRVHGNDDDATDDNGGNELYTREDEEERAMSISSILDNMKTYLGGWTNIMSASVNTQLYKWVDDLAMRLYKRGVTPTSFKARNLGFERNKASVEYYKAWYDNNVAAGVIKALE	RSLR	EDEEER	21
PhraRXLR219	Phytophthora ramorum	Scaffold194	-	10363	10770	ATGCGCCTTCACTACATCCTGCTCGTGGCTGCAGCCACACTTCTTGCAAGCACCAACGTCGTCTCTGCCAGTGCCGACTCCGCTCAGATCAAGCTCTCAACGACTGGGACTGGCACCGTCCCCGCTTTTCGCTCGCTGGCTGGTGCCTCCAGCGAGGTCGGCGGTAAGAGGTCTCTTCGAACCGCAAAGGAAGACGAAGCCGACGACGAAGCCGACGATGAAGCCGACGATGAAGCCGACGAAGAGAGGGGCATCACCGTTTTCTCGAGTGAGACCTCCGCTAAAAAGCTGCGGGGTTTCCTGAAAAAGAACAGCATCATCAGCAAGGAAACCTCCAAACTCTTGAAATCCTCTGGCTTCAGCGCGGACGAGATTGCCTCTATGTACGCCAAGTACGTT…	MRLHYILLVAAATLLASTNVVSASADSAQIKLSTTGTGTVPAFRSLAGASSEVGGKRSLRTAKEDEADDEADDEADDEADEERGITVFSSETSAKKLRGFLKKNSIISKETSKLLKSSGFSADEIASMYAKYVKLA	RSLR	DEER	25
PhraRXLR220	Phytophthora ramorum	Scaffold207	+	33040	33453	ATGCGTCTGTCCTATCTCCTTTTCGTGACTAGTGCGGCCATCATTCTGTCAATCGGCGAAGTAGTCGCTTTGGTCACGAGTGCCGATCAATCTGAAGTGTCGACTGTGGCATCTTTAAACCAAGTTCACCTTGTTGACGCCATCGAGAGCAGCGAGGATACCAAGCGGTTTCTGCGAATCCACAAACCGAACAAGGCGGTGGACGAAGAAAGAGGTTTCAACGCGAAAAAGTTCGATCGAATGATGAATGAACAAGACTATCGTAACCAGAAATTCAACAACTGGATCGCCAAGAAGTATAAAGACAGCGCCATTTACGACAAGTTGCAGGTGGGATCGAACCCAATGTACAGTCGTATCTTACAGTACTATCAGAGCTACCTCAAGCTTCACGCCAAG…	MRLSYLLFVTSAAIILSIGEVVALVTSADQSEVSTVASLNQVHLVDAIESSEDTKRFLRIHKPNKAVDEERGFNAKKFDRMMNEQDYRNQKFNNWIAKKYKDSAIYDKLQVGSNPMYSRILQYYQSYLKLHAKNLISK	RFLR	DEER	23
PhraRXLR221	Phytophthora ramorum	Scaffold208	-	17646	17948	ATGACCGGAGACAGCCGCATTCCGCGCTGTCTCTGGTGGAGGGCCGCATGCACCACGTGGTGCATGTGCTGCGCCGACAGGGCTATCGCTCTCTGTCGCGCTGCTGCTGCTCCCGAAACGCACGATCGTGCGCTTCGTCCAGTCGATCACCAGATCATGCCGTGCAAGCCATGGCATGCCCAACACCATATCGAACTTATCGTCCAGTTCCAGGACGATAAGCTCGTCGACGAATTCCTTCTCTTGATAAGAGAAGCGTACGCGTACGATACGCTTCTCGGTTCTACCAACGACACCCGTTGC	MTGDSRIPRCLWWRAACTTWCMCCADRAIALCRAAAAPETHDRALRPVDHQIMPCKPWHAQHHIELIVQFQDDKLVDEFLLLIREAYAYDTLLGSTNDTRC	RALR	DDK	34
PhraRXLR222	Phytophthora ramorum	Scaffold250	-	32548	32964	ATGCGTCTCTCTTACGTCCTCCTAGTGGCTACTGCGGCCACCCTCCTCGCAAGCGGTAACGCAGCTACAGCCTCCGGCCCCACCACGGGAGACTCGATCATGGCATCGCCAGACTTGGTCGTTTCGCTTGGCACGGCCCAAGACGTCGGAGGTGAAACGAGGTTTTTGCGCAAGCACAAAGACGAAGTCGAGGAGGAGGAGGATGACGATGAAGAAGAAGAAAGAAAGAAGCCCCCCGGCTTCTTTGACTCGCAGAGGCTGGAAAAGATGTTGAACAACCGGATATACCGTTCGAAGTGGTTCAACAGATGGAAGAATGGTGGTTACAAACCCGTCAAAGTCCAAAACAATATGGGCAATGACCTCTACCAAAAGTACAGAACCTGGTATTACCACGGC…	MRLSYVLLVATAATLLASGNAATASGPTTGDSIMASPDLVVSLGTAQDVGGETRFLRKHKDEVEEEEDDDEEEERKKPPGFFDSQRLEKMLNNRIYRSKWFNRWKNGGYKPVKVQNNMGNDLYQKYRTWYYHGPGARRN	RFLR	DEEEER	21
PhraRXLR223	Phytophthora ramorum	Scaffold265	+	17798	18259	ATGCGCACCTTCAGCATCATGCTAGTAGTAGCAGCCACTCTTCTTGTCAGTGGTAATGCTCTCTCCACGCCCGACATGACGCTGTCGAAGACCGCATCCACCGGTGTCAATAATGGAGCGCGTTCCCTTCGGCGGTCTCTCAAGACGGTTCATGCGGGAAATGACAAAGACATCCAAGACGAAGAAAGAGGCAACAACATCTTGAACGCGATTGATGACGTCTTTAACCCCAAAACGGTTGAGCAGCTTCGACAAAGGGCGATCAATCAGGGCAATGACGAGTTCTACAGCAACATCGTCAAGAACGTTTCCGAACGAGCTAAAAGGTTTGCAGGCTGGAAGAGCGATCGACTCGGTTACGACCAGGTGCGTCAGTTCATGGAATTTCACAAGAGATCC…	MRTFSIMLVVAATLLVSGNALSTPDMTLSKTASTGVNNGARSLRRSLKTVHAGNDKDIQDEERGNNILNAIDDVFNPKTVEQLRQRAINQGNDEFYSNIVKNVSERAKRFAGWKSDRLGYDQVRQFMEFHKRSEDEILAMIAKYQHYIKTGEVK	RSLR	DEER	20
PhraRXLR224	Phytophthora ramorum	Scaffold281	-	19546	20070	ATGCGTCTGTTGTTGTGGGTTTTGCTCGTGACTTTGGTCACCCTCCTAGCAAGCGCCGACGCGGATGCATCCAAGATTGCCAACGCCGATTCGACGATGACCTCGAAGTTGGATTCAATCCAAGCTCGTGCGTTACTGGCCCGTGCACTATCTCCTGAAGTTAACGCCGACGGTAAAAGAAGCCTAAGAGTGCATGAGAACGACGATGATGCCACAGGCGACGATGACGAAGGCGATTCTTACACCGGGGAGGAGGACGAAGAAAGAATCTTTACGTTGACAAGCATTTTGGGTAGAATCGAGAAATTGCCGAAACTTTCTGTTCCTGTGAGCAATCCTGCTGCTGTGAGCGATCCATGGAAAAAAATCGCCAAAACCGCGAACAAGGCTTTGTACAAG…	MRLLLWVLLVTLVTLLASADADASKIANADSTMTSKLDSIQARALLARALSPEVNADGKRSLRVHENDDDATGDDDEGDSYTGEEDEERIFTLTSILGRIEKLPKLSVPVSNPAAVSDPWKKIAKTANKALYKLGITPATVEKMTFKTPREQNGATHYVKWYNENVANGVIKALD	RSLR	EEDEER	21
PhraRXLR225	Phytophthora ramorum	Scaffold284	-	1944	2618	ATGGTTGCCAAGTTCACCCCCTGTTCGCTTAGACGCTGCACGATACTCCCGATTATTCTTGCCTTGCTGGCATGTGTCGGCGCTGTTTCGGGAGCAACGGATGCGAACATCGCCATACCAGAAACGTTGGATCGCTCGGAATGGCGTCTGCTACGTAGCTTCCACGGTATTCGAAACTTGAGGATTGTCGAGGAGGCAATGAAAGACGACGACTCTGAGGAGAGGGCCATCACTGACGCTGTGAAGAAGATGGCTCAAGCTGCAAAGAACAAGCTGACGTCGAACAATCAAGCGACCACAGACAAGTTGTTCAAGAAGCTACAGGTTGGGGAAATCGACGACAAACTCTTTCAAAGCACGCAATTTAAGGAGTGGGTAACCACGGTGACCAAAAACTTC…	MVAKFTPCSLRRCTILPIILALLACVGAVSGATDANIAIPETLDRSEWRLLRSFHGIRNLRIVEEAMKDDDSEERAITDAVKKMAQAAKNKLTSNNQATTDKLFKKLQVGEIDDKLFQSTQFKEWVTTVTKNFKKNTKLAQASMVSALVSHFGDEALAKMIAGAKTSASTAATAKKLEQVQLNKWISEGKTADDIFALLKLNNEEGKLLQNTDVGDLDLLRQSAG	RLLR	EEAMK	31
PhraRXLR226	Phytophthora ramorum	Scaffold293	-	4808	5215	ATGCGTCTGCATCTCCTAATCGTATCAATCTTCGGCCTCCTTGCAAGCGCCAACGCTGTGTCTGCAGCATCGAATTCCAAGGTGGTCAATGCAGACCCGGTATCTACTATTGAGTCACTGAAGGACAACGCGAGCGGAAAGAGGTTGTTACGAACCCACAAGACGGCCGAAGCGAACGATGGAGACTCACCCAGCAACGAAGAGAGGGGGTGGAAGGAAGCTGTGGCGGCAGTTCGAAAGGCTAAGGCTAAGGCTCAATTTCCGGTCTGGTATCTGGCGGGAAAGAAACCAATCCAGCTGCAAGAAGAATTAAACCTTTTGGGTGTGTATCCACTGATCGGCCACAAGAATTGGCCGATTCTCAAGAGCTACACCAAGTACTACAACAAGCGCCACATT…	MRLHLLIVSIFGLLASANAVSAASNSKVVNADPVSTIESLKDNASGKRLLRTHKTAEANDGDSPSNEERGWKEAVAAVRKAKAKAQFPVWYLAGKKPIQLQEELNLLGVYPLIGHKNWPILKSYTKYYNKRHIEYP	RLLR	EERGWK	22
PhraRXLR227	Phytophthora ramorum	Scaffold321	-	13786	14274	ATGCGTTTGAGCGTCTTCCTCTTCGCTGCTGCCGTCACTCTCCTGGCCAACCCTATAACGGTTGAAGCATCCGTGGCTACGCCGGACACCCTGAACTCGAACGATTTTGCCCAGAACGACATGGACGACAGGTCGCTGAGAATCCGAGAGGCTGTCGATGCCGACCTGGAGGATAACTCTGATGACGAAGAGAGAGCTGGGATAACTGAAGTTGTCGCGAAGTTGCCCAAGTCGTCGAGCTTGAAGTCCCTTCTTGACGAAGTGGAAACTCTCAAGACCCAAGCATACCAGCTTATGGATTCTAACAAAGAGCTGTTCAAACAAATCTCGAAGATGATTGACAACCCGTATCAATTGCGCGAAAAGCTGGGCATCCCGGAGAAACTCAAGACGATGTCG…	MRLSVFLFAAAVTLLANPITVEASVATPDTLNSNDFAQNDMDDRSLRIREAVDADLEDNSDDEERAGITEVVAKLPKSSSLKSLLDEVETLKTQAYQLMDSNKELFKQISKMIDNPYQLREKLGIPEKLKTMSAAQLDKDMNYHLWMEYSKWWKGTYGKDLGF	RSLR	DDEER	23
PhraRXLR228	Phytophthora ramorum	Scaffold323	+	9268	9978	ATGCGTTTCTGTAATGCCTTCCTGGCAAGTCTGTTGATCCTCCTCGCGATCACCGTGGCCGCGGAAAAGTCTACCCGATCCAGCAGCATTCCTGACGTCGGATACAACCGTGGAAGGCTACTGCGAAAGACTGACACTGCTAAGGCAAATGCCATCGACACGGAAGAGAGGGGCATCTGGTCGTCCATCAAGAATTGGGGGAAAATGCAGTATTGGCTGGCAGTCGACAAGTCTGACGAGCAGGTCATCAAGGCGCTGAAGATGGACGGGCTGACGGGTGCTGCTTTGAAGGCCCACCCGAACTACAAGAAACTGGAGAAGTTCTGGTACAAACGAGAAGGTCGTGATATGGACGGTTGGTTTGAGGATGGAATGTCACCGAAAGATGTGTGGAACGAT…	MRFCNAFLASLLILLAITVAAEKSTRSSSIPDVGYNRGRLLRKTDTAKANAIDTEERGIWSSIKNWGKMQYWLAVDKSDEQVIKALKMDGLTGAALKAHPNYKKLEKFWYKREGRDMDGWFEDGMSPKDVWNDLGLAGMSKAQRKNSDELRAYVRYATKYDNAIWNHKNSIFQPPVEYGGSPAEMHVNVQIWAKANRKKWYVKEMLGLDGMSKAERKADPDYEYYLEFLKLTKRSER	RLLR	EER	21
PhraRXLR229	Phytophthora ramorum	Scaffold325	+	5698	7362	ATGGTTGCCAAGTTCAGCCCCTGTTCGCTTAGACGCTGCACGATACTCCCGATTATTCTTGCTTTGCTGGCATGTGTCGGCGCTGTTTCGGGAGCAACGGATGCGAACATCGCCAAACCAGAAACGTTGGACCGCTCGGAAGAGCGTCTGCTACGTAGCTTCCACGATATTCGAAACTTGAGGATTGTCGAGGAGGCAATGAAAGACGACGCCGACGTTGAGGAGAGGGCCATCACTGACGCTGTGAAGAAGATGGCTCAAGCTGCAAAGAACAAGCTGACGTCGAACAATCAAGCGACCACAGACAAGTTGTTCAAGAAGCTACAGGTTGGGGAAATCGACGACAAACTCTTTCAAAGCACGCAATTTAAGGAGTGGGTAACCACGGTGACCAAAAAC…	MVAKFSPCSLRRCTILPIILALLACVGAVSGATDANIAKPETLDRSEERLLRSFHDIRNLRIVEEAMKDDADVEERAITDAVKKMAQAAKNKLTSNNQATTDKLFKKLQVGEIDDKLFQSTQFKEWVTTVTKNFKKNTKLAQASMVSALVSHFGDEALAKMIAGAKTSASTAATAKKLEQVQLNKWISEGKTADDIFALLKLNNEEGKLLQSPMLRTWISYVDLQGKNPYDMILVKLSTHYDEAGLAKMLVTAKQDGTASSIVRKLEEVQFKNWLSDGKSADDVYNLLKLDLERGDILKSPILTTWISYTAKLDENPYQLLLVKLMKRYDDATLTKMFVAAKRGRATKFISTKLEEVQLKSWLSDGKTADDVFKLLQLNKDGDTIFASSVWSVWSSYLT…	RLLR	EEAMK	31
PhraRXLR230	Phytophthora ramorum	Scaffold326	+	16024	16668	ATGCGTGCATTCTACGTCTTACTGGCAGCCTTGCTGTTCGTCTCCAGAACCGAATCAGTGTCTGCCGTGAGCCACGAACAGTTGTCCAAGCTGGTGTCGCCTGAACAAGCGATCTCACGTGTAGATGGTCGAGACAACGCCAACAGATCCCGATTCTTGAGGGGTGAAGGCACCAAAACAACCGATGAGGACAGTGATGAAGAGAGGACCCTTAGCGGATTGATGAGCAAGCTTGTTGCTCTAGATGATACGACATTCATGGCCGTCTCCACGAAACTCGAGGGGTTCCTCGCATCGGGGAAGGCTGACGACATCATCGATATGAAAAAACTGGAGGGGGTTCTTACTCCCGGAAAGGTGTCTGCTTTTCTTAAAGCGAAAAATCTTGACGAGTTTTTG…	MRAFYVLLAALLFVSRTESVSAVSHEQLSKLVSPEQAISRVDGRDNANRSRFLRGEGTKTTDEDSDEERTLSGLMSKLVALDDTTFMAVSTKLEGFLASGKADDIIDMKKLEGVLTPGKVSAFLKAKNLDEFLDVKKLDDMVDPTKLTRVEKWDTNDSGGLARYLSNNLFKDLKSRGIDPEIMAIAMRQHGGFTSDKIEGYKKFYTLFRTRVVSG	RFLR	DEER	19
PhraRXLR231	Phytophthora ramorum	Scaffold334	-	15183	16937	ATGGTTGCCAAGTTCAGCCCCTGTTCGCGTAGTCGCTGCGCGATACTCCCGATTATTCTTGCTTTGCTGGCATGTGTCGGCGCTGTTTCGGGAGCAACGGATGCGAACATCGCCAAACCAGAAACGTTGGATCGCTCGGAAGAGCGTCTGCTACGTAGCTTCCACGGTATTCGAAACTTGAGGATTGTCGAGGAGGCAATGAAAGACGACGACTCTGAGGAGAGGGCCATCACTGACGCTGTGAAGAAGATGGCTCAAGCTGCAAAGAACAAGCTGACGTCGAACAATCAAGCGACCACAGACAAGTTGTTCAAGAAGCTACAGGTTGGGGGAACCGACGACAAACTCTTTCAAAGCACACAATTTAAGGAGTGGGTAACCACGGTGACCAAAAACTTC…	MVAKFSPCSRSRCAILPIILALLACVGAVSGATDANIAKPETLDRSEERLLRSFHGIRNLRIVEEAMKDDDSEERAITDAVKKMAQAAKNKLTSNNQATTDKLFKKLQVGGTDDKLFQSTQFKEWVTTVTKNFKTNTELAQASMVSALVSHFGDEALAKMIAGAKTSASTAATAKKLEQVQLNKWISEGKTADDIFALLKLNNEEGKLLQNTMLATWISYVNLQGKNPYDMILVKLSTHYDEAGLAKMLVTAKQDGTASSIVRKLEEVQFKNWQSDGKSADDVYNLLKLNLERGDILKSPMLTTWISYTAKLDENPYQLLLVKLMKRYDDATLTKMFVAAKRGRATKSISTKLEEVQLKSWLSDGKTADDVFKLLQLNKDGDTIFASSVWSVWSSYLTK…	RLLR	EEAMK	31
PhraRXLR232	Phytophthora ramorum	Scaffold336	-	848	2314	ATGCGGCTCCATTGCGTGTTGCTACTGGCTGCTGTCGTCGCTACTGCCGATGCTGCTTCAGTGGTTAACGCGAAGCTGGCGACATCACACTCCACTACTTCTCACAACACGAAACGATTTTTAAGGACCGTCAATACCGCAGATGAGAACGACGAAGAGCGAGGGATCAACTTCAAAGCCATCCCCGGTGTCGAGGCCATCAAAAATGTGTTCTCCAAAAAAGTAACACTTGAGAACCTCCTGGCCTACGCCGACAAGAAGAAGCCATCGGACTACATTTTCAAGAAACTGAACCTGAACAAGGTGGACTCCAAGCTGCTCTTCGACAATTCGGACTTCAACGTCTGGGTCGCCTACGTCCGTCTCATTGACCCGAGGCACGCCGAAGCAGCGATGATC…	MRLHCVLLLAAVVATADAASVVNAKLATSHSTTSHNTKRFLRTVNTADENDEERGINFKAIPGVEAIKNVFSKKVTLENLLAYADKKKPSDYIFKKLNLNKVDSKLLFDNSDFNVWVAYVRLIDPRHAEAAMITSLTARYGDEALAKMIQAASTVDKTKTLAKLLEAKQLEGWKTMGLSNNGVFKLLQLNRGVDNLLVNPNLSIWVKYMNYLGKNGHDDEAVMIKTFMAHYSDKALSQMLTTAKKVPDTKVVATKLQTELLGAWQTSKKTPEDVFKLLQLDKAVDGILTNPMLRTWMKYMDDFNLKNPDKETTVIKTFMTHYSDDTLAPMLMMAKKVPATNSIATKLQSQLFDGWLIAAKSPEDVLMLLKLDLDGLLTNPMLNTWTKYLDVFNVRNPTS…	RFLR	DEER	18
PhraRXLR233	Phytophthora ramorum	Scaffold336	+	3834	5609	ATGCGTCTGACACGTATCGCACTTGTGGCTGCCGTTGGCCTCCTTACCCAAGTTGACTCGGACCCCGCGACGATAAACTCGAAGCCAGCCACCTCTGACTTGTCGAGCATTGATCGTTCGCCCCTCGCAGCAACAGACGTTCCCAACAACAGGCGTCTAAGAACTGACACAGAGATGGACAATGGCGAAGAGAGAGGAATCAATTTCGACAAAGCCAAGACCTGGATCATGCCGGAAGTCTCTAAACAAAAACTCGAACGCTGGCTAACGAAAGAGAAGCCTATTGAAAATGTCTTTACGCGATTGCGACTTCGACAGGCAGGCGATAAGCTGCTCGGTGACCCCCAGTTTGCAGTTTGGGTGAAATACGTCGACGATTTAAGCAGCAGGAATCCCAAG…	MRLTRIALVAAVGLLTQVDSDPATINSKPATSDLSSIDRSPLAATDVPNNRRLRTDTEMDNGEERGINFDKAKTWIMPEVSKQKLERWLTKEKPIENVFTRLRLRQAGDKLLGDPQFAVWVKYVDDLSSRNPKKATLTIHVLLTHYSDEALVKMVADVKTIPETNTFAIRLQNELAEYWLTKGKTPGGIFTLLQLDKAGDDILTSQTFSIWKTFLNTFNKANSGKTVSMFGTLMNQYGEIGVSRIVEAALKVKSSNYVAKTVQAEQFQRWITRGESPNAVFELLKLDEAGDNLLASPLLDTFTKYMSTFNMQHREQQETLIAVLTKYYDVPSLLAAAKIVPSTSRLANKLEAQQYLHWLKTGYDPETAFILLGLGDAGEKLLTKSNFATWLKYTDAFHA…	RRLR	EER	20
PhraRXLR234	Phytophthora ramorum	Scaffold339	+	6437	7156	ATGCGTTCCCTCTTCATTGCGTTGCTGTTTAATGCCGTTCTACTCGTAGCCAGTGAAGCTACCTCGGCGACTACGGATTCGACGGTGGGTTTGGGTGACTTAGTCTCTGCCGACCAGTACGATCTTGACGTCAAAAGGAGGCTACGAAAGCGCGATGAAAACGACGACGGAGAACGGACGATAAGCATCTCAAGCGTCTCGACGGTCTCAGGGAAGGCCACGACATGGACGTTTCACAATGGCGATGAAGCTCTTCGAAAAGTTCTCGAAGCGGTGAAGAAGACCTCCAGTGCAAATGACATCCTCAAGAAATTGCAGGTGAGACCGAGGAATCAGAGATCTGTCGACAACATGTTCGAGCTGCTCAAGCTCGACGAAGGAGTGAGTAAGCTGCTAACC…	MRSLFIALLFNAVLLVASEATSATTDSTVGLGDLVSADQYDLDVKRRLRKRDENDDGERTISISSVSTVSGKATTWTFHNGDEALRKVLEAVKKTSSANDILKKLQVRPRNQRSVDNMFELLKLDEGVSKLLTSPNLNAFVTYMNVFNRGNPAKETTLVKTMTISYGDELLAKALEAAKHVPSTRKMATDLQMAQFAMWLSEGAKPSQIWKILKMNKATWMTNPDAQIWRGYKEFFKLHQ	RRLR	DDGER	22
PhraRXLR235	Phytophthora ramorum	Scaffold339	-	12271	13377	ATGCACCGCTGTTTGCTTATTACGTTGACTATATCGTCCGTGCTTCTAAGCCTCGATGCCAGTGCAGCGGCGCAACATTCTGAACCAAGCCTCGCCATTGTTTCCAGCCCGCATCGTCTCGTAGTTCCAGACAAGATCGATATTGTCCCCACGGTGAGATTCTTGAGAGCTGGCCATACGGCGCCTGATGAAGGCGAAGAGAGAGCGGGGCTCTCCGTGTCCATGGCCGAGAAGGCTAAAACGTTTCTCTCCTCGTCGACAATCTCCACCGAAAAGCTCCAGAAATGGCTCAGCAGCGGCAAAAATGCAGACACCGTTTTCTCGCGCATGAAGCTTACCAAGGCTGGGGATGACCTGCTTTCTAACCCACAGTTCTCCGTGTGGATCAAGTACGTGGAT…	MHRCLLITLTISSVLLSLDASAAAQHSEPSLAIVSSPHRLVVPDKIDIVPTVRFLRAGHTAPDEGEERAGLSVSMAEKAKTFLSSSTISTEKLQKWLSSGKNADTVFSRMKLTKAGDDLLSNPQFSVWIKYVDDLSAKYPAKATSAISTLTTQYGDDALYKLLESAKKLPRTENLATRLQAEQIQHWATVGKSPDDVFRLFGLRRAGSSLLTYPKFTSWASYLDNFNALNPEKATSMIPTLTAYYGETLLFKMLDADKKLDVTKSIATKLEAQQLQGWLRSGNTPDSAFVHMGLGGVGDNLLANPLFSTWVKYLDDFNAQYPAEKTTLLHLLSNRFKDERLAKIIAFGKTLTGRRRLQQSWRLSSFRGG	RFLR	DEGEER	24
PhraRXLR236	Phytophthora ramorum	Scaffold343	+	6612	7160	ATGCGACTAAGTTGGGTCGTGCTTGCTGCTGCTGCACTTCTGGCAAACTATGCCTTCGCCATCCAAGACACCGATCGTATCACGCTCCGCGGCGCTGCTGTCTCTCTCACGGAAACCGGCACAAACAACCGTTTCCTGCGAGCTCAAAGAAGTGTCGATGATGGTGGAAGCAACGACAATGGCGATTTTGATGAAGAGCGAGGAAGACTAACACTGCAGGATGCCGAGAAAATACTGGAGAGAATGCAAAATTTTGGCAAGGCGCACCCTGGTATGGAGAAAATCGCTGGGTTGTCGAAGTTGAGTCGAAAACAAGTGAAACTCTGGTTTGTATCAAGTCAGAGGAGCCGTCTCTTCCGTCAAATGTACAATGACGGAATGGATCCGGCGATATTGAGT…	MRLSWVVLAAAALLANYAFAIQDTDRITLRGAAVSLTETGTNNRFLRAQRSVDDGGSNDNGDFDEERGRLTLQDAEKILERMQNFGKAHPGMEKIAGLSKLSRKQVKLWFVSSQRSRLFRQMYNDGMDPAILSKAIDLDDIVKKVPASKLMENGEYALFNQFSRFWLKERLKAKKVLPSAPSV	RFLR	DEER	20
PhraRXLR237	Phytophthora ramorum	Scaffold378	+	11806	13836	ATGCACCGCTGTTTGCTTATTACGTTGACTATATCGTCCGTGTTTCTAAGCCTCGATGCCAGTGCAGCAGCGCAACATTCTGAACCAAGCCTCGCCATTGTTTCCAGCTCGCATCGTCTCGTAGTTCCAGACAAGATCGATATTGTCTCTGCGGTGAGATTCTTGAGAGCTGGCCATACGGCGCCTGATGAAGGCGAAGAGAGAGCGGGGCTCTCCGTGTCCATGGCCGAGAAGGCTAAAACGTTTCTCTCCTCGTCGACAATCTCCACCGAAAAGCTCCAGAAATGGCTCAGCAGCGGCAAAAATGCAGACACTGTTTTCTCGCGCATGCAGCTTACCAAGGCTGGGGATGACCTGCTTTCTAACCCACAGTTCTCCGTGTGGATCAAGTACGTGGAT…	MHRCLLITLTISSVFLSLDASAAAQHSEPSLAIVSSSHRLVVPDKIDIVSAVRFLRAGHTAPDEGEERAGLSVSMAEKAKTFLSSSTISTEKLQKWLSSGKNADTVFSRMQLTKAGDDLLSNPQFSVWIKYVDDLSAKYPAKATSAISTLTTQYGDDALYKLLESAKKLPRTENLATRLQAEQMQHWATVGKSPDDVFRLFDLRRAGSSLLTYPKFTSWTTYVDNVNALNPEKATSMIPTLTAYYGETLLFKMLDADKKSDVTKSIATKLEAQQLQGWLKSGNTPDSAFVHMGLGDVGDNVLASPLFSTWVKYLDDFNAQYSAKETTLFHVLTKRFEDEPLAKIIAFGKTLDSTKAVAAKLETQQRQIWLTSGKSSDDVFTLLKLDKAPDNFFDNPLYK…	RFLR	DEGEER	24
PhraRXLR238	Phytophthora ramorum	Scaffold391	+	2511	3374	ATGCGTGTGTGCTTGATCGTGCTTGCGGTTACGTCCGCCAGCAATTTGGCACTTGCAGGCACCATGTCAGCCCACACGGCAGCAACTGCCTCGGTGAATGGTTTTCAGCTGGAAGAGAGTAACAAGCGCTTCTTAAGAAGCTATGGCATGAGTGACCTGGACGTGAAGGAGGACTCCAGCGAAGAAGAACGAGGCATTGATCTAACGAAGCTCGACGACGTGATCAATGTGGTGAAAGGCGACAAGGTGATCGATGCGGCGAAAGTCGACGACGTGCTCAATGCGGCAAAACTCGACGACGTGGTCAAAGTCGACAAGGTGGTCAACGCGGCGAAAGTCGACGACGTGATTGATGAGGGAAAACTCGATGACTTGTTACAGCCTGATAAAATCGCGCTT…	MRVCLIVLAVTSASNLALAGTMSAHTAATASVNGFQLEESNKRFLRSYGMSDLDVKEDSSEEERGIDLTKLDDVINVVKGDKVIDAAKVDDVLNAAKLDDVVKVDKVVNAAKVDDVIDEGKLDDLLQPDKIALALKDPNEEMALFAQWHESEELSKAILKRLHANGGFFKNQAIIFRYNDYRTRFAFNKQLTPWLDTKTLDETLSSLQNHGMKKMTEQFEVWFKDGRTKQQIADALQPHPKLAKKFKVLESHYGHFVDYKAIKIKRAAAAEAKTAAEAKKAAEVVEAS	RFLR	EEER	19
PhraRXLR239	Phytophthora ramorum	Scaffold417	+	9379	10071	ATGAGGTTCTACCACTTGGTCCTACTGATGGTTGCCGTGCTGTTTGCAAGTGCTGGCCCCACCTCGGCGTATCGGGGATCAAAGCTGACGACACCTGAAGCGCAGGCTCAAGTGCTTCAAGACAACACCCCCACCAAGAGGCTGCTGAGAGCTTACACCGACGACGAAGAGAGAGGCATTTCAATCCCCGGTCTAGAGAGCGTCTTAAAAGTGTTTCCGTCAAGCAAGACCAAGCAGCTCCAGGGACTGCTCAAGGCCGACGAGACTCTCGGCAATGCCTTCAAGACGTTGGGGCTCAGCAAAATGCCTATTGGTAAGGATGATTTTATCGAGACGAAAATGGTGGTGAAACTTTTTTCGAGCACCAACTTCAAGGTTTGGTCCAAGCATGCCGCCCGG…	MRFYHLVLLMVAVLFASAGPTSAYRGSKLTTPEAQAQVLQDNTPTKRLLRAYTDDEERGISIPGLESVLKVFPSSKTKQLQGLLKADETLGNAFKTLGLSKMPIGKDDFIETKMVVKLFSSTNFKVWSKHAARLNKQDPEGAMLTSLTNVFGEKNVATMILLGKHTQSSRQVANKLEAAQFKKWATTYKYTADDVFVKVLKLKRQDIHKHSREKFIWGDYDTYRHNMIMNH	RLLR	DDEER	23
PhraRXLR240	Phytophthora ramorum	Scaffold417	+	13105	13434	ATGAGGTTCTACCACTTGGTCCTACTGATGGTTGCAGTGCTGTTTGCAAGTGCTGGCCCCACCTCGGCGTACCGGGAATCGAAGCTGACGACCCCTGAAGCGCAGGCTCAAGTGCTTCAAGACAATACCCCCACCAAGAGGCTGCTGAGAGCTTACACCGACGACGAAGAGAGAGGCATTTCAATCCCCGGTCTAGAGAGCGTCTTAAAAGGATTTCCGTCAAGCAAGACCAAGCAGCTCCAGGGACTGCTCAAGGCCGATGAGACTCTCGACGATGCCTTCAAGACGTTGGGGCTCAGCAAAATGCCTATTGCTAAGAATAATTTTGTC	MRFYHLVLLMVAVLFASAGPTSAYRESKLTTPEAQAQVLQDNTPTKRLLRAYTDDEERGISIPGLESVLKGFPSSKTKQLQGLLKADETLDDAFKTLGLSKMPIAKNNFV	RLLR	DDEER	23
PhraRXLR241	Phytophthora ramorum	Scaffold423	-	2877	3530	ATGCGTCTGTACTACTTTTTGCTGCTAGTTACTGTGGCCTTCCTGTCAAGTGTCGATGCTGCCTCAGCGACTACCTCATCGAAATTCCTCCCTGGCGACCAAGTTGACTCTGTTGGCGAGAGGCTGTTGAGAACGGAGACTGCGGTAGACAAGGACGACAGTAGCGAAGAGAGAGGATTCGTGCTTCCCGGCTTTGCCCAGAACGTCGCAAAGCTAGCCAAGTCGCGTGTTCAGAACGTTCAGGCCAGGGTGAAGCAGTTTCGTGTGGAAAGCAAGTTCCGCTCGCTAGAGCTTCACACGAAGAGCCCTTTGTCCAGCCCGGAGTTGAAGAAATGGGCCGACTCCGTGGCCAAGCTGTACAAGAATGACCCCGAGAAGACTGCGAACTCAATGCTGACA…	MRLYYFLLLVTVAFLSSVDAASATTSSKFLPGDQVDSVGERLLRTETAVDKDDSSEERGFVLPGFAQNVAKLAKSRVQNVQARVKQFRVESKFRSLELHTKSPLSSPELKKWADSVAKLYKNDPEKTANSMLTTLTKYYDENTVTRWVQAAKGSLQVGTYAHNLQALQFTKWMDEGLDVAGLQKKLITTATKSDNHRDKLIVQAFAGFIKRNAAVVTP	RLLR	EER	20
PhraRXLR242	Phytophthora ramorum	Scaffold423	-	8008	8733	ATGAGGCTGCACTACGTCCTGCTGTTAGCTAGTGCGGCGCTATTGTCGACTATCGATGCTTCCTTGGCGATCACGTCGTCGAAAACGTCTACGCTCAGCTCCCCGGCTGCAGCTCGCTCACTCTTTGTTGAACAACACAACATCGTTTCCAAGAGACTCTTGAGAGCTGAGACCACGGCGGACGAGGACGAGGAAGAAGAAGAAGAAGGAGAAAATGAAGAAGAAGACGAAGAGAGGGGGATTACACTGCCCTCCAGCGCTACCGAGAAGATCGCAAAGCTGGCTATGTCGAGTGACGAAATTGCCCGAATTCAGGCCAAACTGGACCGCGTCTTCAAAGGAATTCAGCTTGATAAGAAGAACTCGTATCTCTTCGGTGATGCTAATCTGAGAAAATGG…	MRLHYVLLLASAALLSTIDASLAITSSKTSTLSSPAAARSLFVEQHNIVSKRLLRAETTADEDEEEEEEGENEEEDEERGITLPSSATEKIAKLAMSSDEIARIQAKLDRVFKGIQLDKKNSYLFGDANLRKWAQNALNMHGNSETASAAMLSTLTKFYKPADLARWIESAKVAPSVGNLATKLQEAQFTKWLAGGKDALGIRAMLKKASTGQARNPLLARRDEQIVKAFHTFVKQQKGIIV	RLLR	EEDEER	23
PhraRXLR243	Phytophthora ramorum	Scaffold444	+	11676	12110	ATGCAGCGAAGCTGCATCCTAGTCATCATGGTGGCCATGATGATCACATGCTGCAGTGGCATCGACCAAGTGAAGCTCTCCAAGTTGAAGACTCAAGATCTGGCTCAAACGGACAGTGTCCCTGTCAACGACCGGAATGGCTACCGGTTCTTGCGGAGCTACAAAACAGAAGAAGCCGGCGATGCGACAGACAATGAAGACAGAGCCCTGGACTTGAAGTCATTAAAAAGCTTCGTCCGCATCAAAAAGACCCCGAACGATTTCTCCAAAAAGTATCTGAAACGAATGCTGACCGACCCCAAATTCAAGAAAGACATGTTCGCGAAATGGAAAAAAGACTACCCCCACAACAAGATCACATCGAAGCTCATAAAGAAGGATCCAGCGATGCTGTTAGAC…	MQRSCILVIMVAMMITCCSGIDQVKLSKLKTQDLAQTDSVPVNDRNGYRFLRSYKTEEAGDATDNEDRALDLKSLKSFVRIKKTPNDFSKKYLKRMLTDPKFKKDMFAKWKKDYPHNKITSKLIKKDPAMLLDFMNGNTALRPLN	RFLR	EDR	20
PhraRXLR244	Phytophthora ramorum	Scaffold498	+	5199	5969	ATGCGTGTGCTATCGCTGGTGGCTCTGATCGCCCTCGTCTCGAGCTGTGAGGCAGCCTCGGCTGTTTCCAACTCGGACAAGGTCGAGGTTGCGAAGCTCGATTCGGGCATTGCGTCCTTGTCTCGCGCTCTAGCTGAACACAATGATCAAATCAAACGATCGCTCCGTCGTCATGACTACGACGAGTTGGCTGAAGTCGACTCCGGCGATGGAGAGAGAATGGGTGGTGCCCAGTTGATCGACGACGTAATAACGAAAGTGGATGATGTGGTCACGAAGGCCACGGTCGCCGAGCAGAAGCTTCCAAGCAAGTGGACGTCTGCGCTGAAGAAGTTTAGGTTGGCCAACCCCAAAACACCAATGCAAATTGTTCGTGCGAAGTATCCGAAAGGCTTAAGC…	MRVLSLVALIALVSSCEAASAVSNSDKVEVAKLDSGIASLSRALAEHNDQIKRSLRRHDYDELAEVDSGDGERMGGAQLIDDVITKVDDVVTKATVAEQKLPSKWTSALKKFRLANPKTPMQIVRAKYPKGLSSSTMRQLVQTEIQRADDIANGVKMVKTGEYKMQRQIDEFPGMKNAPLLTSNTGRADQMLDGDNSRLLACIVASRSVEKGGGDVLLVSSSNARKNDWLLPKGGWDKGETVEHAAMRELIEEGGVR	RSLR	DGER	18
PhraRXLR245	Phytophthora ramorum	Scaffold516	-	3633	4646	ATGCGTCTCTACATTATTTTGATGGCGGCCGTCTTCAGCCAGCTCGCCACCTCCGGAACCCTCGCATCAAGCTCTCACCGAGTCCCGACGTCATCAATCACCTCGCTCGATGCTGAGCACAAATTTCCCGCCAATTACTTCACCGTCGACGGCAGGAGATCACTACGAGCCTCCAAGTCTATTGACGACGAAGAAAGAGTTATCCCGGCGATCTCAAAGTGGATGAAAACAACGTTTTGGCTCAATACCGGAAAGTCTGACGAGCACGTCAGGAAGACGCTGGGACTGGAGGGATTATCCGGAGCTTCTCTCAAGGCTTCCCCGAACTACGCGTACTACGAGCATTTCTTGTACGCCCTTGAAGGGCGGAAACTAGACGACATGCTGTCCAGAGAGGTT…	MRLYIILMAAVFSQLATSGTLASSSHRVPTSSITSLDAEHKFPANYFTVDGRRSLRASKSIDDEERVIPAISKWMKTTFWLNTGKSDEHVRKTLGLEGLSGASLKASPNYAYYEHFLYALEGRKLDDMLSREVSTQSVWNENKLDDILAAQLKDSDGFKTYARYVTMYDDKMISLRNKDKDVNLEFGSSTAEKNAKVEIWISAERPSWYVRKVLNLDVRSKNAHQGSENYKYYKKFLHGIEGRKMDRWLSAGVTTHQLWGLYQLDEMSYTLLKKRSSLMSYVRYATMYDDEMFKLSSSGKEVKIGSEASPAEININVEIWASANRPKEYLRTPSTATP	RSLR	DDEER	22
PhraRXLR246	Phytophthora ramorum	Scaffold519	+	9824	10297	ATGAGGCTGCACTACGTCCTGCTGTTAGCTAGTGCGGCGCTATTGTCGACTATCGATGCTTCCTTGGCGATCACGTCGTCGAAAACGTCTACGCTCAGCTCCCCGGCTGCAGCTCGCTCACTCTTTGTTGAACAACACAACATCGTTTCCAAGAGACTCTTGAGAGCTGAGACCACGGCGGACGAGGACGAGGAAGAAGAAGAAGAAGGAGAAGAAGAAGGAGAAAATGAAGAAGAAGACGAAGAGAGGGGGATTACACTGCCCTCCAGCGCTACCAAGAAGATCGCAAAGCTGGCTATGTCGAGTGACGAAATTGCCCGAATTCAGGCCAAACTGGACCGCGTCTTCAAAGGAATTCAGCTTGATAAGAAGAACTCGTATCTCTTCGGTGATGCTAAT…	MRLHYVLLLASAALLSTIDASLAITSSKTSTLSSPAAARSLFVEQHNIVSKRLLRAETTADEDEEEEEEGEEEGENEEEDEERGITLPSSATKKIAKLAMSSDEIARIQAKLDRVFKGIQLDKKNSYLFGDANLRKWAQNALNMHGNSETASAAMLST	RLLR	EEDEER	23
PhraRXLR247	Phytophthora ramorum	Scaffold524	-	1114	3255	ATGCGTCTGTGCCAGCTCTTGCTAGTGGGTTGTTCGATACTCGGTGGATCGGCTTCAGCAGTGGCGGTCTCAAATGCTAGACCTTCTGCCTTGGCGGAAACGGTTCGTTCGACCACGCTGGGTGGGAATGAAATACCCTACCAGCGACTTTTGAGGACCCAAGACTCCGGCGGTAACGACGACGATGAACGAGGGTTCGACGTCTCTAAGTTTCAAACCTGGTTGCTGCCGAAGGCCTCCCTAGAAAAACTCGACGACTGGCTCGAAAAGGGTAAACCCGCGAAAGAAGTCTTTGATCGGCTACAACTCACCAAGGTTGGAGATAAACTACTCGACAACCCCACGTTTATCGCTTGGGTTAAATATGCGGACGATTTGAGTGCAAAGTACCCCGGAAAG…	MRLCQLLLVGCSILGGSASAVAVSNARPSALAETVRSTTLGGNEIPYQRLLRTQDSGGNDDDERGFDVSKFQTWLLPKASLEKLDDWLEKGKPAKEVFDRLQLTKVGDKLLDNPTFIAWVKYADDLSAKYPGKAASTIPTLIAKYGDEALFKMLEAAMKAPSTQSLATKLRADQIEHWAIIGKPPGDVLKIFGVEKTTDVLSRSRVVDWVKYIDNFNTKHPNEAISLASMDSALAGKYSGSTLFKNLQEAKRIPSTDTNAIKLQAEQIQSLQNRNKHPLDVFAILGLNEIKSNEVFSSPILKTWLKYLDTFKTKFPQDKTTLFTAIRSHYNVKSMVSEAMKNPSTISLAKRVESEKFQWNLQQKQLPASVFYDLMGYPRSFVRTNGAGESQIIMNADNF…	RLLR	DDDER	20
PhraRXLR248	Phytophthora ramorum	Scaffold555	+	7523	7966	ATGGGAAAGTATAAAGGCTTGCTTGCGATCGTGATTTTTCTCGCTGTAACCAGCGAAGTCCTCTCATCGGCCACGAGCTCCTACCAGATCAAGACCACCAACTTGGCTTCAGGTGGCGAAGGCCCGAGCAAGCGAGTTTTGAGAAGCGTCGATGCAGCTGAAGCGGACGACAAGGACGCTTCTGCTGCTGCCGAGGAACGGGGATTCCAGTCTGCCGTTCTGGGTAAGTTGCTCAACCTCGCGAAGAAGGCGAAGCTCCCCAAGACCGAGAAGAACCTACAATTTCGATATTGGCTGAAGTCTAGAAAGGACCCCAATTTCGTTCTCGAGTATTATGGATTGAAAGGACTAGAGCCAGCGATCGCAAGGCAAAAACCTAACTTCGAGCTTTGGTTGGAG…	MGKYKGLLAIVIFLAVTSEVLSSATSSYQIKTTNLASGGEGPSKRVLRSVDAAEADDKDASAAAEERGFQSAVLGKLLNLAKKAKLPKTEKNLQFRYWLKSRKDPNFVLEYYGLKGLEPAIARQKPNFELWLEYSAIWRAKGGRYMTL	RVLR	DDK	22
PhraRXLR249	Phytophthora ramorum	Scaffold557	-	242	1162	ATGCGTGTGTGCTTGATCGTGCTTGCGGTTACGTCCGCCAGCAATTTGGCACTTGCAGGCACCATGTCAGCCCACACGGCAGCAACTGCCTCGGTGAATGGTTTTCAGCTGGAAGAGAGTAACAAGCGCTTCTTAAGAAGCTATGGCATGAGTGACCTGGACGTGAAGGAGGACTCCAGCGAAGAAGAACGAGGCATTGATCTAACGAAGCTCGACGACGTGATCAATGTGGTGAAAGGCGACAAGGTGATCGATGCGGCGAAAGTCGACGACGTGCTCAATGCGGCAAAACTCGACGACGTGGTCAAAGTCGACAAGGTGGTCAACGCGGCGAAAGTCGACGACGTGATTGATGAGGGAAAACTCGATGACTTGTTACAGCCTGATAAAATCGCGCTT…	MRVCLIVLAVTSASNLALAGTMSAHTAATASVNGFQLEESNKRFLRSYGMSDLDVKEDSSEEERGIDLTKLDDVINVVKGDKVIDAAKVDDVLNAAKLDDVVKVDKVVNAAKVDDVIDEGKLDDLLQPDKIALALKDPNEEMALFAQWHESEELSKAILKRLHANGGFFKNQAIIFRYNDYRTRFAFNKQLTPWLDTKTLDETLSSLQNHGMKKMTEQFEVWFKDGRTKQQIADALQPHPKLAKKFKVLESHYGHFVDYKAIKIKRAAAAEAKTAAETKKAAEEAVKAAEAKKAAEAKKAAEIVEAS	RFLR	EEER	19
PhraRXLR250	Phytophthora ramorum	Scaffold559	+	541	1719	ATGCGTTTCCATTTCACAGTGCTTCTTCTCGTTGGTGCGTTCTTCGCAAATGTTGGTGCTGATTCAGCGGTGATAAACGCGAAGGCAACGATTACCGACGGGGTGCCTCGTTCGCTCACTGTGAACCAGTACAAAAGACTGCTTAGAGCCGACAAAACAGTGCATGAAGACGTGGAGGAGAGAGGAATCACAAGTGCTCTGAAGTCGCTTCCTGGAGTGGACAAGGCTAAGAAATTGCTACTCAAGCAACAACTCGCTGCGTATCTGAAGAAAGAAAAGAGCACCGATGACGTTTTCACAAAACTGAACCTCGCCAAGACAGGAGACAAACTCTTCGAGAGCCCGAAATTCCTCGCTTGGGTCAAGTACGTGGACGATTTCAACATGAAGCAGAAGGAC…	MRFHFTVLLLVGAFFANVGADSAVINAKATITDGVPRSLTVNQYKRLLRADKTVHEDVEERGITSALKSLPGVDKAKKLLLKQQLAAYLKKEKSTDDVFTKLNLAKTGDKLFESPKFLAWVKYVDDFNMKQKDPDKAMSMIPTLTKQFGDASLAKMLEVAARSPSTKRLAENLQAQQLKSWKEAGLSVDDVFRRLSLNTGLDDILTNPLFLTFNKYLVDFNTWNPGKSTTMVETLARSYGDIPVTRMLEAATKVDDTKAMATRLQGQQRDVWKDMGLNVDDVYSQVLRLDDTTGNLFENPNFAVWTKFVDDFNGGQTSSFEALWKILGEKTLVQKLIAPRQTRRNSTVRELQDDLIRKWLSLKTPPAQVSKLLGTSFEGTTLASRYKWNFSNQ	RLLR	EDVEER	20
PhraRXLR251	Phytophthora ramorum	Scaffold584	-	197	571	ATGAACTTGATGCGTTTGGCAACCTTCTGCTTGTTCACGACGTCTGACATAGCCGTCGCTGCGAGGTCTTTCACCTATGGTACAACAAAAAGTTCACGGCGAGTGAGTGAAATGCGAGCTTGCAGCAATCGTGAGCTACGAGTGATCCCGTACCAGGATGTTTTTACGCTTTTCCTGCTCCAGTTCCAGGAAAAACGGGTCGGCAGATGCAATCCAGAGGCCGATGAACACGCCTCCGACAGCGCAGATGAACGAGAGTATGGTCAATCCAGCTTCAAAGTTCACGGTCAACACAGAGCCATCTTCTCGCGTCAGCTCGAGTGCGTTCATGCCGGTGAAGTGCATGCACCAAATGCCACACCCGCCCAGCGCAAC	MNLMRLATFCLFTTSDIAVAARSFTYGTTKSSRRVSEMRACSNRELRVIPYQDVFTLFLLQFQEKRVGRCNPEADEHASDSADEREYGQSSFKVHGQHRAIFSRQLECVHAGEVHAPNATPAQRN	RELR	DER	20
PhraRXLR252	Phytophthora ramorum	Scaffold589	-	8539	9060	ATGCGTCTGTTGTTGTGGGTTTTGCTCGTGACTTTGGTCACCCTCCTCGCAAGCGCCGACGCAGAATCGTCCAAGATTGCAAACGTTGATACGCCGACGACCTCGAAATTGGGATCAATCGAAGCCCCTGCGCCACCGGCCCGTGCTCTATCTCCGGAATATACCGCCGACGGTAAAAGAAGTCTAAGAGTCCATGGTAACGACGACGATGCCACAGACGACAATGGTGGCAACGAGCTCTACACCGGGGAGGATGAAGAAGAAAGAGCCATCTTGATATCAAACACTTTGGGTCAAATCAAGGCTTCCCTAGGGAAATTATCAAACAGTGTGTCTGCTGCTGTGATCAAACGGCTGAACAACTTCAGCGATATAATGGCCATGAAATTGTACAAGATG…	MRLLLWVLLVTLVTLLASADAESSKIANVDTPTTSKLGSIEAPAPPARALSPEYTADGKRSLRVHGNDDDATDDNGGNELYTGEDEEERAILISNTLGQIKASLGKLSNSVSAAVIKRLNNFSDIMAMKLYKMGETPISVQAKTLGSGRNKRAIDYYKKWYDNNVAAGVIKALE	RSLR	EDEEER	21
PhraRXLR253	Phytophthora ramorum	Scaffold677	+	2670	3689	ATGCGTCTCTACATTATTTTGATGGCGGCCGTCTTCAGCCAGCTCGCCACCTCCGGAACCCTCGCATCAAGCTCTCACCGAGTCCCGACGTCATCAATCACCTCGCTCGATGCTGAGCACAAGTTTCCCGCCAACTACTTCACCGTCGACGGCAGGAGATCACTACGAGCCTCCAAGTCTATTGACGACGAAGAAAGAGTTATCCCGGCGATCTCAAAGTGGATGAAAACAACGTTTTGGCTCAATACCGGAAAGTCTGACGAGCACGTCAGGAAGACGCTGGGACTGGAGGGATTATCCGGAGCTGCTCTCAAGGCTTCCCCGAACTACGCGTACTACGAGCATTTCTTGTACGCCCTTGAAGGGCGGAAACTAGACGACATGCTGTCCAGAGAGGTT…	MRLYIILMAAVFSQLATSGTLASSSHRVPTSSITSLDAEHKFPANYFTVDGRRSLRASKSIDDEERVIPAISKWMKTTFWLNTGKSDEHVRKTLGLEGLSGAALKASPNYAYYEHFLYALEGRKLDDMLSREVSTQSVWNENKLDDILAAQLKDSDGFKTYARYVTMYDDKMISLRNKDKDVNLEFGSSTAEKNAKVEIWISAERPSWYVRKVLNLDVRSRNAHQGSENYKYYKKFLHGIEGRKMDRWLSAGVTTHQLWGLYQLDEMSYTLLKKRSSLMSYVRYATMYDDEMFKLSSSGKEVKIGSEASPAEININVEIWASANRPKEYVEKILGLEKLR	RSLR	DDEER	22
PhraRXLR254	Phytophthora ramorum	Scaffold688	+	1855	2202	ATGAAGAGTGCCACAGCATTCGCTGCCATCCTTGCACTGGGTCTCTTTGTCACCTCGGATGCAGCGCAAACTACACCTACGCTTCGTGATCTTAGACTAAACGCAGATACGCCAACGACCGAAGACGCCGACGAGCACAGAAAGGTGCATCACCATGTCAAGAAAGTCAAGAAGATCGCCGTTCCGGTCCCTGTGGAAGTACCGCAGTTCATCCCCGTCCCCGTGAGCGTTCCGTCCACGGTGGTGGCTAGCTCCAACACTGCCGTCGTCGGCTCATCGACCAACGTCGCAGGTCCTGGTAGCGTCGTTGCACCTGGCGGCTGGTCCTGGTGGACCTGGTGGACCTGG	MKSATAFAAILALGLFVTSDAAQTTPTLRDLRLNADTPTTEDADEHRKVHHHVKKVKKIAVPVPVEVPQFIPVPVSVPSTVVASSNTAVVGSSTNVAGPGSVVAPGGWSWWTWWTW	RDLR	DEHRK	21
PhraRXLR255	Phytophthora ramorum	Scaffold707	-	375	902	ATGCGCGCGTGCTACTTGCTCCTTGTGGCCGCGACCACTCTTCTGGCCACCGTCTCGGCTGCTACGGACGCGGACAACACGAAACTCTCGCAGATGACCACGTCCGACACGATTCAGTCCATCGATGCAGCCCAGGCGGCCACCACGAAAAGATTCCTCAGACGTTACAAGGTTACGGAAGAGGACGAGGAGTCAGAGGACGACTTGGAGAACGAGGAGTCAGAGGACGACACGGAGGATGAGGAGCGAGCTATTCCCAATATCAAAGTGCTCGATGATGTGGTGGAGAACGTCGCCAAGTCGAAGGTGACCGATGACGCCATCATGAAGATCATCACCAACGGGAAAAGCAAGGAAAACATGAACATGTTCAATCAGCTATTTGAGAACCAGGTCACC…	MRACYLLLVAATTLLATVSAATDADNTKLSQMTTSDTIQSIDAAQAATTKRFLRRYKVTEEDEESEDDLENEESEDDTEDEERAIPNIKVLDDVVENVAKSKVTDDAIMKIITNGKSKENMNMFNQLFENQVTMQKLEQLVKTLPKEEASKITQFYQWFREIKRGESIRAAANAAA	RFLR	EDEER	20
PhraRXLR256	Phytophthora ramorum	Scaffold724	+	3108	3545	ATGCGTGCTTTCTTCGTCTTGCTCGCAGCCGTAGTCATCCTCGTCGCCAGCGCCAACGCTGTCTCGGGGCTCAACATCAACCCGCAAGCTTCCCAGAATTTGGCCAACGCTGCTACGGACACACACTCCAATAGTGTGCGAATGCTCCGAGCGGATGCCACAACGGGCGAGTCAATCGACGAAGAGAGAGGCATCGCAGATATCGCAAAGAAGTTAGGCACGAAGGCAAAGGGTTTTATGAAAGACCGGTACCATTGGCTGTACGTGCATTGGAAATCATCCGCCATGAACCAGGACGAGACTGCGAAGCTCTTCCTCAAGAAGAACATCCATCCTGACAAGGTGAAGAAATGGCTGGGGGCCGACAAGGTGGGCGATGGGCCCGAACTAGAACTTTTC…	MRAFFVLLAAVVILVASANAVSGLNINPQASQNLANAATDTHSNSVRMLRADATTGESIDEERGIADIAKKLGTKAKGFMKDRYHWLYVHWKSSAMNQDETAKLFLKKNIHPDKVKKWLGADKVGDGPELELFLKYKSLWDSVHRK	RMLR	DEER	20
PhraRXLR257	Phytophthora ramorum	Scaffold766	+	59	472	ATGCGTCTGTCCTATCTCCTTTTCGTGACTAGTGCGGCCATCATTCTGTCAATCGGCGAAGTAGTCGCTTTGGTCACGAGTGCCGATCAATCTGAAGTGTCGACTGTGGCATCTTTAAACCAAGTTCACCTTGTTGACGCCATCGAGAGCAGCGAGGATACCAAGCGGTTTCTGCGAATCCACAAACCGAACAAGGCGGTGGACGAAGAAAGAGGTTTCAACGCGAAAAAGTTCGATCGAATGATGAATGAACAAGACTATCGTAACCAGAAATTCAACAACTGGATCGCCAAGAAGTATAAAGACAGCGCCATTTACGACAAGTTGCAGGTGGGATCGAACCCAATGTACAGTCGTATCTTACAGTACTATCAGAGCTACCTCAAGCTTCACGCCAAG…	MRLSYLLFVTSAAIILSIGEVVALVTSADQSEVSTVASLNQVHLVDAIESSEDTKRFLRIHKPNKAVDEERGFNAKKFDRMMNEQDYRNQKFNNWIAKKYKDSAIYDKLQVGSNPMYSRILQYYQSYLKLHAKNLISK	RFLR	DEER	23
PhraRXLR258	Phytophthora ramorum	Scaffold784	+	8252	8554	ATGACCGGAGACAGCCGCATTCCGCGCTGTCTCTGGTGGAGGGCCGCATGCACCACGTGGTGCATGTGCTGCGCCGACAGGGCCATCGCTCTCTGTCGCGCTGCTGCTGCTCCCGAAGCGCACGATCGTGCGCTTCGTCCAGTCGATCACCGGATCATGCCGTGGCTTGCACGGCATGCCCAACACCATATCGAACTTATCGTCCAGTTCGAGGACGATAAGCTCGTCGACGAACTCCTTCTCTTGGTAAGAGAAGCGTACGCGTACGATACGCTTCTCGGTTCTAACAACGACACCCGTTGC	MTGDSRIPRCLWWRAACTTWCMCCADRAIALCRAAAAPEAHDRALRPVDHRIMPWLARHAQHHIELIVQFEDDKLVDELLLLVREAYAYDTLLGSNNDTRC	RALR	EDDK	34
PhraRXLR259	Phytophthora ramorum	Scaffold883	-	7072	7764	ATGAGGTTCTACCACTTGGTCCTACTGATGGTTGCCGTGCTGTTTGCAAGTGCTGGCCCCACCTCGGCGTATCGGGGATCAAAGCTGACGACACCTGAAGCGCAGGCTCAAGTGCTTCAAGACAACACCCCCACCAAGAGGCTGCTGAGAGCTTACACCGACGACGAAGAGAGAGGCATTTCAATCCCCGGTCTAGAGAGCGTCTTAAAAGTGTTTCCGTCAAGCAAGACCAAGCAGCTCCAGGGACTGCTCAAGGCCGACGAGACTCTCGGCAATGCCTTCAAGACGTTGGGGCTCAGCAAAATGCCTATTGGTAAGGATGATTTTATCGAGACGAAAATGGTGGTGAAACTTTTTTCGAGCACCAACTTCAAGGTTTGGTCCAAGCATGCCGCCCGG…	MRFYHLVLLMVAVLFASAGPTSAYRGSKLTTPEAQAQVLQDNTPTKRLLRAYTDDEERGISIPGLESVLKVFPSSKTKQLQGLLKADETLGNAFKTLGLSKMPIGKDDFIETKMVVKLFSSTNFKVWSKHAARLNKQDPEGAMLTSLTNVFGEKNVATMILLGKHTQSSRQVANKLEAAQFKKWATTYKYTADDVFVKVLKLKRQDIHKHSREKFIWGDYDTYRHNMIMNH	RLLR	DDEER	23
PhraRXLR260	Phytophthora ramorum	Scaffold994	+	6950	7363	ATGCGTGCATCCTACCTCCTTTTCGTGACTAGTGCGGCTATCATTCTGTCAATCGGCGAAGTAGTCGCTTTGGTCACGAGTGCCGAGCAATCTGAAGTGTCGACTGTGGCATCTTTAGACCAAGTTCACTTTGTTGACGCCATCGAGAGCAGCGAGGATACCAAGCGGTTTCTGCGAATCCACAAACCGAACAAGGCGGTGGACGAAGAAAGAGGTTTCAACGCGAACAAGTTCGATCGAATGATGAATGAACAAGACTATCGTAACCAGAAATTCAACAACTGGATCAGGAGGAAGTATACCGACAGCGCCATTTACGACAAGTTGCAGGTGAGGTCACACCCGTCGTACCGTCGTATCTTAAAGTACTATCAGAACTACCTCAGCGCTAACGCCAAG…	MRASYLLFVTSAAIILSIGEVVALVTSAEQSEVSTVASLDQVHFVDAIESSEDTKRFLRIHKPNKAVDEERGFNANKFDRMMNEQDYRNQKFNNWIRRKYTDSAIYDKLQVRSHPSYRRILKYYQNYLSANAKTLISK	RFLR	DEER	23
PhraRXLR261	Phytophthora ramorum	Scaffold1095	-	171	416	ATGGGTTGCCATGTTTTGACGATGCTAGTCATGGTTCACCTTGTTTTCCCATGTATGAACCATGTTTGGTCATGTTTTCCTATGTACAGGTGGCTGCGTGTTGGTACTCTAGATGAAGACCTGATCGACGTCGATATTCCGATCCGTATCAGTACGGGGCATGATGATGTGAAGCGCAAGAAGCAGATGACGGAACACGACAAGTACAAGAGTGCGCAGAGCGTTTCAGTCGCATCACGTCTGATT	MGCHVLTMLVMVHLVFPCMNHVWSCFPMYRWLRVGTLDEDLIDVDIPIRISTGHDDVKRKKQMTEHDKYKSAQSVSVASRLI	RWLR	DDVKRK	24
PhraRXLR262	Phytophthora ramorum	Scaffold1097	+	7397	7816	ATGCGTCTGCATCTCCTAATCGTATCAATCTTCGGCCTCCTTGCAAGCGCCAACGCTGTGTCTGCAGCATCGAATTCCAAGGTGGTCAATGCAGACCCGTTATCTACTATTGAGTCACTGAAGGACAGCGCGAGCGGAAAGAGGTTGTTACGAACCCACAAGACGGCCGAAGCGAACGATGACGACTCACCCAGCAACGAAGAGAGGGGGTGGAAGGAAATTGCGACAAAAGCTGCGGCGGCAGCTCGAAAGGCTAAGGCTAAGGCTCAATTTCCGTTCTGGTATCTGGCGGGAAAGAAACCAATCAAGCTGCAAGAAGAATTAAATCTTTTGGGTGTGTATCCGCTGATCGGCCACAAGAACTGGCCGATTCTCAAGAGCTACATCAAGTACTACAAC…	MRLHLLIVSIFGLLASANAVSAASNSKVVNADPLSTIESLKDSASGKRLLRTHKTAEANDDDSPSNEERGWKEIATKAAAAARKAKAKAQFPFWYLAGKKPIKLQEELNLLGVYPLIGHKNWPILKSYIKYYNARHIEYP	RLLR	EERGWK	22
PhraRXLR263	Phytophthora ramorum	Scaffold1100	+	6987	7394	ATGCGTCTGCATCTCCTAATCGTATCAATCTTTGGCCTCCTTGCAAGCGCCAACGCTGTGTCTGCATCATCGAATTCCAAGGTGGTCAATGCAGACCCGTTATCTACTATTGAGTCACTGAAGGACAACGCGAGCGGAAAGAGGTTGTTACGAACCCACAAGACGGCCGAAGCGAACGATGGCGACTCACCCAGCAACGAAGAGAGGGGGTGGAAGGAAGCTGTGGCGGCAGCTCGAAAGGCTAAGGCTAAGGCTCAATTTCCGGTCTGGTATCTGGCAGGAAAGAAACCAATCCAGCTGAAAGAAGAATTAAAGCTTATTGGTGTATATCCACTGATCGGCCACAAGAACTGGCCGATTCTCAAGAGCTACACCAAGTACTACAACACGCACAAGAGG…	MRLHLLIVSIFGLLASANAVSASSNSKVVNADPLSTIESLKDNASGKRLLRTHKTAEANDGDSPSNEERGWKEAVAAARKAKAKAQFPVWYLAGKKPIQLKEELKLIGVYPLIGHKNWPILKSYTKYYNTHKRNYP	RLLR	EERGWK	22
PhraRXLR264	Phytophthora ramorum	Scaffold1157	-	4776	5159	ATGTTTGCCCGAAAGAAACGTCGCCTCATTCACCACGCCCTTCTCAATACTCGTGCCTTTCGTCAACTCGCGCTGACTGCGGCATTTGACTGCGTGGTAGCCCAGATGCATACGCTTCTTCTTGTTGAGCAACAACTCGTGCACTGCCAACTCCGCCCCAGCGTCCACCAAATCCACCTTCGTCACCACAGCAATCGTTCGAGTACCGTTCGGATCCGCCTCCTGCGCAGCCTGCAGGATTTCGGTATTGTGCATATCCACATTGGCCGGTACGACGGCGATGATCACCGTACGCTCCTGCTGCATGTACCGATCCACCATTTGACGCACTCTCGGGATGATACTCTGGTCTTCGTGGTCACCCACTGTGCGCACCAGCCCTGG	MFARKKRRLIHHALLNTRAFRQLALTAAFDCVVAQMHTLLLVEQQLVHCQLRPSVHQIHLRHHSNRSSTVRIRLLRSLQDFGIVHIHIGRYDGDDHRTLLLHVPIHHLTHSRDDTLVFVVTHCAHQPW	RLLR	DDHR	34
PhraRXLR265	Phytophthora ramorum	Scaffold1208	+	5037	5747	ATGAAGAGTGCCACAGCATTCGCTGCCATCCTTGCACTGGGTCTCTTTGTCACCTCGGATGCAGCGCAAACTACACCTACGCTTCGTGGTCTTAGACTAAACGCAGATACGCCAACGACCGAAGACGCCGACGAGCACAGAAAGGTGCATCACCATGTCAAGAAAGTCAAGAAGATCGCCGTTCCGGTCCCTGTGGAAGTACCGCAGTTCATCCCCGTCCCCGTGAGCGTTCCGTCCACGGTAGTTGCTAGCTCCAACACTGCCGTCGTCGGCTCATCGACCAACGTCGCAGGCCCTGGCAGCGTCGTTGCACCTGGCGGTGGTCCTGGTGGACCTGGTGGACCTGGTAGCCCTAGCGGCCCTGGCGGACCTGGCGGAGCTGTGACACCTGCCCCGACG…	MKSATAFAAILALGLFVTSDAAQTTPTLRGLRLNADTPTTEDADEHRKVHHHVKKVKKIAVPVPVEVPQFIPVPVSVPSTVVASSNTAVVGSSTNVAGPGSVVAPGGGPGGPGGPGSPSGPGGPGGAVTPAPTTVRGRPAATPAATVTGRARVTPAPTSFANADATGAEQPGAAAAPVQNGGVGGAGIPTSAGIAGNNNGFSAGFGPGGGGGLPSNGGGFGGNQMGGLGAGFGGNRM	RGLR	DEHRK	21
PhraRXLR266	Phytophthora ramorum	Scaffold1210	-	2596	3108	ATGCGTCTGAGCTGCGTTCTTCTCGTCGCGGCAGCCGCTCTCGTCGCGACGCTCGATGCTACGTCGGCAGCTAGCGGGACCACGCTTGTCCAGCCAAGAACGGCAAATGCCGTGGACCCAGCCACCGCGCATGAGACCATCGGGAACGACCGCCGATTCCTAAGGAAGCACAAGGTTGTCGAAGACGCCGACGTTGACGGCACGGAGGACGTCGAAGACGAAGAGAGGGGGTTTGCTGAAATGAAGGCATTGGGTTGGTTTGCGATCCACTATCCTGGGGTCACGAACGTGAACGGCGTAATGGAAGCAATGCGTGGAATTCAAGACTCCTCCAGATTTATCACTCTCTTTGATAAAGCCGAGGTCTTGCTCAAAAAAGTTTTACCTGACTTCCGAAAG…	MRLSCVLLVAAAALVATLDATSAASGTTLVQPRTANAVDPATAHETIGNDRRFLRKHKVVEDADVDGTEDVEDEERGFAEMKALGWFAIHYPGVTNVNGVMEAMRGIQDSSRFITLFDKAEVLLKKVLPDFRKGMAADDFNAMIFNAAHLTDDQQGVLISAYSKYLHALEL	RFLR	EDEER	23
PhraRXLR267	Phytophthora ramorum	Scaffold1211	-	3193	3576	ATGCGCTTCACATACATTTTCGCGGTGATTATTGCGGCCACTCTCCACGCCAGCGGCAACGCGCTCTCCACAGCCAAGGAGTCTAACCACGCTGCCATCTCACACGTGGCGTCCGCGGATGTCCAAGCGAACCACGGTCGACTCCTCCGTCGAGTTGAGAAGGACGGCGTCAAAGAGCTCGAAAACGAAATTGAAGAAGAAGAAAGGACCTTGAAGAACTTTGGGGCGTCCCTGAAGAGGTTCGCGGCAAAGCACACACCCTTCACAAAATCCTGGAAAGAGGCTAGAAAAGTCAGGAAAATTGCGGAGGCGGATGCCCGCGCGAGGAACAACTACAAGAATTTTATAGCTTCGGGGGGGAAACCCGAGGATCTGCTCCATCTA	MRFTYIFAVIIAATLHASGNALSTAKESNHAAISHVASADVQANHGRLLRRVEKDGVKELENEIEEEERTLKNFGASLKRFAAKHTPFTKSWKEARKVRKIAEADARARNNYKNFIASGGKPEDLLHL	RLLR	EEEER	21
PhraRXLR268	Phytophthora ramorum	Scaffold1231	-	1	276	ATGAAGGCTTCGTACTCGATCCTCGCAGCTGCGGCTCTACTCGCTGTTGCAGCACTCGGTACTCCTGGCGTTCACGCCGGTCAGAACCCCGTCACAAGGCACACCCATATGAATAACCACTCGTACTCGTTCCAGTCGATCCCCGACTCCAAATCGCACCGCGCTCTGCGGTCGATGGACACACCCAAGCAGGGCCCCATCCACAACGGCAAGCAGAAGCACCCGCACCACGACGATCCCCAAAAAAATGACAAGCGTGCACACCCAGCTCTTCTT	MKASYSILAAAALLAVAALGTPGVHAGQNPVTRHTHMNNHSYSFQSIPDSKSHRALRSMDTPKQGPIHNGKQKHPHHDDPQKNDKRAHPALL	RALR	DDPQK	26
PhraRXLR269	Phytophthora ramorum	Scaffold1231	+	2331	2858	ATGCGCGCGTGCTACTTGCTCCTTGTGGCCGCGACCACTCTTCTGGCCACCGTCTCGGCTGCTACGGACGCGGACAACACGAAACTCTCGCAGATGACCACGTCCGACACGATTCAGTCCATCGATGCAGCCCAGGCGGCCACCACGAAAAGATTCCTCAGACGTTACAAGGTTACGGAAGAGGACGAGGAGTCAGAGGACGACTTGGAGAACGAGGAGTCAGAGGACGACACGGAGGATGAGGAGCGAGCTATTCCCAATATCAAAGTGCTCGATGATGTGGTGGAGAACGTCGCCAAGTCGAAGGTGACCGATGACGCCATCATGAAGATCATCACCAACGGGAAAAGCAAGGAAAACATGAACATGTTCAATCAGCTATTTGAGAACCAGGTCACC…	MRACYLLLVAATTLLATVSAATDADNTKLSQMTTSDTIQSIDAAQAATTKRFLRRYKVTEEDEESEDDLENEESEDDTEDEERAIPNIKVLDDVVENVAKSKVTDDAIMKIITNGKSKENMNMFNQLFENQVTMQKLEQLVKTLPKEEASKITQFYQWFREIKRGESIRAAANAAA	RFLR	EDEER	20
PhraRXLR270	Phytophthora ramorum	Scaffold1280	+	3524	4336	ATGCGTCTTTACTTTGTCGTGCTGCTGGCTGCAGCCGTTCTTCTCGCCAGTGTCGAGGCCTTAGCAGACTCGACGTTAACCATGACTCGTTCCGTGACTGCTAACCGAGACGCTATCTCCGCTGAGAGGTTTCTAAGGACGGAACCTACCGCGGACGTGAACGGCGAGGAGAGGATATTCAAGGTCCCCTCCAGGCTCACGAATCTGTTCAAGCCGGGCACCTCGTCGAAGGTCACGTCGGAGGCGAAGGTCGCGTCGAAGGTCATCACACCGAGTGTTGCATCGAATATTGCTAAAGAAGCCCCGAACCCCCGGGCCTGGCTGGACGCTGAAAAGTCGGTGGATGATGTGTTTCTTGCTCTAAAGCTCGATAAGGTGGACGACCTTATTGCCAACGCC…	MRLYFVVLLAAAVLLASVEALADSTLTMTRSVTANRDAISAERFLRTEPTADVNGEERIFKVPSRLTNLFKPGTSSKVTSEAKVASKVITPSVASNIAKEAPNPRAWLDAEKSVDDVFLALKLDKVDDLIANANFMTWFGYVTQYNQKFGNKATTVVKSLTTRYGDQKLAEMLITAAKSKDPRVKSLGKGLLKGQMDDWFKKGDKPAALANTFGLTKTNSAEDKNALIMSVLNLYNTHYDKAVAKAIKKAEEAAAAKAAETAKGIAAAAAR	RFLR	EERIFK	20
PhraRXLR271	Phytophthora ramorum	Scaffold1385	-	3131	3508	ATGCGTCTATCTCACATTTTCGTGGTGATCGCGGCTACCTTCGTGCTTGCCAGCGCGACGTCCACGGACTCCAACCAAGCCAAGATCTCCCAAGCGAGTTTGCCGGAAGGCCCGAGCCAGCGGCTTCTGAGGACCCACCCCACGACCTACGAAGACGGTGATTCCGAAGAAAGAGCAGGAGGTCTGAGTACCTTAGAAAAACTGAAGTTTGGTCGCATGAAGGGCGACGGCAAGACCCAGCAGGATTACGCAGCCAAGTTGGGGATTGCCGAAGCGTTGAGACTAGGGGAGACTGACAGAGCGGTTATGAATCGGCTCATTGCGACGAAGGAGTATTTGAAGTGGTTAAAATACTTCAACTATTTGAAGGATAACAAG	MRLSHIFVVIAATFVLASATSTDSNQAKISQASLPEGPSQRLLRTHPTTYEDGDSEERAGGLSTLEKLKFGRMKGDGKTQQDYAAKLGIAEALRLGETDRAVMNRLIATKEYLKWLKYFNYLKDNK	RLLR	EER	19
PhraRXLR272	Phytophthora ramorum	Scaffold1433	+	324	818	ATGCGTTTGAACGACCTCCTCCTGTTGACAGCGTTTGTCGTGTTCGCAACTGCTGATGCAGACTCGGCAGATATCAAACAACCTCTTCTGCTGCCTTCGGCCACATCGAGTCGCATGCTGCCAATTGACCAGAATGACTCCGTTGCGAGAAGGTTTTTGCGAACGGACAAGACGGATCACGAAGACGGCGATGCCACGCATGATGAAGAGAGGGGAGTGGGTATTGTTCAAAGTGAGCTTGAGAGTTTGTTGAAAGTGCCGTCGCATGTTGAGAGCATGGCTCGGCAGGCGATCAAAGGCTCCTCAATCTTGAACATGCTCGACAAGCTGTCGCTGAAGGTGCGATACAAGTATTGGCTGCTGAAGGGTAAAACGCCAGAGGAAGTTAAGAAGCTGTTG…	MRLNDLLLLTAFVVFATADADSADIKQPLLLPSATSSRMLPIDQNDSVARRFLRTDKTDHEDGDATHDEERGVGIVQSELESLLKVPSHVESMARQAIKGSSILNMLDKLSLKVRYKYWLLKGKTPEEVKKLLGLHFVSDMKTHPNYQDWFGYEKVYNKKHKVTA	RFLR	DEER	20
PhraRXLR273	Phytophthora ramorum	Scaffold1436	+	226	915	ATGCGCTTCCTTCTTGTGTTGCTGGTGACGGGGCTCCTCTTGATCGCTAGCAGCGATGCCTTCGAGTCGTCGGTATATTCCAACGATCGTTCAATCACCGCCCGGCAAGTCCGCGAAGAGAACCACATAAGGCGACTTCGAGGCAGCACAACGCCTGATAAAGAAGAGAGAGGGGTTTTGGCGAGTATGACAGCGCCGGCGATAACGACGTACTTGGCTAAGACGGGGAAGTCCAAGGACGTCGTCAAGAAGGCGATGAAACTGGACCAGCTGTCAGAAGAAGCGATGAAGGCTAGCCCCAACTACAAATACTACCTGCAATATCTGTACAAGGCGAAAGGAGTCAAGATGGACAGGTGGGCGTATCTTCAGAAAAACCCAACGGCGATCTGGGACAAA…	MRFLLVLLVTGLLLIASSDAFESSVYSNDRSITARQVREENHIRRLRGSTTPDKEERGVLASMTAPAITTYLAKTGKSKDVVKKAMKLDQLSEEAMKASPNYKYYLQYLYKAKGVKMDRWAYLQKNPTAIWDKFRLQDMRPDVRKKSESFKAYLRYATKYDNKVYHNGYPPYKPDTDAEKDALLMVWAKARRPDSYVLKRLGLNKVNKNDSKDFKTFKEYMKLHKQFASW	RRLR	EER	20
PhraRXLR274	Phytophthora ramorum	Scaffold1437	+	318	713	ATGCACCTGCGCTACATCCTGATGATGGTTGTGGCCACCCTCGCCGCAAGCAGCAGCATCGTCTCGGCCGCTAGCGTTTCGGACGACGTCAAGATTCTTTCGGCCGGCCAGGCCTTCCGCGTTCACGAAAACAAACGATTTCTACGTACTACCCCTCACAGGAAACAGACTGAAAGTGAAAAAGAGGCTGGGCCAGTCTTCATGGAGCACAAACTCGAGAAAGCGCTATCGAACCCGAAGAAGACGAAGAGACTGTACCAGTCATGGTATACGAGAGGAATTACCGCGAAAGAGGTCTCCCACAGTCTGGCCCAGAGCGAGAACAGGGAGCTCAACAAGACATACAAGAAACTTGCGTCGGGTTATGCGGCGTACGTTAAGGAGCAGGTTACACTG	MHLRYILMMVVATLAASSSIVSAASVSDDVKILSAGQAFRVHENKRFLRTTPHRKQTESEKEAGPVFMEHKLEKALSNPKKTKRLYQSWYTRGITAKEVSHSLAQSENRELNKTYKKLASGYAAYVKEQVTL	RFLR	ESEK	23
PhraRXLR275	Phytophthora ramorum	Scaffold1494	+	1962	2660	ATGCGTTTCTGCAATGCCTTCCTGGCAACTCTGTTGATCCTCCTCGCGACCACCGTGACCGCGGAAAAGTCTACCCGATCCAGCATTACTACCAATGTTGCATACGGCCGTGGAAGGCTACTGCGGAAGGCTGACGCTGCTAAGGCAAATGCCATCGACACGGAAGAGAGGGGCATCTGGTCGTCCATCAAGAATTGGGGGAAAACGGAGTATTGGCTGGCAGCCGGCAAGTCCGACGACCAAGTCAAGAAGGCGCTGAAGATAGACAAGCTGACGGGTGCTGATTTGAAGGCCCACCCGAACTACAAGAAACTGGAGAAGTTCATGTACAAGCGCGAAGGTCGGCTGATGGACGATCGGGTTGCGGAAGGAATGTCAACGAAAGAAGCGTGGGACAAG…	MRFCNAFLATLLILLATTVTAEKSTRSSITTNVAYGRGRLLRKADAAKANAIDTEERGIWSSIKNWGKTEYWLAAGKSDDQVKKALKIDKLTGADLKAHPNYKKLEKFMYKREGRLMDDRVAEGMSTKEAWDKLGLARMSETQRKNSDELKSYVRYATKYDDEISFYRNTGVEVPIYYGGSAAEMKVKLQIWTKANRSNRYVKDMLGLSGMSKAKREADPNNKYYLEFLGLTK	RLLR	EER	21
PhraRXLR276	Phytophthora ramorum	Scaffold1908	-	359	586	ATGCCTCAATCTCCCCTCGCGTTGCCATCGTTGGTGCAAGCAGTTGCAGGTGCTGCGAGAGTTCTCCGTCTGGAAAAATGGCTTGCAGCAAAGCCAACGTCATCCGCTCACGCTGTTGGTGGACGGGTAGTCGACCCAGCGCCTCTAGGTACAGCGGGGAGTGCATATACACCACTTCACGTCGAGCAAGAGCGTTTTGATCCCTTTCAGTCATTTTCTCTTCGGTCA	MPQSPLALPSLVQAVAGAARVLRLEKWLAAKPTSSAHAVGGRVVDPAPLGTAGSAYTPLHVEQERFDPFQSFSLRS	RVLR	EQER	18
PhraRXLR277	Phytophthora ramorum	Scaffold2096	-	1118	1555	ATGCGTCTCTATCACTGCACACTACTGGCTGTTGTGGTCACTCTTTTTAGTGCGAGTGATGCTGCAGTGGTGGCTTCCGAAGTATCCCAGGCGAAACGTGCTGAATCGGACACAGCACTTTCAGCCCTCTCTCTCACGAATGGTTACGACAGCGGACCCACCCTGAGGTCTCTTCGAGGCAAAGACAAGACCCACGAGAACGACGTGGCTACGAACGATGACTCTGTGGAGGATCCTGCTACATCGGAAGAGAGAATTGTGGTCCCGTCGTCGATCAAGGGGGTTTCAAACAAAATGTCGACATCTCTATTCAAGTCTTTAGTCAAGAGCGGAATCAATCCCGTGCTCTTGGCTGAGCGTCTGCGCATCAAAAGCCCAGGAACCCCCGCGAGAAACTAT…	MRLYHCTLLAVVVTLFSASDAAVVASEVSQAKRAESDTALSALSLTNGYDSGPTLRSLRGKDKTHENDVATNDDSVEDPATSEERIVVPSSIKGVSNKMSTSLFKSLVKSGINPVLLAERLRIKSPGTPARNYRLYKRFTEWFRKG	RSLR	EER	21
PhraRXLR278	Phytophthora ramorum	Scaffold2111	-	399	893	ATGGGAGTTTCCCAAGTTCTATTGGTCACCGTCGTTGCCCTCTTCGCCTGTAGCGATCTCGCTGGAGCCGTGGAAACCGACCCGATCAAGCGCTCAGCGGTGACTTTGACTGACACTCTCACTCATGACCACTCAATCGTCGCGGGAGGAAGATCGCTGCGTGTGGAACAAACAACAAACGTCGAAGACGGCGACTCCGAGGAGAGGGTGAATTTGTGGACAAAAATTTCCAAGCCTGTGAAACTCAAATTGTGGCGCTGGAGAGGCAAATCAGACGACTTTGTCAAAAGCGAGCTCGGAATGAAGGCCTTGTCAGGAGCAGCGCTTAAAGCGCATCCGAACTACCGTACCTACCTGAACTTCAAACTCGGCAAGTGGTACCGAAACGAGAAGCTTACC…	MGVSQVLLVTVVALFACSDLAGAVETDPIKRSAVTLTDTLTHDHSIVAGGRSLRVEQTTNVEDGDSEERVNLWTKISKPVKLKLWRWRGKSDDFVKSELGMKALSGAALKAHPNYRTYLNFKLGKWYRNEKLTTLGAWERLCNGLTEPVTDVHCSCEEVGKMNSN	RSLR	EER	23
PhraRXLR279	Phytophthora ramorum	Scaffold2431	+	2184	2456	ATGAAGCTGTCGACGGTGATTTTGGCGCTCGTGTGTTTCGCGCAGCTGCAGGGCGGCAGCTCCGCCAACGAGGCCACCGACATCATGCGCCGCCAACTGCGCGTCGGGAAGGCCGTGGCCTCGCTCTTCGAGAACCAGCACCAGTCGACGCGCGAGCTGGAGGAGAAGATCATGCAGGACGACGACAACGAGAAGGACGCCGAGGTGCAGGCTGAGCCCACCAAGTTCCGCATGCGTCGCCTGCGCTCGCCCGACTACGTGGAGCTCATCGAG	MKLSTVILALVCFAQLQGGSSANEATDIMRRQLRVGKAVASLFENQHQSTRELEEKIMQDDDNEKDAEVQAEPTKFRMRRLRSPDYVELIE	RQLR	EEK	22
PhraRXLR280	Phytophthora ramorum	Scaffold2551	+	1284	1811	ATGCGTTTCTGTCATGCCTTCCTGGCAAGTCTGTTGATCCTTCTCGCGATCACCGTGACCGCGGAAAAGTCTACCCGATCCAGCAGCATTCCTGACGTCGGATACAACCGAGGAAGGCTACTGCGGAAGGTTGACGCTGCTAAGGCAAATGCCATCGACACCGAAGATAGGGGTGCCTGGTCGTCCATCAAGAGTTGGGCGAAAATGGAGTATTGGCTCACAACCGGCAAGTCCGACGACGAAGTCAAGAAGAGTAGCGACGAACTCAGAGCGTATGTGCGTTGTGCAACCAAGCACGACAGCGAGTTTTGGAATGACAAGAACAGCATATTCCAGCCTCCGATTCACTGCGAAGCCAGCCCAGCGGAGATGAAGGTGAACGTACAGATTCGGGCCAAG…	MRFCHAFLASLLILLAITVTAEKSTRSSSIPDVGYNRGRLLRKVDAAKANAIDTEDRGAWSSIKSWAKMEYWLTTGKSDDEVKKSSDELRAYVRCATKHDSEFWNDKNSIFQPPIHCEASPAEMKVNVQIRAKAKRRNGYVKGMLGMDDLPAAKRKTYWNNTYFLESLELTGRSER	RLLR	EDR	21
PhraRXLR281	Phytophthora ramorum	Scaffold1887	+	2748	3050	ATGACCGGAGACAGCCGCATTCCGCGCTGTCTCTGGTGGAGGGCCGCATGCACCACGTGGTGCATGTGCTGCGCCGACAGGGCCATCGCTCTCTGTCGCGCTGCTGCTGCTCCCGAAGCGCACGATCGTGCGCTTCGTCCAGTCGATCACCGGATCATGCTGTGGCTTGCACGGCATGCCCAACACCATATCGAACTTATCGTCCAAGTCGAGGACGATAAGCTCGTCGACGAACTTCTTCTCTTGATACGAGAAGCGTACACGTACGATACGCTTCTCGGTTCTAACAACGACACCCGGTGC	MTGDSRIPRCLWWRAACTTWCMCCADRAIALCRAAAAPEAHDRALRPVDHRIMLWLARHAQHHIELIVQVEDDKLVDELLLLIREAYTYDTLLGSNNDTRC	RALR	EDDK	34
PhraRXLR282	Phytophthora ramorum	Scaffold1631	+	411	848	ATGTATCGAAGCTGTATCCTACTCGTCATTGTGGTCATGATGTTTCCGTGCTGCAATGCCATCGATCAAGTGAAGCTCTCCAAAACGAAGACCCAAAATCCAGTTCGAACGACCAACATCAACGACCGGGATGGTTATCGATACTTGCGAAGCTACAAGACAGAAGAAGAAGCCGACGATGCGACAGACAATGAAGAGAGAGCCTGGGGCTTGGACTCATTGAAAAGCTTGCTCCACATCAAAAAGACACCGAACGATTTCTCCAAAACAATTCTAGAACGGATGGATATCGACTCCAGACTCAAGGGAGAAATGTTCTCGAAGTGGCGATGGTTCTACACCAATGACAAGGTCAAATCGAAGCTCATAAAGAAGGACCCAGCGATGCTGTTAGACTTT…	MYRSCILLVIVVMMFPCCNAIDQVKLSKTKTQNPVRTTNINDRDGYRYLRSYKTEEEADDATDNEERAWGLDSLKSLLHIKKTPNDFSKTILERMDIDSRLKGEMFSKWRWFYTNDKVKSKLIKKDPAMLLDFMNGNTAVRPRITD	RYLR	EER	20
PhsoRXLR1	Phytophthora sojae	scaffold_1	+	35785	36090	ATGAACCTGCGATCTGCCGCGCTTGTTTCCATCGTGGCTACCCTCTACGCCTGCTGCATCGCTCAATCCTCCGCCACCGCCACGGTGTCTGACCCGGCTAGTGCGATTCATTCTCCAAATGAGGCCCTCGTGGTGGGCAAGCGATTCCTACGCACGCCCGTAGCAGCGGTCGATAAGGGCAAGAGCGAAGAGAGAGGGCTGGATTGGTTTACCTCGAGTGCTGCCAAGGCGCTGAAAGCCCAAAAAAGAAAATGGATCAAGAGCGCGGAGATTTACGAGGATCTTGTCATGCACCAGAGGACTACG	MNLRSAALVSIVATLYACCIAQSSATATVSDPASAIHSPNEALVVGKRFLRTPVAAVDKGKSEERGLDWFTSSAAKALKAQKRKWIKSAEIYEDLVMHQRTT	RFLR	EER	25
PhsoRXLR2	Phytophthora sojae	scaffold_1	-	138111	138404	ATGCATCTTCGATCTGCCGCGCTCGGTGCCTTTGTGGCTGCCCTCTACGCAAGCTGCATCATGAGATCTACTGCCACCGCCACGATACCTGAACCGGTGACTGCTATTCAATCTCTGAGTGAATCCCAGCCCGCCGACAGACGCTACCTACGCGCACGCACCGCAGTCGACGCTCATGACGGCAAGGAAGAGAGAGGGTGGTTCACCCCCAAGCTTTCTGCAGGGGCAGAAAAGCTAACCAAAAAGCAGCTGAAGGGCATGGTGGATAAATATGTGAGACCCCGAGTTTTACAA	MHLRSAALGAFVAALYASCIMRSTATATIPEPVTAIQSLSESQPADRRYLRARTAVDAHDGKEERGWFTPKLSAGAEKLTKKQLKGMVDKYVRPRVLQ	RYLR	EER	27
PhsoRXLR3	Phytophthora sojae	scaffold_1	-	336001	336549	ATGCGTGCACACTTCATCCTATTTGCTGCTGCAGTCGCCATCCTTGCAAGCTCCGATGCTGCCTCAACTACTGAAGCCTCCAAGGTGGCGTCCCCAGGCGTGTTGAGCGCAACCGGCCTCGCTGTTCATATGTCCGGAATTGGCAAACGATTCTTGAGAATCCGCGAGGCCAAAGACAACGACGACCTCGAGGGCGAAGATAGAGGGTTGGTGACCCTCGTGTACGAAGGCGGACGGAACTTTTTCAAAAAGATGACGCAGTCCGCGCCTTCCGTGAACAAAGTCGACGACCAGTTGGCTCTCGTCAAATCCGAAGATAAGTGGCTCGTCGGCCAGGTCGATAAGTACACGGATAAATACCTGGATATGTTCAAGCAGATTCATGCACAGGGATACACG…	MRAHFILFAAAVAILASSDAASTTEASKVASPGVLSATGLAVHMSGIGKRFLRIREAKDNDDLEGEDRGLVTLVYEGGRNFFKKMTQSAPSVNKVDDQLALVKSEDKWLVGQVDKYTDKYLDMFKQIHAQGYTPRQVSRMSGLAKRTLTMNKNQLLHDGDYMFWLYYSRWWAKNVAKKAAKLG	RFLR	EDR	20
PhsoRXLR4	Phytophthora sojae	scaffold_1	+	438239	438826	ATGCGTGTCAACGTCTTGCTGATGGCGCTCGCCACTCTCCTCGCCAGCAGCGGCGCTGTCCAGGAATCGACTGAGACGCAGCTTTCAAGGATGCTTGCGATTCCAACAATCGATCAGAAGCAGGCGGCGAGTGCACGGTCGCGATTTCTACGTGAGCACAAAGCGACCGCCGAGGAGAATGAAGTCGACAACGAAAGCGAGGAGAATGAAGTCGACAACGAAAGCGAGGAGAGCGACGGTAGCGAAGAGCGAACAGGTGTCAACAAGTATGTCGTCGATTCCGTGTCCCATATTGTCCGCGGAGAAAGCGCAGGGAAGCGCAGGAAGATCAACTTACTTGGCGAAACCGTTCCTCAGATCAAACGGGCAGGGTTTCCTGTTTCTGCCAAAGTTGATGTG…	MRVNVLLMALATLLASSGAVQESTETQLSRMLAIPTIDQKQAASARSRFLREHKATAEENEVDNESEENEVDNESEESDGSEERTGVNKYVVDSVSHIVRGESAGKRRKINLLGETVPQIKRAGFPVSAKVDVDDLLNPIRLNGLLARDDELEASLIRVWRSASPDLRNAAIQKILNDGNLADYRQLIEALRQITR	RFLR	EER	21
PhsoRXLR5	Phytophthora sojae	scaffold_1	-	470263	470589	ATGCGTAGGCAAAACATTCTACTGTTGTTTGTCGCTCTCTACTTCGCTGCCGTCGATGTCGCTACAGATTTGCAGATCACTTTCGACTCGACTGATAGTGTGCGCATCCCGACGAGGCTGTTACGAGCGCAAGAATCTGCGGACGTGGGAAACGTCAACAATGCTTTCCCTGCCGAAGGTGAAGAGCGGGGAGGCAATGGAGCGTGGGTGTCGGGACTTGCGGAATTGGACAAGAAGGCGTCGAGGCTGCGCAAGTTTGGCATGCGATTTACGCGCTATTATGCAGCAAAGTCCCTGAAGACAAGCTGGCCGTCACCTTCGAATCCC	MRRQNILLLFVALYFAAVDVATDLQITFDSTDSVRIPTRLLRAQESADVGNVNNAFPAEGEERGGNGAWVSGLAELDKKASRLRKFGMRFTRYYAAKSLKTSWPSPSNP	RLLR	EER	21
PhsoRXLR6	Phytophthora sojae	scaffold_1	+	499608	499859	ATGAGTAGGCAAAACATTGTACTGTTGTTTGTCGCTCTCTACTTCGCTGCCGTCGATGTCGCTACTGGTTTGCAGACCACTCTCGACTCGGCCGATAGTGTGCGCATCCCGACGAGGCTGTTACGAGCGCAAGAATCTGCGGACGTGGGAAACGTCGGCAATGCTTTCCCTGCCGAAGATGAAGGGCGGGGAGGCAATGGAGCGTGGGTGTCGAGACTTGCGGAATTACGTCGAGGCTGCGCAAGTTTGACA	MSRQNIVLLFVALYFAAVDVATGLQTTLDSADSVRIPTRLLRAQESADVGNVGNAFPAEDEGRGGNGAWVSRLAELRRGCASLT	RLLR	EDEGR	23
PhsoRXLR7	Phytophthora sojae	scaffold_1	+	560355	561065	ATGGGCACGCTGTGCATCCTGTGGCTGCTTGTCAGTATCTACAGTGCGGGAGTTAACTCCTCCGAAACCTCCATTCGCTCGAAGAACGCTCTCGCTTCAGACGATAGTGTAAGAGTTTTACGAGTGCACGAATCCGCGGACGTGGGCAACATCAGCAATGCAGATGAGGAGAGGGTAAGCAGCGGGGCGTGGGTGTCGAGACTTGCGGAATTGGACAAGAAGACGTCGAAGTTTCAGAAGCTTGACATGCAACTTGCTCAGAAAGTCTGGATCTATAATGGTAAGAATCCAAAGTTCATGTTCAAGTATCTGGACATCTTCAACACCTGGGCGAAAATCGACAACAGCAAGCGAACGATCCAATGGTTTCGATTCACCAAGGCGTTCAGGGACAAGAAG…	MGTLCILWLLVSIYSAGVNSSETSIRSKNALASDDSVRVLRVHESADVGNISNADEERVSSGAWVSRLAELDKKTSKFQKLDMQLAQKVWIYNGKNPKFMFKYLDIFNTWAKIDNSKRTIQWFRFTKAFRDKKGAGSSPNYDIYTLLRSKVPEDKLAITFESLKQIPDVRNLAETMQNYQLKLWIDQKETPTSIRRLLGIPHSTALKTERGRKDEILSTFIKMYNGGSKMTRSTTIV	RVLR	DEER	20
PhsoRXLR8	Phytophthora sojae	scaffold_2	+	767956	768231	ATGCGATTCTCCACCACGCTACTCGTCGTAGCCGCAGCTGGACTCTTCGCCACTGGTCATGCGGCCTCGGACCTGAGCCAGACCAAGATTTTCCAGGCACAGGGCGTGAGTCAGTTTGCTGGTGGAGTCAAGAGCGTTGTCACTGGTGGAAGGCTTCTGCGAGCTGCCTATGGCGAAGACGAGGAAGAGAGAGGCGCCTGGACGGCTTTACTGGCGCGTTTTCCGGGTACGACTGCAAATCTGGCACGGAAGGCTGAGAAGCAAACGAAAAAAGAT	MRFSTTLLVVAAAGLFATGHAASDLSQTKIFQAQGVSQFAGGVKSVVTGGRLLRAAYGEDEEERGAWTALLARFPGTTANLARKAEKQTKKD	RLLR	EDEEER	21
PhsoRXLR9	Phytophthora sojae	scaffold_2	-	891755	892051	ATGTTTTGCAATAGCGCAATCGCCTTCCTCGCCGAGCTGGGCGGGCCAGTGTACGCGCAATACACAAGCTCTTGCACGACATACTGGCGAGCCCACTCTCCGTCCAGCTTCGCCGACGTATTGCCGATCACGACGACATCCATTACATCCAACAGCATTTCCTGCCTCCGTCTCCTCCGCCCAACGTTGAGCAGGCCAGCTAATAAGCGCACCAAATGTCCAGAGGATAGCACGCGCCGGATAAAATCTCCCGTTGTGTTGTTCGTCCCAGCCAGTGACTTGAGTGTCGTGAGAAGG	MFCNSAIAFLAELGGPVYAQYTSSCTTYWRAHSPSSFADVLPITTTSITSNSISCLRLLRPTLSRPANKRTKCPEDSTRRIKSPVVLFVPASDLSVVRR	RLLR	EDSTRR	19
PhsoRXLR10	Phytophthora sojae	scaffold_2	+	929713	930987	ATGGTCCTCCTGTTCCTCCTGGCGGGCGTCTGCCTCAGCGGCCTCTTCACCGCGCCACTGGCCGCGCACCCGCCGCTCTTCCGAGCGCGAGGCGCCTCCTTCGACCGCAGCGTGGCGCGGGACAAGGCCGTGGTCATGTGCATGCACGACGGCGTGGTGCCCATGGGGCTCTCGCTCGTGCGGGAGCTGCGCTGCCTGGGCAACCGCGAGCTCATCCAGGTGTACCACTGCTTCCCGGACGAGCTGTCGGCCAAGTCGAGGGAGCTCATGTTCGCCGCCGACTCGAGGCTCGAGATCGTGGACGTGTGCTCGGACCTCGTGGAGAGCGGCGCGCTGGACGAGGAGACGGCCAGGCACTTCCGCAGCTGGTGGATCAAGCCCCTGGCGCTCCACCACACG…	MVLLFLLAGVCLSGLFTAPLAAHPPLFRARGASFDRSVARDKAVVMCMHDGVVPMGLSLVRELRCLGNRELIQVYHCFPDELSAKSRELMFAADSRLEIVDVCSDLVESGALDEETARHFRSWWIKPLALHHTDAREVILLDVDDLFMRDPAVLRTTEGYKRTGTTFFYDRVIAGHEFFNHRMDNNVSYLEYALHEFDYASIGVRDGYEPSEHLKQSYAYRGETAHEQDSSVVVVDKSRAGQAMQALWWLITKERFQENHQFSYGDKESFWLSFELAKQPYFFSPWGVSVVDSSTNDDLITHNDSLCGSIAHFMPVEDEIPEFLYVNGKALLDPFAEGLTSHHTATTNVLYNTNPTHISPRQKRAPNGETKTDFRDGWPNECLKGFGATPLPDNFAPQL…	RELR	DELSAK	22
PhsoRXLR11	Phytophthora sojae	scaffold_2	+	979883	980317	ATGCGGGCCCACTACCTTTCCGTGCTCGTTGTTGCAGCCATTGCGTTGTGCAGTGATCTTGTTTCAGCAATGGGAAGTGAACGCCACCTTAGAGACCAGGAAATGGTTGCTGATCAAGACGCCACCAACATCGAAGAGCGAGCGATCTCGGATATCGCCAGAAGTGTCAAGGAGTGGGCGCGAAACACGAAGGCGTTGTCTGACGAGGACAAGGTGGCCAAGGCGATGGCGCTGCTTAACAAGGAGGCTTCCTTTAAAGTCCTGTACAAGCACAAACTGACACCGGATCATGTGTACACGGCGCTCAAACTGCAGATTAGGATGAGGAGTGCGTACGGTTCTGGGAAGTGGAACAGCCTTTTGAAGAGCGAGGACTACCTCTTGTGGCAAGATTACTAC…	MRAHYLSVLVVAAIALCSDLVSAMGSERHLRDQEMVADQDATNIEERAISDIARSVKEWARNTKALSDEDKVAKAMALLNKEASFKVLYKHKLTPDHVYTALKLQIRMRSAYGSGKWNSLLKSEDYLLWQDYYSFWNLAQRSKNV	RHLR	EER	23
PhsoRXLR12	Phytophthora sojae	scaffold_3	-	132651	133040	ATGCGTCTCACCTACATCTTTGCCGTCGTCATTGCCGCTACTCTCCAAGCCAGTGGAACTGCGCTCATCACCACCAGGACCTTAAACCACGCCGCGATCTCCAACGTGGCGTCGGCTGACATCGTTCACTCTATTGATGCCATCGAAGGAAATGGCGGCCGGATGCTGCGCAAAGCGAAGGAAGACCCTGCGTTCGAGGAAGACAATGAAGAGCGAGCAGGAGGAGCCTTTACCAAATGGCTGAAGCACAAGCTCGAGTACTTGAAGGTGTCAGCTAAGAAGCGTATTCCTCGCACGTACGAGAACGAACTTCACCGCAATTTCAGGAATGCGGATTTCAACGGGCGGTTTAAGAGAAACCAGGCCGCTAACATCCGTGCTTCGATAAAC	MRLTYIFAVVIAATLQASGTALITTRTLNHAAISNVASADIVHSIDAIEGNGGRMLRKAKEDPAFEEDNEERAGGAFTKWLKHKLEYLKVSAKKRIPRTYENELHRNFRNADFNGRFKRNQAANIRASIN	RMLR	EDNEER	21
PhsoRXLR13	Phytophthora sojae	scaffold_3	+	285774	286235	ATGCGAATACTCCTAGCCGCGACCACCCTTGTGGTGCTATGTGATTTCGCGTCGGCACATATCACCCAAGCTCACCCAGGAAACGCAGCTGCGAACAGTGCCAGTAGTAGCCGATTCTTACGCTCCTATGAGTCAATTCACGGCGCCGAGGAGAGAAGCATCGGAAGCGTGCTGAAGCAGTTGACCGGTTTGGAGAAGAAAATGAACGATTTCCGCAAAAAGGACCTGATGAGGGCGCTGGGCGACAAGAAGTTCCGAGTCGACTTGCTCAAGAGCTGGAGCGAGAATCAATACACCGTGGGGCATGTCCAGGGTAAGCTGAAAGTGGATCCATTCCACCCGCGCTACAAACAGTTGCTGCTCGACTACATGAACATTTACATCAAGAGCCCGGCATCA…	MRILLAATTLVVLCDFASAHITQAHPGNAAANSASSSRFLRSYESIHGAEERSIGSVLKQLTGLEKKMNDFRKKDLMRALGDKKFRVDLLKSWSENQYTVGHVQGKLKVDPFHPRYKQLLLDYMNIYIKSPASPASLTRRKKADVKPVKKVRFG	RFLR	EER	19
PhsoRXLR14	Phytophthora sojae	scaffold_3	+	308767	309333	ATGCGTCGAAACTGCATTTTGTTGCTGCTCGTTGCCGTAGTGTCAGCAGTCTGTGGTGCGGTATCGGCTATCAGCAGTGATCAGACGAAGTCAGCCCTAGCTACCGGTAGTGGTGCTGCTCTTGAAGAGAACAACCTAGGCAGATTACTGCGGAGCCTCGAGAAAGTGGAGGATGACGTGGCTGACGAAGAGAGGGGCTTCCTCAGCGGGCTCAAGAAGGTGCTCGGCATAAAGGGGAAGAATCCCGACTTCGCCAAAAAGAATCTGAAGATGGCTCTGAAGGACCAGAATTCGAGGAACGAGCTATACAAGAAGTGGGAAGGCTACAGCGTGGGGGAGATCAAGGCCAACTTGAAACACACAGACATGTACCACCCGCGCGAGCACACACTGTTTTAC…	MRRNCILLLLVAVVSAVCGAVSAISSDQTKSALATGSGAALEENNLGRLLRSLEKVEDDVADEERGFLSGLKKVLGIKGKNPDFAKKNLKMALKDQNSRNELYKKWEGYSVGEIKANLKHTDMYHPREHTLFYGYLNKYKKAAETVKQPAVAQGKAKKSVKFKLDEVQVRRFDDEGNKIDEIVRLDGAA	RLLR	DEER	23
PhsoRXLR15	Phytophthora sojae	scaffold_3	+	353764	354261	ATGCGTCTGGGGTGCGTTCTACTCGTGGCTTTAGCCGCGTTCATTACGGCATGCGACGCAGTGACGACCAGCAATCAGGTGAAATTGACTCCAACCACGATCGATAGAGGTCTCGGTGATCGGAGGCTTCTGCGAAGCAACGGGGCCAACATTGATGCCGCAGATGACGAGGACGAGGAAAGAGCGTGGCTTATCGACATGGTCAGGAACTTTCTTGCAAGGAACGACTTTGATATGACCAAGCTGTCCAAGATGATGGACAACGAAGCGTACAAACTAAAAATGTTCAAGAAATGGGACTCGCACAAGCAGAGCATCGCCAACATTCGAGAAAACATGAACCTGCGCAACAACCCGCACTTCGACAAGTTGTTGCTCGACTACCTCAACAAGTACCAG…	MRLGCVLLVALAAFITACDAVTTSNQVKLTPTTIDRGLGDRRLLRSNGANIDAADDEDEERAWLIDMVRNFLARNDFDMTKLSKMMDNEAYKLKMFKKWDSHKQSIANIRENMNLRNNPHFDKLLLDYLNKYQRKATKVEKVKRGNKVRPAGNRVTINDVPSVREF	RLLR	DEDEER	20
PhsoRXLR16	Phytophthora sojae	scaffold_3	+	482637	483107	ATGCCAGGCTGCAGGGCTTTCGCTTCGGCCTCGGCCTTCCTTTTAGCCGGACAAACGCAGCCGCTGGAGCGCACGCTTCGCTGCTCGCGCGGCGAGGACCCCGACCGCGAGTACAGAGATCGCCAGTTAGTTTGTATCCATCCTGCCGGCTGTTCCGGTTTAAACTTGCATAGCGCGGCCCGAACACCCCGACACTTGATGCGCGGCGCACACGAGCGATCCCTCTGCGCTGAGTGTCACTCAGTGAGTGAATCCGAGCGGCGCGGCGCCGGCGCTGAACCCTGTGGATTCATTCCTCCAGTGCGACACGCTGCTGCTGCCGCGCCGCAGCTCGTCCGCTCGCAGGGTTGCAGTGATACCCAAGCTTACACCATCAATACGCCTCCTGAAGGTTGCGCT…	MPGCRAFASASAFLLAGQTQPLERTLRCSRGEDPDREYRDRQLVCIHPAGCSGLNLHSAARTPRHLMRGAHERSLCAECHSVSESERRGAGAEPCGFIPPVRHAAAAAPQLVRSQGCSDTQAYTINTPPEGCAPPQRSPLHVQDFCCCCLDCSLRAR	RTLR	EDPDR	19
PhsoRXLR17	Phytophthora sojae	scaffold_3	+	897649	898170	ATGGCTACAGTCTCAGTTCGCGTCGTTTCGTGCGCACTCGCCGGCATGGCCGCCAGAAGGACCTTCGCGTCGCTGCTGGACGAGAATCGGAAGCTGCGCGCACAGCTGAAGAGCTTTGACGAGGCGCGAAGGCATGCTGAGCAACAGGTCGCAGAGTTCCGCGGCCGACTGCACCAGGCTGAAGCGGCGGCGACGCAGCAGCTGAGGCGGAAGGAGGCGGAGTGGATGGCCGAGTACGACCGCGGCGTGCAGGCGCTGCTGAAGATCGTCCAGCATCACGAGAGTGAAACAGCGCAGTTAAAGGCGGAAGTGGAGAAGCTGCGAACTGCGGCGGCGGTTGTTCCGCCCTCGATCACCAAGATGACAAGGGCCACTCAGACAGAGAGTGCTAGGCCGGTA…	MATVSVRVVSCALAGMAARRTFASLLDENRKLRAQLKSFDEARRHAEQQVAEFRGRLHQAEAAATQQLRRKEAEWMAEYDRGVQALLKIVQHHESETAQLKAEVEKLRTAAAVVPPSITKMTRATQTESARPVRATPRRNSVRFAPNEDCAVTDKEEVDPRTKIKIARMQVNSV	RKLR	DEARR	23
PhsoRXLR18	Phytophthora sojae	scaffold_3	-	1210083	1210793	ATGAAGCTCGTGACGATATTGGCCGTCGCTGCTTTATTGAGCCTTGCCTCAGCCGATATTTCGGTTAACACGGAGGCGAAGTCGGTCGTGCGGAACTTACGAATGGAGGTGCCACAGTCGATGGCTGCCAGGCCGTCGTCGCCGCACCACCACCACCACCACCACCCGCAGCACTACTCTCCGCCGAGGGCCCAGCCGCAGCGGCGCGATCACGGACACGACCATGACCGGAACCGACAGGGCGCGACCAATCCACCCCGTTCGACCTCTATGCCTCTGCATTCACCGCACCACCATGCCACGCATCCCCCGCGTTCGCCTCCCGACCGGCAGCAGTACCTCTCGACACCAGCGCGTCAGCCAGAGCTGCGCGGCCACACCGAGTCGGCCCGCAACAGT…	MKLVTILAVAALLSLASADISVNTEAKSVVRNLRMEVPQSMAARPSSPHHHHHHHPQHYSPPRAQPQRRDHGHDHDRNRQGATNPPRSTSMPLHSPHHHATHPPRSPPDRQQYLSTPARQPELRGHTESARNSGYPVNRESWSAPARHPDYYQSTPTRQPERHDRPEANHANPSSARHNANHSRNPYRPANPASPSNPSNPGAFENAANPYTPGGPSHPRNPSTPSTPARPTTPATR	RNLR	DHDR	18
PhsoRXLR19	Phytophthora sojae	scaffold_4	+	179298	179741	ATGCGTCTCTTCAACATGAACCTTGTGGTTCTTGCGACCGTCCTCCTTGCAAGTGGCACAGCAGTGTCATATGCCGATCAGGCCAGTGTGTTGAACGTGGACGTTGTTCACTCCTCGCGTGTTCTCTCTGGCGAGGACAAGAGATTCCTTCGAAGCCACCAGACGACGGGTGACGAAGGCAAAATTACCAAGCACGACGATGAAGAGAGGGTTAGCGGGGAGAATTTGTTCGGTGCACTGAAGGTGCTTAAGATGGGAAGGGATGTGAATTACCGGGATAAGGTGTTCCAGCGTTGGAAAAACTATGGACATACCAAGAAATCGGTACTTGAGAAGGGTGTGCCAGATAGTCTCGTTGGCGCGTACAAATCATACCTGAAATTGCGGAAGAATACGGGG…	MRLFNMNLVVLATVLLASGTAVSYADQASVLNVDVVHSSRVLSGEDKRFLRSHQTTGDEGKITKHDDEERVSGENLFGALKVLKMGRDVNYRDKVFQRWKNYGHTKKSVLEKGVPDSLVGAYKSYLKLRKNTGKVFGDHRPRHIIEPR	RFLR	DEGK	25
PhsoRXLR20	Phytophthora sojae	scaffold_4	+	243513	243896	ATGGCTTCGTCTAGTAAGTCAACTGGGCGATACGCCTGCTCTGTTCTGCTCCTGGTTGCGTGTGCATTCAATCTACTGGTATCTCGCTGCGGAGCTTCAGATGTCACCTCCTACTCGACGACTGAACAAGTTCAGAGAACGGATCTAACTATCGTCCAGGTTAAGAGGAACCTGAGGGCGTATTTCGAAGAAACCGAGCGTCTGGACGATGAAGACCTGGAAAACCGAGTCACTCTATCCGGCATTGAAAAGCTGAAAGGTCTGGCCGAGGCGATTCGCCGTTCAGCCAATTGTAGACGGGGCGGGGAAGATCTCTGCAGTCACACAGAATCTCGTCAAGAAAAAATGCACCGAAGAGAAAGTGTCCCAGCTCTTCTCCAAGTT	MASSSKSTGRYACSVLLLVACAFNLLVSRCGASDVTSYSTTEQVQRTDLTIVQVKRNLRAYFEETERLDDEDLENRVTLSGIEKLKGLAEAIRRSANCRRGGEDLCSHTESRQEKMHRRESVPALLQV	RNLR	EETER	32
PhsoRXLR21	Phytophthora sojae	scaffold_4	-	924592	925116	ATGCGTGCCTACTGGTGGCTATTGCTGCTCCTGATTGTCGCTGCCCTTCACGACAGCTCGGGCTCCATCCGATCACCGACTGAAAACGTACCTGGTGATCAATCGTCACTTCACTCTCGTGCTGAGCAGGTGGAGGTCAGCACCAGAAGGCTTTTAAGAGCCAGCTATAACTTCGCCGATGCCGACACCAAAGCCAAGGACGCGGGTGGCGAAGAGAGAGTGGGTGTAGGGGTCATCCTAGCGCACTACGTACAAGAAGGAGCGTCCACTACGGCTAAAGCTGCCAAGAAAGCGGCCGCCGTGGTCGAAACCACGAGTGGGAAGCTCAAGAGACTGGATCAGTTCGTGTACATGCGGCTGGATCCGGCTCGCGAGTATTCATTTTTCAACGAGCTTCTC…	MRAYWWLLLLLIVAALHDSSGSIRSPTENVPGDQSSLHSRAEQVEVSTRRLLRASYNFADADTKAKDAGGEERVGVGVILAHYVQEGASTTAKAAKKAAAVVETTSGKLKRLDQFVYMRLDPAREYSFFNELLYTKKLNPTEAKAKILEEYGVLGKKLAKRYGMFYTNELKLAAS	RLLR	EER	21
PhsoRXLR22	Phytophthora sojae	scaffold_4	+	993462	993920	ATGAGTCTGCGTTGTGCCGCGCTCGCTACCATCGTAGCTACCCTCTTTGCTAGCTGCATCGCTCAATCCTCCGCCACCGCCACAGTGTCTGACCCGGCTAGTGCGATTCATTCCCCGAATGAAGCCCAACACACGGGTAATCGATTCCTACGCACGCCCGTATCAGCGGGTGGTGAGAGCGAAGGTGACGAGAGAGGGCTGGACTGGTTTACCTCCAATGCTGCCAAAGCACTGAAGACCCAAAAAGCAAAGTGGATCAAGAACGCGCAGATATACGATGATCTTATCATGCAAAAGAGGACCACGCGGGACGTGTACACGGCCTGGAGGGAGCTGAACGCTTCGCCGGAAAAAATTGAAAGGGCGATGGCGAAGGTTGGCTACGGAGGCGATGACTAC…	MSLRCAALATIVATLFASCIAQSSATATVSDPASAIHSPNEAQHTGNRFLRTPVSAGGESEGDERGLDWFTSNAAKALKTQKAKWIKNAQIYDDLIMQKRTTRDVYTAWRELNASPEKIERAMAKVGYGGDDYKYIVDGYKNHLEYMKNVQLH	RFLR	DER	25
PhsoRXLR23	Phytophthora sojae	scaffold_4	+	1131636	1132028	ATGTCCTTGGCGATCTCTTTAGGGTCCTCCTTGGGCTCCTCCGCTGGTTCCTTCACGCCCGCCGCCGCCTCTTTAACCGCGAACGTCATGGCCGCCGCTGCTAGCGCAAGGCCCATCCACAGAGGACTGCGGCCCTCGCTCTGCTCGAACTCGGAAGCTGGGAACTCAGGACTCGAGCGAGAGGACGGAGACGACGTCCAAAGAGCCACACGCTGCACGCCGGCGGGCTGCAGCCACGACCGCGAGGCCACGACAACCGCGGGGGACGAGCGCGACGGGCGCGGGTGCCGCGTGGCGACCAGAGCGCGGCCTCGCGCTCGCATCACGGACTGCATGGCCACCACCGGGAGGGGCGGGCTCGAGCCTAATGTTAAACGCCGGGTTTTCTTCTCG	MSLAISLGSSLGSSAGSFTPAAASLTANVMAAAASARPIHRGLRPSLCSNSEAGNSGLEREDGDDVQRATRCTPAGCSHDREATTTAGDERDGRGCRVATRARPRARITDCMATTGRGGLEPNVKRRVFFS	RGLR	DDVQR	36
PhsoRXLR24	Phytophthora sojae	scaffold_5	+	1186781	1187014	ATGTCGGCTTTGACGGCCGTCTTGCACTCCGCTACTGCCTCCAGCTCCTTGTCGATCGCAGCGATCTGCGCCGGGTCGCTCACTTTGCCTCGCTCACGCCGCAGTTTGCGCCCCCGTTCCCGCAGCGACACCAGCAGCGAGAAGTCGGACGACGTGAAGGCCCCAGGAGAGTCGAGGGCGTCATCCATGGGCGCAGACACCTCGGACGTCTCGTGGAAGTTGGAGCCTCCGACG	MSALTAVLHSATASSSLSIAAICAGSLTLPRSRRSLRPRSRSDTSSEKSDDVKAPGESRASSMGADTSDVSWKLEPPT	RSLR	DDVK	28
PhsoRXLR25	Phytophthora sojae	scaffold_6	-	676522	676953	ATGCGCGTGTGCTACGACTTCCTGGTCACTGCGGTCGCCCTACTCGCGAAAAGCGGTGCTGCATCAGCTACCAACGCGCTCTCGGAGAGGGTGCCGTCCGACTCGGTGGAGACTATCGACATGACTCGGCGGTTCCTGAGGGCCTTCGAAGGGGACGAAGAGAGGACCTTTAATGCAGCAAAGGTGGATGACCTCATCGACGTGAAGAAGCTCGATGATGCGCTCGACAGCAAGGCAGGTATGAAAACCTTGTTCAGCGGTTTGTACAATGCGGATAAGGCGGACAGGGTGGAAGCTCTCCAAAGACTTGCGAACCACAAAAAGGAGTATCAGTACCTTCTCGCATATTGGAATGGCTACAAGATAAGATGGCAGAAAAGGCTGCCAAGGCCGCGCGTA…	MRVCYDFLVTAVALLAKSGAASATNALSERVPSDSVETIDMTRRFLRAFEGDEERTFNAAKVDDLIDVKKLDDALDSKAGMKTLFSGLYNADKADRVEALQRLANHKKEYQYLLAYWNGYKIRWQKRLPRPRVMRTEKNNKIFR	RFLR	DEER	20
PhsoRXLR26	Phytophthora sojae	scaffold_6	-	730774	731379	ATGGCTCCCAAGTTACCTCAACCCCCACGGTTCTACTGTGCAATGTTGTTGGTCGTTGCCCTAGCTTGCGTCTATGGAGTCTCGACGGCTACAAACCAAACCATGGGATCTCAGACGCCACTTCATGCTCTCGGTCTTGACCAATCGCGTATCCGAGTCTACCGGCACCTACGGGCAGGCGAAGGCGCCAGCTTCGAAGAGAGGCTGTTCGAAAACATTCCCAAGCTGATGGAGAAGCTAAAGCCAGACAAACAAAAGGCAGCAAACAAGTACTTCGCCAAGCTGAAACTTGGCAAACCTACCTTCAACCTGTTCGACGACCCTGCATTCCAGAAGTTCGAGCGCTTCATGGCTAAGTCTTACAAGAAAACGCCAGACGCAGTGGATGCAGCGATGCTA…	MAPKLPQPPRFYCAMLLVVALACVYGVSTATNQTMGSQTPLHALGLDQSRIRVYRHLRAGEGASFEERLFENIPKLMEKLKPDKQKAANKYFAKLKLGKPTFNLFDDPAFQKFERFMAKSYKKTPDAVDAAMLSTLTTQYGDEAVAQMLVAARSSTLATKLEGVQFSNWIRQEKTADDVFKLMKLDQEADSILENPILKRTL	RHLR	EER	26
PhsoRXLR27	Phytophthora sojae	scaffold_6	+	735714	736055	ATGCGCGTCTGTCACTTCACTCTGGTTGCCACGGCCATCATCCTGGCTGCCGCTTCGGCGAACTCAGCCCAAGACGAAATATCGACGGCATTTGACGGCGAGAAGCGCAACCTGAGAAGCCAAAACCTGCTTGAGTGGCCGGAGCGCCTTGAGGAGTATGTCGAGCACCACAACCACATCCGAGAAATCTTCACAAGGTGGTGTCTGGAAGATAAGAAGCCCGAGGAGGTGATGAAGGCGGCAGAAACCGAAAACGAAAAGAAGGCTGCGGCGCTCTTCAAGAGATACAAATTGCTACGCTCGCAGCATGGAAGAAGACTGTTCGTGCTGGAGTGCAATGTG	MRVCHFTLVATAIILAAASANSAQDEISTAFDGEKRNLRSQNLLEWPERLEEYVEHHNHIREIFTRWCLEDKKPEEVMKAAETENEKKAAALFKRYKLLRSQHGRRLFVLECNV	RNLR	EDKK	22
PhsoRXLR28	Phytophthora sojae	scaffold_6	+	737127	737540	ATGCGTGCTTACAACGCCTTTTTGGTCACCACGGTCGTTCTTCTAACTACCAGCAACTTTGTCTCCGCGGGCACGAACGCACAAGGGACCAAGTCTGGCCAGCGGCACCTGCGAAGCGATGACAAGAACGACGCGGACGCTGCTTCGGTCCACGAAGACAGAGATGGTCTGTTCTCGCTCCCCGAGGAGCTAGAGGAACTGGTCGAGACGCACCATCACATCAGGGAAATATTTACCAGGTGGTGTCTGGAAAAGAAAGAACCGAAAGAGGCTGAGGAGGAAGCGAAGTCGGAAAAAGAAGCCAAGTATGCGAAACTTTACAAACTGTACATGAACAATGCCGCCGGAGACAAGGACCGAAGGAAGCTTGAAGTGAAGGGGTTGGAGTGCAATCTTCTG…	MRAYNAFLVTTVVLLTTSNFVSAGTNAQGTKSGQRHLRSDDKNDADAASVHEDRDGLFSLPEELEELVETHHHIREIFTRWCLEKKEPKEAEEEAKSEKEAKYAKLYKLYMNNAAGDKDRRKLEVKGLECNLLKNKES	RHLR	DDK	23
PhsoRXLR29	Phytophthora sojae	scaffold_7	-	529947	530528	ATGAAGGGCACTTGGATCGTCAGCGCCTTGGCCGCCACCACGAGGCCTGCTGAGACGAGCACCTTCTGCTTGATCTCCTTGGCCTCCTTCGAGTCGTCGTTGGGCCACAGGTGGCCCATGAGGAAGCTCAGGATCTCCTTGGCCGTGTCGGGCGGGCGGTCCAGGCCCATGCCGCTCAGCGCGTTCAGCGGCTTGTGCTTGGTCAGAGTCTTCTTGTGCTGGTCGCGCTCGTCCTGCGCCGACGTGGAGAAGCTCAGCACGCCGTTGCCCAGCGCCGGGAGGGCGAAGTGCGCGGGCCGGCGTCTGCCCAGGCACAAGGACGACGAGGCGGGCGTGCAGCGCGCGTGCTGGACGGCCTCGAGGCGCCGCACGCCGCGCAGGAAGATGCTGCGCCCGTGG…	MKGTWIVSALAATTRPAETSTFCLISLASFESSLGHRWPMRKLRISLAVSGGRSRPMPLSAFSGLCLVRVFLCWSRSSCADVEKLSTPLPSAGRAKCAGRRLPRHKDDEAGVQRACWTASRRRTPRRKMLRPWSSDMLADAEIKAEVRPPRPLSGSVLHEGSPKRVNVIASRLVHLNGPIRCPGAWRQALARIH	RKLR	DVEK	35
PhsoRXLR30	Phytophthora sojae	scaffold_7	+	915038	915373	ATGGTGCGTATCCAGCGTCGCGGACGGTTGCTCTCAAGCTGCCGAACTGTGCGCTCACTCTCGTGTTGCTTCTTACTACTTACTACCCCCGCAGGCGAACAGCGGACCGGGCACGAACGGCTGCCAGTTCTTCCTCACGTGCGCGCCGTGCGACTGGCTGGACGGCAAGCACGTGGTCTTCGGCAAGGTGCTGGACCCGGCGTCGCTGCTGCTGCTGCGCAAGATGGAGAGCGTCCCGGTGGGCCCGAACAGCAAGCCCAAGCTCGGCATCACGGTCACCGAGTGCGGCGAGCTGTAGCTGCCCACACGCCCGTGCCACGCGCACCGGCCGTTTCC	MVRIQRRGRLLSSCRTVRSLSCCFLLLTTPAGEQRTGHERLPVLPHVRAVRLAGRQARGLRQGAGPGVAAAAAQDGERPGGPEQQAQARHHGHRVRRAVAAHTPVPRAPAVS	RGLR	DGER	31
PhsoRXLR31	Phytophthora sojae	scaffold_8	+	520126	520749	ATGCGCTCACCACGCATCGGGCTACTCCTACTAATTCTGAATGGGGTCTCATTGCTCGCAAATTGCCGCGCGCTACCGGCCTCCGACCAACTCCAGCGCGTGAGGGTGGTTTCCTCCGACCTCGCTCCGTCGGCTGAAGCCCACACGCGACGATTAAGGTCTTCTAACGTTATGGACGAAGAAGATGGCGGTGCCACAGACGAGGACGAAGAGAGACTGCTCAACCCGTCCGCCACCGCCAAGTTGAAGGCGGAGCTGGAGGCGATCAACATGAAGCACAACTTCCGAGACTGGTTCCAGGTCAAGAAGACGCTCGAGCAGGTGCGCTCCTTCTTGGGGCTTCCAGCAACGGGCGAGGCGGTCAGCCACGCCAATTGGGCGGCATTCCAGAACTACCTG…	MRSPRIGLLLLILNGVSLLANCRALPASDQLQRVRVVSSDLAPSAEAHTRRLRSSNVMDEEDGGATDEDEERLLNPSATAKLKAELEAINMKHNFRDWFQVKKTLEQVRSFLGLPATGEAVSHANWAAFQNYLKYVQEMEEHAAKVAKAAAAKQRLDFKGWYLEGKSFKQVRAILGLPEKGPAPTNPNWETFLDYLRFFKEYSQQFPH	RRLR	DEDEER	24
PhsoRXLR32	Phytophthora sojae	scaffold_8	+	775982	776161	ATGAATGAAATAGCTCTCTCGTTACTGGCGCTAACGCAGCCATTGGACGCTGACCAGGGTGTTATGTCACCGATGGCCTCATCAGACCAGGCAACCTCAATTGGTGACTTTCGGTTCCTGAGAACCCACCACGATAAAGAAGAGCGGGGCTTGCTGGTTCCAGCCTCACAAAGGTTTGGC	MNEIALSLLALTQPLDADQGVMSPMASSDQATSIGDFRFLRTHHDKEERGLLVPASQRFG	RFLR	EER	17
PhsoRXLR33	Phytophthora sojae	scaffold_11	+	783361	783858	ATGAGGTTCTACGTCACGGTCCTGGTAGTTGCGGCCTGCCTCGTCGCCTCATCCCACGCGCTCCCCGCAGACCAGGCGGCAGTCTCCCGGGCTACGTCGCTAACTGAGGCTTTCTCCGTCGTCGACAAGGAGGGAGTTGAGGAGAAGCGGCGCCTGCGATTCAAGTCGACCAACAAGGGTAAAGAAGACGACGCTAATGAAGAAGTAGAAGAACGAGGCGGTGGTTTCAACCTCGACCTCACGGGGGTGGGGAACTTGTTCAAGGCTAAAGACCCCCAGGGAATAGCAGACGCGGCGAAAAAAGCCGCTAGTATGGAGTTCTGGGGGAAAGTGGCGAACAGGCTCAGCTTCCGACGTGAGCGATTTCCTTCGTGGCAGAAGGACGGTATGGAGGTCAAC…	MRFYVTVLVVAACLVASSHALPADQAAVSRATSLTEAFSVVDKEGVEEKRRLRFKSTNKGKEDDANEEVEERGGGFNLDLTGVGNLFKAKDPQGIADAAKKAASMEFWGKVANRLSFRRERFPSWQKDGMEVNSIIAQLEAHGFTGKNFDEIAKKYAHFKQTGEIL	RRLR	EEVEER	20
PhsoRXLR34	Phytophthora sojae	scaffold_11	+	791488	791883	ATGTCAAGTCCGGCTATGCGTCTCACTTACGTCCTGCTACTGGCTGCGGCTACCCTTCTCGCCAACACCAACGCGCTGGCGACTGAAGGCGACGCTGAAAAGCGGCTCCTCCGCTCCCACAAGAACCACAAGAAGGCTGCGAGCGCCGCCGTTGCTGAAGAAGAACGTGGTATGTTTGATTTCCTCAAGAATGTGGACGACTTGCCCATGTTCGAGAGGATGAAGCTCCAGCCATCATACAAGAACCACATCTTCGAATCATGGAGAACGGGCGGAGGCACCAAGGAAGGGGCCAGGACCTTCATGGCAAGCCAAGGTCTTTCGCCGAACCAGATTGACGAGTGGTTGGAGCTGTGGTTGCAGCATTTTGCGGCCCACAGAAAGGCGAACATTAAA	MSSPAMRLTYVLLLAAATLLANTNALATEGDAEKRLLRSHKNHKKAASAAVAEEERGMFDFLKNVDDLPMFERMKLQPSYKNHIFESWRTGGGTKEGARTFMASQGLSPNQIDEWLELWLQHFAAHRKANIK	RLLR	EEER	25
PhsoRXLR35	Phytophthora sojae	scaffold_12	+	545017	545676	ATGCGCGTGTGCTCCGTCCTCCTAGTTGCTGCAGCTGCTCTCATCGCGACCAGTAATGCTGTTGAGCCTTCCGCCACGTCAACCGTTGAGGTTGCTGAGGTTCAAGCGCGTGGTGCAGACAAACGGTTCCTTCGTAGCCTCCAGACTGAGGAAGAGCAAGGAGACAGCGATGTCAACGAGGCAGAAGACGGTAGTGAAGAGAGAGGACTATTCGCCTGGATCAAAAACGCAGTGACTGGCGATGTTCTTCTGGCGAAGGCGAATAAAGGCGACTTCGAGATGCAGACCAAGCTCTTCAAAAAGTGGATAGAAGAAAAACCTAAAGTCCGACAAAACGCGATCGCCAAGATCATGAGGGATGGAGGACGCAAGAAATACGATACGGTGTTGACGGCGTGG…	MRVCSVLLVAAAALIATSNAVEPSATSTVEVAEVQARGADKRFLRSLQTEEEQGDSDVNEAEDGSEERGLFAWIKNAVTGDVLLAKANKGDFEMQTKLFKKWIEEKPKVRQNAIAKIMRDGGRKKYDTVLTAWKYHDKRTANGIGIRGATDDVDELLPGTLIYRAAAGNQGAQSALFSMWIGAEKKTLDTARILLSKSELPAKEYKRLNKAWVQYRRKHK	RFLR	EER	20
PhsoRXLR36	Phytophthora sojae	scaffold_12	+	621337	621705	ATGGGCCTCCACAAGGGCTTCTTCGTCGCAGTTGCTCTCCTCGCTCTCCTCATTGTTGCCGCTCCAGCTGATGCGATCACAGATGAGTCTCAGCCCCGCGATGCAACCATCGTCGATGCCCCACTCACTGGCAGGGGTGCCAATGCTCGGTATTTACGGACTAGCACATCGATCATCAAGGCCCCCGACGCCCAGCTACCGAGTACAAAGGCTGCGATCGCATCGTCTGTCACCAAGGAAGAAGAGGAACGCAAGATCTCGACCGGTCTCAGCAAGCTCAGGCAGAAGCTGAGCAAGCGTTTTCACGATATCCCGGACTGGCTGCTTCAGCTGCAGGCTTTCCTGTCCGTCGGACTACACCACCTAACG	MGLHKGFFVAVALLALLIVAAPADAITDESQPRDATIVDAPLTGRGANARYLRTSTSIIKAPDAQLPSTKAAIASSVTKEEEERKISTGLSKLRQKLSKRFHDIPDWLLQLQAFLSVGLHHLT	RYLR	EEEERK	25
PhsoRXLR37	Phytophthora sojae	scaffold_12	-	622547	622927	ATGGGAGTCAGCACAGCCTTCCTCATCGCTTTGATCACCCTCACTCTTGTCAACTACGCTACTCCAGCGCTCGCAATCAAGAAGGCTGTAATCGACGATGCGTCCTCAGAAGCCACCGCAAGTCTCCACATTCGTGGCGGCGTTCCCGAGGCGAGACGGCTGAGGACTCACGACTTAATCAAGGCATCCAGCAGCCAAGTAATGGACACTTCATCAGGCGCTGTCGAAGAAAGAGCGCTCGGAAGCGGCCTCAGCAAACTCGCCCAGAAGCTGAAAAAATCTCCAAGCGCTCTCGTCAAGCTCCTCAAAAAGCTGAAAGAGCGTTTACCGGATACTTCGGCCATGCTTGATCACTTGAACCATGTGCTCTTCAGCATAATA	MGVSTAFLIALITLTLVNYATPALAIKKAVIDDASSEATASLHIRGGVPEARRLRTHDLIKASSSQVMDTSSGAVEERALGSGLSKLAQKLKKSPSALVKLLKKLKERLPDTSAMLDHLNHVLFSII	RRLR	EER	25
PhsoRXLR38	Phytophthora sojae	scaffold_12	-	798444	798869	ATGATGCATCTGAGCTACGTCCTGCTTGCGGCTGCCCTCCTGGCCAGTGGTAACAGCGTTTCGGCAGCCACAGCATCGACCTCCCAAGCGGCCACCACGGGCCGGATTCAGTCCACCGACGCGGTTAGTGAGAACTACGGCCCGCGGAATCTGCGAACGGCCCGATTCGCAGATGTTGACGACGATGACAGCGAAGAAAGCGACGATGACGACAGCGAGGAGACCACCAAGGAAGAGTGTAGGAACTTCTCGGATTCCCAGATTTCCAAGATGCTGAAGGACACCAGCTACATGAACAAGAAGTTCGAGAAGTGGAATGAAGGCGGCTGGAGCTACTTCGACGTATCTAAGAAAATAAAGGACGCTGGGCTGCTGCCAATACCTAGGAATCTCAGACAG…	MMHLSYVLLAAALLASGNSVSAATASTSQAATTGRIQSTDAVSENYGPRNLRTARFADVDDDDSEESDDDDSEETTKEECRNFSDSQISKMLKDTSYMNKKFEKWNEGGWSYFDVSKKIKDAGLLPIPRNLRQISQTLCRLE	RNLR	EETTK	22
PhsoRXLR39	Phytophthora sojae	scaffold_13	+	392952	393299	ATGCGTACCTCTTTCGTCCTGTTGGCCGTTACGGCTACCGTAGTCACTTCTGACAATGTCCTGTCGATCAAGTCTGGCGCCGAGCAGCGGTTTCTGCGGTCTCACAGGGCCCACAGAACCCACCACGCTAACGATGCTGAAGAAGAACGTGGACGGGGGCTCAACAGTCTACCGGATCAGTTCAAGAGAATGAAGAGTCAACCTGAGTTCCGTGAGACCATTTTCACCTCGCGGAAGAGCGGCATGGGGACCGTTGACGAAGCCGTCAAATTCATGAAGTCCCAGTATCTCGACGACGACCATATCGAGCATTTCAAAGAGGCATACAAAGCGTTTCTGAGGAACAAC	MRTSFVLLAVTATVVTSDNVLSIKSGAEQRFLRSHRAHRTHHANDAEEERGRGLNSLPDQFKRMKSQPEFRETIFTSRKSGMGTVDEAVKFMKSQYLDDDHIEHFKEAYKAFLRNN	RFLR	EEER	17
PhsoRXLR40	Phytophthora sojae	scaffold_13	-	402571	402972	ATGCGCGCCGCCTATCTCATTCTACTAGCTGCGATCACGTTCTTCGCAAGTGGTTCCGCAGCGGACCAGACCCAGTTGACCACCTTCACCAGAGGTATCGACGCTCGCCCTATCGGATCGACTGAAGTCGACAGCAAGAGATTCCTGCGCAGACGCAAGCACAGCGAAGATGAAGCTGCGGAGGACGAAGAGAGAGCCGGGTCTATGGACGACGTCGTTGCGAAGCTCGCGGGCCTGGTGCCGACGCTGAGCAAAGTACGCAAGTCTACTGTCGCCAAGGGCATGGCCTACCTGCAGCAAACCAGGCTTTCTAGCCATCAGCGGGAGGCTATCCAAGCTTTCCTTGCTCTTGATGAGAGCGGGCGCCAGGCTGTCATGAAGGCCTTGGCTGGTAAGCGC…	MRAAYLILLAAITFFASGSAADQTQLTTFTRGIDARPIGSTEVDSKRFLRRRKHSEDEAAEDEERAGSMDDVVAKLAGLVPTLSKVRKSTVAKGMAYLQQTRLSSHQREAIQAFLALDESGRQAVMKALAGKRL	RFLR	EDEER	21
PhsoRXLR41	Phytophthora sojae	scaffold_13	+	416139	416516	ATGCACGTCTCCACCGTCCTACTGATCGTTGCCGCCGCCTTCCTCGGCAGCAGCACCACACTGTCGACTGAGGCGGGCGCTGATCACCGACTCTTGCGCTCCCACAAGACGCACCACGCTGCTGCTGTTGCTGCAGAAGACGAAGAAGAGCGCGGTTGGTTCGACAGGCTGCCGGAACAGTTCAAGCGGATGAAGAAAGAGCCCTCGTTTCTGAACCAAACGTTTCACAACTGGCGTAGCGCCTACCGCTCGGTCGATGACGCTGTCGCTTTCCCAAGGCCTCAAAGAGAGCGACATCCTGCATTTCGCGGAGTTGTACAGGGAGTTCCTCAGGACGCACAGATATTACTAGACGCCGTAGAGATGGCCAGCTTTTTC	MHVSTVLLIVAAAFLGSSTTLSTEAGADHRLLRSHKTHHAAAVAAEDEEERGWFDRLPEQFKRMKKEPSFLNQTFHNWRSAYRSVDDAVAFPRPQRERHPAFRGVVQGVPQDAQILLDAVEMASFF	RLLR	EDEEER	22
PhsoRXLR42	Phytophthora sojae	scaffold_13	+	926373	926717	ATGCGCTTCAGCCTCGCTTTGATTTTGACACTACTCGCTCTAATTGCGACTACTCTCGCCCACGCTGAAGTCGTCCAGAATGAAGAGGTTCAAGACACTTCGCGCAACCTCCGGGTCGGGATCATCAAACTCCAGGGCGGAAGCCGCTCTGCGGAGGTCATTGTGATGCTGGACGACTCAAACTCAGGATCGACCGATGTGCTGGAGATCGCGAAGCCCCAAGTCGAGGACTCGGAGGAGCGATTCGTTGCCGTCGCGTCGTGGGTTCAAGCGCTGAAGAACTTCGTCAAGAATCCCGTGCAGTTCACCCTGATGTTTGTGCTCGTTAGAAGGTTTTTCGCTTAC	MRFSLALILTLLALIATTLAHAEVVQNEEVQDTSRNLRVGIIKLQGGSRSAEVIVMLDDSNSGSTDVLEIAKPQVEDSEERFVAVASWVQALKNFVKNPVQFTLMFVLVRRFFAY	RNLR	EDSEER	22
PhsoRXLR43	Phytophthora sojae	scaffold_14	+	65835	66359	ATGAACAGGTGCATTCTCCTGCTCGTGACGGCGCTCGTCACCCTCTTACCGAGGGGCGAAACTCTCCCGGCACACACTGCGGATTTCGATAGTGCCTTATCGAGCTTGACCCTCCCAGGCGAGAGCCACGCGACCCAGACGGTCATTGCCGCCAAGCGATCGCTCCGGGCTCTCAAGACGACGAATAGTCCACGCGACGAAGAAGAACGAGACATATCGGGGCTTGCCAAGAAGGTGGCGTCATGGGCCAGCAAAACAAAACTGACCAATATTCTGCAGAAGCGAATGCAGGTCAAGGCTGAGAAACGAGTACAGCTGATCAAGAAGCTGGCTGACAAGAGCCCCAACAACCTAGACGCGATTTACCGAAACAAGATCACGCCAGACGAGTACTTCGAA…	MNRCILLLVTALVTLLPRGETLPAHTADFDSALSSLTLPGESHATQTVIAAKRSLRALKTTNSPRDEEERDISGLAKKVASWASKTKLTNILQKRMQVKAEKRVQLIKKLADKSPNNLDAIYRNKITPDEYFEAMGFHYSLRFASPRQIDYAARTTPGLRKWDEYEKFYFKRKTS	RSLR	DEEER	21
PhsoRXLR44	Phytophthora sojae	scaffold_14	-	107518	108099	ATGAGACCATACTTCACTCTGCTGCTCGCACTGGCGTTCATTCTGGCCTGCACCAACCTCGTGGAGGCGGACGCCGGCCGAGTTCTCGAGACTACCACCAACGAACACGCCCGCCACCTTCGTACCGCTGTGGCGAGCGTCGTCGATCTGCCGGACGACGAAGACGAGCGACTTCTTGGCTACAACACGGTCCAGCTGTGGCGGATGAGGCGCACAGCTAACAAGCTCATGAACGGCAAGCTCACTACCCAGAAGGAGGCCGCGCTCAAGAAGTGGATGGCCTCCCAGCAGGACAAGTTCCTGGCCAAGTGGCTGAAGTCGTCGTCCGTCTACCCTGACCAAGTGTACAGCAAGCTGGGGCTGACCAAGCTGGGCGCGAGTGCGAAGAGCAGCCCCAAC…	MRPYFTLLLALAFILACTNLVEADAGRVLETTTNEHARHLRTAVASVVDLPDDEDERLLGYNTVQLWRMRRTANKLMNGKLTTQKEAALKKWMASQQDKFLAKWLKSSSVYPDQVYSKLGLTKLGASAKSSPNYQLYEKYTEALLQRWTNFKASPDTVYKSLRLDKLGAKAPQSPSYPMYEKYLQTFFRNQPAN	RHLR	DDEDER	23
PhsoRXLR45	Phytophthora sojae	scaffold_14	+	528884	529591	ATGGGTTTTTACCACATTGTCCTTCTGCTTACTGCTCTGCACCTATGGAGCGCGAATCCCCTTGCAGCGTCCAAGGATTCGCAGTTAATGGCACCTGGCCCTCTGGCTCAGAAGCTTGAGAATGGCATTCTCACCACGAGATATCTGCGAGTTGCTACTACCGATGAGGAAGAGGACGAAGAGAGGGGCATTTCTGCGAAGATTCCCGGCCTTGAGAAGATTTCGAGCGCGCTCAAGTCCAGCAAGACCAAGACCAAGGAGCTCCAAGCACTGCTCAAAGCCGACGAATCTCTCGGTAAAGCCTTCAAGACGGTGAAGCTTAGCACTATGCCCATTGGCAAGGACGACTTCATCGAGACGAATATGGTGGTGAAGTTTTTCTCGAGTCCAAACTTCAAG…	MGFYHIVLLLTALHLWSANPLAASKDSQLMAPGPLAQKLENGILTTRYLRVATTDEEEDEERGISAKIPGLEKISSALKSSKTKTKELQALLKADESLGKAFKTVKLSTMPIGKDDFIETNMVVKFFSSPNFKAWSNHAAKTNPQSPQGTMLTALTNVFGEKNVATMILLGKHTRSSKSAAKKLEAVQFNAWISQKKTPDDVIKKVMGVKRRIVKKYPRVEEIAEDYGKYRIAGLN	RYLR	EEDEER	24
PhsoRXLR46	Phytophthora sojae	scaffold_14	-	565248	565595	ATGCGTGATTCCTGCTTGGTGCTGCTGGCCATTGTACTCGCTACATGTGCTGAAGCTACCTCGACCAAGTGGTCACTTTTGCCTCATTCGCTCCGTTCAATGGACGCACAAGACATCGCGTCCACGAGGCTGTTGCGAGGCTACGAGGCCGCGGACAGTGTGAAGGAGAGCAGCGAAGATCGAGCGACTGGTATTAAGCTCCTTGACGACTTCTTTGAGAATCAACAGTTGAAGATGTGGGCGAAGAAGGGGGTCTCAGCTGCCAACGCTTTGAGCCTGACGAAGCTTGACGACGCAGGAAACGACATTTTCGCCAGCCCCTCGTGGAGGGACGTTGGGTTCGCTACG	MRDSCLVLLAIVLATCAEATSTKWSLLPHSLRSMDAQDIASTRLLRGYEAADSVKESSEDRATGIKLLDDFFENQQLKMWAKKGVSAANALSLTKLDDAGNDIFASPSWRDVGFAT	RLLR	EDR	19
PhsoRXLR47	Phytophthora sojae	scaffold_15	+	795199	795552	ATGATGTCTCCACTGCTGCTATGCTGCTGCTGGCGGCGCCTGCTGCTCGAGCTGTGCCGCCTCGCCTCTGATGACTTTAAGCATCTCCTGGCTCTCGAGCTCGTGGATGGCGCCGATGGTGTTGCGGCGGCGCTGCGTCCGCTCTGCCCCGCTGGTGGCGTGCGCCTCCTCCGCGCGGGCCTCGGTCATGGCTGCGCGGATGTGGTGCAGCAGCTCGGCCTCCGTGTTGGCGCCCACGAGCTCCAGCACCTTCTGCTGGAGGAACGCGCACCAACTGCTGCTACGCTGCAGCTCCAGCGCGGCCTCCACGAGCGCGTCCAATGCTTTCTCGCGCTTGCGGTTGGACGGGTGGGT	MMSPLLLCCCWRRLLLELCRLASDDFKHLLALELVDGADGVAAALRPLCPAGGVRLLRAGLGHGCADVVQQLGLRVGAHELQHLLLEERAPTAATLQLQRGLHERVQCFLALAVGRVG	RLLR	EER	21
PhsoRXLR48	Phytophthora sojae	scaffold_16	-	555569	555856	ATGCTCCTCATATTCTGCCTGGCTCTTATCGTCGTCGCAAGTGGCATGACCTTGACTCGTGGCGAAGATACCGCTCCAAGCTACGATGTCGCTCCTGCGCTGGACTCGAACGCGGGCAAGAATGTTCGCCGTCTCAGGGGAAGCCACAAACCGCACACCAAGGGAGACGAAGAGAGAATGATACCGGTTTTTACATTCTGGAGCGACGAGATGCTGGGGAGGACAGAATTTGCTTCGACTACTTCAACAACGTCAACTACTTCGACTCAATCATCGCAAAATGCTTTA	MLLIFCLALIVVASGMTLTRGEDTAPSYDVAPALDSNAGKNVRRLRGSHKPHTKGDEERMIPVFTFWSDEMLGRTEFASTTSTTSTTSTQSSQNAL	RRLR	DEER	21
PhsoRXLR49	Phytophthora sojae	scaffold_16	-	862390	862626	ATGCGTCTGTTACTGTGGGTCCTTCTTGCAACAGTAATCACGATCCTGTCAAGCGCCGACGTAGCCTCGTCCAAGGCCACTCCGGCGACAATCAACTCGGATCTTCCCGTCCGCGAACTGACCGCCGAGACCAACACCAATGGCAAAAGGCACTTGCGGGGCGACGAAATGAGGTCGCCATGGACTTTGAAGACGACGACGACTACGACGACGAAGAGCGCGGGATCTCCGACGTTG	MRLLLWVLLATVITILSSADVASSKATPATINSDLPVRELTAETNTNGKRHLRGDEMRSPWTLKTTTTTTTKSAGSPTL	RHLR	DEMR	19
PhsoRXLR50	Phytophthora sojae	scaffold_17	+	341566	341823	ATGTCCTCGGCCGCGGCGGCGCTGAAGCTGCTGCCCTTGGCCGACGCCTCCAGCGACCGCCGCGCCTTGCGCACCTGCTTGCCGCCGCCACTGCTGCCGCGCCGGCTGCCGGCCGACGACTGCGAGAAGAAGTCGTGGATCGAGCGCTGCTTCTTGCCGCCGCTCGAGGCCTGCGACGAGCTGCCGCCGCCTGCGCGCGCCTTGTTGCGCAGCGCCGCGTTGAGCAGCATTGGCTCTCACTCTAGGAAAATTCAACGA	MSSAAAALKLLPLADASSDRRALRTCLPPPLLPRRLPADDCEKKSWIERCFLPPLEACDELPPPARALLRSAALSSIGSHSRKIQR	RALR	DDCEKK	16
PhsoRXLR51	Phytophthora sojae	scaffold_17	-	724178	724606	ATGCGCTCGTATTACCTCCTGCTAGTTGCTACGGCCGCCCTCCTCGCAGCGAGCGAAGCTCTCGTGCCCACGACGAAGCTCGACAGGACCGTGGAACACCCGATCAATGCTGCTCAAAAGAACGCCGAACGCTTCCTGCGGACTGACAATGCAGCAGTCCTGGACGATGTTGAGGAAGAGAGAGCGTTTGCTAACATCAAGGGCATCGCGCGCACGCAGGACGAGGCGACGGAATGGCTGGAACACTGGCTCGGAAAAAGGCTGAGCATCGAGAAGGTTGCGAATGAGCTCGAGATCTTCCGCCGGAACAAGAGTCATGTGAACTGGGACGCGCTTATCAAGTACACCCAAATGACCCACAAACGGTACGTTGGGGAGGACATGACGAGGAAGCAAGCT…	MRSYYLLLVATAALLAASEALVPTTKLDRTVEHPINAAQKNAERFLRTDNAAVLDDVEEERAFANIKGIARTQDEATEWLEHWLGKRLSIEKVANELEIFRRNKSHVNWDALIKYTQMTHKRYVGEDMTRKQAVQHLKTILPQ	RFLR	EEER	20
PhsoRXLR52	Phytophthora sojae	scaffold_17	-	756611	757039	ATGCGCTCGTATTACCTCCTGCTAGTTGCTACGGCCGCCCTCCTCGCAGCGAGCGAAGCTCTCGTGCCCACGACGAAGCTCGACAGGACCGTGGAACACCCGATCAATGCTGCTCAAAAGAACGCCGAACGCTTCCTGCGGACTGACAATGCAGCAGTCCTGGACGATGTTGAGGAAGAGAGAGCGTTTGCTAACATCAAGGGCATCGCGCGCACGCAGGACGAGGCGACGGAATGGCTGGAACACTGGCTCGGAAAAAGGCTGAGCATCGAGAAGGTTGCGAATGAGCTCGAGATCTTCCGCCGGAACAAGAGTCATGTGAACTGGGACGCGCTTATCAAGTACACCCAAATGACCCACAAACGGTACGTTGGGGGGGACATGACGAGGAAGGAAGCT…	MRSYYLLLVATAALLAASEALVPTTKLDRTVEHPINAAQKNAERFLRTDNAAVLDDVEEERAFANIKGIARTQDEATEWLEHWLGKRLSIEKVANELEIFRRNKSHVNWDALIKYTQMTHKRYVGGDMTRKEAVQHLKTILPQ	RFLR	EEER	20
PhsoRXLR53	Phytophthora sojae	scaffold_18	+	212157	212423	ATGGGCATTTTCTTCCTCGGCGTCTGGGGCGGGCTCCTCTCCGCTGGGCTTCTGGTGGGTCTCTATCATGTAGTTGCCGAATACAATCAGGTAGAAGTATCTCTCCAGGAAACTCATGGCGTGGTGCAGGTAGTACGACCGCTTCGCTGGCTTCGCTTCAGCATTGGACAAGTCGTGGTACTCGTTGATGACCGTGCGGATGTTGCAGATGGTGGCACACTCGTCGATGGCAGCGTCCACCCACCGCTTCGCCTCCCTGCCATTCTT	MGIFFLGVWGGLLSAGLLVGLYHVVAEYNQVEVSLQETHGVVQVVRPLRWLRFSIGQVVVLVDDRADVADGGTLVDGSVHPPLRLPAIL	RPLR	DDR	26
PhsoRXLR54	Phytophthora sojae	scaffold_18	-	386054	386386	ATGCGAGTCTGCTGGGCCTTGTTCTTAGCAGTAGCGTCAATCGCGACCTGCGTCAACGCGACAGCGGATAGTATCGCTCGAAGCCACGTCAAGACGCTGAAGACTCCCTCCACAACATCAACGGATCTCCATCAAGATTCTGTCAACTATAAGCGCTTTCTTAGGTCCGACAAGGCCAACGTCGAAGATGAGGAGGATCGGTTGTACACGCTAATCAAGGCGAGGTTTGGTCCATACGTCGACTACCTCAAAACGATCTACAAGGTGAAAGCCAACCAACAAATCGCGAATGCGGCCGCGCGAATTGAGCATAAGCCCCCCCGTTCGATCAGG	MRVCWALFLAVASIATCVNATADSIARSHVKTLKTPSTTSTDLHQDSVNYKRFLRSDKANVEDEEDRLYTLIKARFGPYVDYLKTIYKVKANQQIANAAARIEHKPPRSIR	RFLR	EDEEDR	20
PhsoRXLR55	Phytophthora sojae	scaffold_18	-	601980	602201	ATGTTTGCCCAACGCATTGTGTTGCTGGCTGTCATTTTCCTTCTCTGGGAGATCAATGCTGCCGTAGCCCGCCGACAAGCCGACCAAGTCACCGACGCAAACCGGAACCTCCGCACAGCCGATCAGAACCAAGCTGCGTCGGAGCGGCTGCTGTGGTCCTACGACTCGAAAGACGATGAGAGGAGATGGGGCTGGTCTGCAAAAGAGCTCGACGAACTTTTC	MFAQRIVLLAVIFLLWEINAAVARRQADQVTDANRNLRTADQNQAASERLLWSYDSKDDERRWGWSAKELDELF	RNLR	DDER	20
PhsoRXLR56	Phytophthora sojae	scaffold_18	-	858022	858633	ATGTTTGCCCAACGCATTGTGTTGCTGGCTGTCATTTTCCTTCTCTGGGAGATCAATGCTGCCGTAGCCCGCCGACAAGCCGACCAAGTCACCGACGCGAACCGGAACCTCCGCGCAGCCGATCAGAACCAAGCTGCGTTGGAGCGGCTGCTGTGGTCCTACGACTCGAAAGACGAAGAGAGAAGATGGGGCTGGTCTGCAAAAGAGCTCGACGAACTTTTCCAGAAGCTAGACATTGCGACTGGAAGGCTTGACGACAACAGCTCCGCCGCCTCAAAGTGGTTCACAGCCATTGCCAAGTACAGAAAAGCGAAGAAGGCTAACTTCTGGTATCCGGATGACTTCATTTACGCGAAGTTGCGGGAGACACACTCGGAAGCAGATATAGCGGTACTTTGC…	MFAQRIVLLAVIFLLWEINAAVARRQADQVTDANRNLRAADQNQAALERLLWSYDSKDEERRWGWSAKELDELFQKLDIATGRLDDNSSAASKWFTAIAKYRKAKKANFWYPDDFIYAKLRETHSEADIAVLCQKLMNTSKAKKVAKTLQHHLFQAWNNRGMRLEDVADLLGVLVSTTNSVRSGILVDYQLKLTGEAVTRVRHG	RNLR	DEER	20
PhsoRXLR57	Phytophthora sojae	scaffold_18	-	868372	868983	ATGTTTGCCCAACGCATTGTGTTGCTGGCTGTCATTTTCCTTCTCTGGGAGATCAATGCTGCCGTAGCCCGCCGACAAGCCGACCAAGTCACCGACGCGAACCGGAACCTCCGCGCAGCCGATCAGAACCAAGCTGCGTCGGAGCGGCTGCTGTGGTCCTACGACTCGAAATACGAAGAGAGGGGATGGGGCTGGTCTGCAAAAGAGCTCGACGAACTTTTCCAGAAGCTAGACATTGCGACTGGAAGGCTTGACGACAACGGCTCCGCCGCCTCAAAGTGGTTCACAGCCATTGCCAAGTACAGAAAAGCGAAGAAGGCTAACTTCTGGTATCCGGATGACTTCATTTACGCGAAGTTGCGGGAGACACACTCGGAAGCAGATATAGCGGTACTTTGC…	MFAQRIVLLAVIFLLWEINAAVARRQADQVTDANRNLRAADQNQAASERLLWSYDSKYEERGWGWSAKELDELFQKLDIATGRLDDNGSAASKWFTAIAKYRKAKKANFWYPDDFIYAKLRETHSEADIAVLCQKLMNTSKAKKVAKTLQHHLFQAWNNRGMRLEDVADLLGVLVSTTNSVRSGILVDYQLKLTGEAVTRVRHG	RNLR	EER	20
PhsoRXLR58	Phytophthora sojae	scaffold_19	+	204782	205540	ATGCGACAGCTCCACAGCATCGCATTGGTGGTCGCGGCCAGCCTCCTCTACAGCAGCGATTGTGCTCAAGCAATAGACAAGAACGTTCAGGCGTCGCCACGCACAATACCCGACGCCCCACCGCTGGTTGACGCTCTCTCTACAAACCCGAATTGGGACGCCGGCAGGAGGTTCCTACGCGTAGCAGAGACGCTAGGGGATGATAAAGGAGGTATCAACTCTACTGGCTCTCCACACAACACTTCGTCATTCACTTCATCGTGCTCGGCGTCTGGCTCCAATGATCAAGAAGAAGGAGAAGAGAGGGCGATCAAGCTGCCCAGCTCGATCGCCAAATTTTTCAAGGGCAAGAAGATTCCGTCCATAGTCACCGACTTCTTGAAGACCAACAAGGAACCG…	MRQLHSIALVVAASLLYSSDCAQAIDKNVQASPRTIPDAPPLVDALSTNPNWDAGRRFLRVAETLGDDKGGINSTGSPHNTSSFTSSCSASGSNDQEEGEERAIKLPSSIAKFFKGKKIPSIVTDFLKTNKEPTTAAKLRVKMLEKLPPELAAELIFLKPPKRFLPTNVPAKMPSKLSSNIKAQAFKIPGVADVTIRLQMEVWFYYRAPPMFVFRKLGLVGKGSGDILHAEPNYKYFKSYFDAWYKAQSHLIF	RFLR	DDK	24
PhsoRXLR59	Phytophthora sojae	scaffold_19	+	213597	214265	ATGCGGAAGCGTTTTGTCTTGGTATTGATCATTATCTTTTCAAGCTGCGCAGCCCCCGTCGAGGCGACATCAGCGGATCATTCCATCACTAGCGACCTCAACGAAGGCACAGGGAAACGATTTCTCCGACTGGAAAGCGCATTAGCGGCTTCGAACAGTGTCCCCATCGAATTTTTGGCTGACACTTCATCGATGGCCAGTGGTGGTTTGTCCACATCCGCTGAAGGTGAGGAGCGAGCAGTCAAGATCCCCAGCGCTCTGACAGGTTTGATCAAGAACAAGGACCTCGCCGGCGTAGTGAAGAGTCTAACGCAGAGCAACAAGAACAAGGTGACCCCAGCCAAGCTACGCGTGAAAATGCTGGAAAAACTTCCCCTTGATCTCCAGGCAAAGCTCGTT…	MRKRFVLVLIIIFSSCAAPVEATSADHSITSDLNEGTGKRFLRLESALAASNSVPIEFLADTSSMASGGLSTSAEGEERAVKIPSALTGLIKNKDLAGVVKSLTQSNKNKVTPAKLRVKMLEKLPLDLQAKLVFAKMPKKAQVNLASKVATHQKRYPIKVPVVSTCSVSTRVELYYLLFYNVPPTEVFKKLGLRGHFGLNLHKHPYYKDYKWYTLKWIDQQII	RFLR	EERAVK	22
PhsoRXLR60	Phytophthora sojae	scaffold_19	+	576357	576800	ATGCGTCTAGTTTCCGCACTACTCGCGACTGCGGTCGTCCTGCTTATTGACTCCGATGTTACCGCCTCGATGACGTCCGAGATCTCTCAAGTTATTGCCCCATACACCACCCGCGAGCGGCCCGCTGGACAGAGCGCCATGACTGGCAAGCGGTTCCTGCGAACGATTGACGCAACCGACAACGCCGCCGCTGAGGAGAGGATGTTCTCGGTGAGCGCGATTAACGGTGTGCTGGGGAAGGTCGGGTCTGTTGTTGAAACGGGTGGAGCCAAGGTCGTGAAGGAGGCGCCGAAGTTGGAGAAGTACCAGCAGTGGCTGAACGCTGGGTTGTCCCCCAGCCAGGTGCGAGTGGATGTGCTGAAGAAAGCGCCGTGGTTGAGTCCAAGTTTCCCTATTGAA…	MRLVSALLATAVVLLIDSDVTASMTSEISQVIAPYTTRERPAGQSAMTGKRFLRTIDATDNAAAEERMFSVSAINGVLGKVGSVVETGGAKVVKEAPKLEKYQQWLNAGLSPSQVRVDVLKKAPWLSPSFPIEPRRFQPVRQVHGRAQ	RFLR	EER	22
PhsoRXLR61	Phytophthora sojae	scaffold_20	-	176942	177364	ATGACAAGCTACAGAAGAATCCCAAACGCCATGCAGCTGACCTATGCCCTCCTCACTGTCCTCGCCTGCACCCTGTCTGGCTGCAACGCTGAGTCTGCGTCCACAGATACTACAATGATCGCAACGGACTCCGTCTCAATTCGGTCGTTGACTCGCATGGACACCGGCGAGAACCAACAGAGATTCCTGAGAACCGACGAAGGGGACGCCAGAGACGACGAAGAGAGAGGGTGGAAGGAGGTGGTCCAGACCGTGCGCGAGAAGATAGCGAGAGCAAAGTTCCCGGCTTGGTATGCGAGTGGTAAGACACCAGAAAAGCTGGTCGAGGAGCTGCAGCTGGTGTACCCCATGACCAAACACAAGAATTTCCCGATTTACAAGAGCTACAAGACTTACTAC…	MTSYRRIPNAMQLTYALLTVLACTLSGCNAESASTDTTMIATDSVSIRSLTRMDTGENQQRFLRTDEGDARDDEERGWKEVVQTVREKIARAKFPAWYASGKTPEKLVEELQLVYPMTKHKNFPIYKSYKTYYDSIHRSYP	RFLR	DEGDAR	30
PhsoRXLR62	Phytophthora sojae	scaffold_20	-	193334	193585	ATGCGTCTGCAGTTCATCTTGATCGTTGCTTTGGCCAGTCTCCACTCAAGCTGGGACGTTGCGGCTGCCGCCACTGAATCCAAGGCAACTTCCACGCCAACAAGTGCTGAGCGCTTCGACAAGAGGTTTTTGAGATTACACATGAAGGGCGACGAAGACGAAGAGGACGACGAGAGGGGGCTCTACGATGCTATTGAAAGAGCCCTCGCTAAGACCAAGATCCCAGGCTGGCTATACCACAAGAAGCCTGGC	MRLQFILIVALASLHSSWDVAAAATESKATSTPTSAERFDKRFLRLHMKGDEDEEDDERGLYDAIERALAKTKIPGWLYHKKPG	RFLR	EEDDER	23
PhsoRXLR63	Phytophthora sojae	scaffold_20	+	269538	271547	ATGCGGCTTCAGTGCGTCGTGCTGTTTGCCGCGCTTACTCTTGTAGCAGCCACACATGCTCCTCCTAACGTTAAGACCGTTTTGTCCGCGGAGCAGCACGACATTCCCGTAAAGCGGCTTTTACGCCCTGGCAATCCTGCGGGCAAAGAGGACGAAGAGCGGGGAATCAACTTCAGTTCGGTGCCTGGATTCGAGAAACTCGCGAATCTGTTAAAGCCTAAGCCCGGTTTGAAAAAGCTTTTGAAGTGGGCGGATGCTAAAAAGCCTCCGGAGACGGTCTTCACTCGGCTACGACTTGACAAGACAGGGACGCAGCTATTCGATAACACCGACTTCCCTGTCTGGGCCGCATACACGCGCTCGGTCGCGCAGACCGACTCGGAAGCTTCCGCCGTTATG…	MRLQCVVLFAALTLVAATHAPPNVKTVLSAEQHDIPVKRLLRPGNPAGKEDEERGINFSSVPGFEKLANLLKPKPGLKKLLKWADAKKPPETVFTRLRLDKTGTQLFDNTDFPVWAAYTRSVAQTDSEASAVMLKTLVSRYSDEVLSGMIAAAKKSSKTESIATKLETEQMRTWLAAKKTPDDMFLVFKLNKAGDDILSSPLLSAWTNYMKLSNKENPKAQTTLIATMTKHYGDSGVSQILAAARKSPATQSTAKRLEAEQVQLWLKKGRTPDDTFTLLSLDRAGDDLLASPQFNTWMKYINYYNKENPDEKTTVLAKLMTHFDDEELTPILVVARKVPSTESTAAKLQAEQFKNWLSADKSPEEAFTLLQLDKAGDDLLTNPQLTNWLKYTENFNLNK…	RLLR	EDEER	20
PhsoRXLR64	Phytophthora sojae	scaffold_21	+	97511	97837	ATGGCCACTGCTGCTTGTATTGTAGTCCAGACGCACTCACTATCGTCGTTTGGTGCAGCTGTATCTGCGCAGTGGGTAGACTTCGCTGCTGTATTCACCGACGGCGCGGAGCCCAGCTGGCGCTGCAGTGCGTCACGGGGGACTCGCTGTCGTCCAGTTGCACCTGGCTTCAACATGGCTCGAGCCAATCGGAGACTACGACCTTTCGGCGCGGCGAGTAAGGTGCAGGAAGAACAACAAGGCAAGGCTGCGCTCCGACGGGGCCGTCTTCTGCGCGCTCACTCATTCCTCATCTTCCGCCCGCGAGGCAGAGAGCAGCAGAGGCGT	MATAACIVVQTHSLSSFGAAVSAQWVDFAAVFTDGAEPSWRCSASRGTRCRPVAPGFNMARANRRLRPFGAASKVQEEQQGKAALRRGRLLRAHSFLIFRPRGREQQRR	RRLR	EEQQGK	23
PhsoRXLR65	Phytophthora sojae	scaffold_21	+	614535	615002	ATGCCGGCCGACTCCCAACGGTCCTGCAGCGCCAAATTGTTGGTCGTCGTGATTGCTCTCTTAGCATGCGCCTGTGGGCTCTCGGGGGCGGACACCACCATCGCCAATGTTGCTCCCTCGTACAGTCTTCACGGGCCCGATCAAGCTCACGGACACACCAAGCGGCAGCTACGGTGCCACTCGCTGCTAGCAGTGGATGAAGATGCTGAAGAGAGGGGAATCGCCAACAACCCCAGCGTTGCAAAAGTTCTCTATAAGCTGACGCCGAACAAGCAAAAGGCTGCTGAGAAACTGTTTAAACGGCTCAAACTCGGCAAAAACACGCCCAGCATTTTCACGAATGCCAAGTTTCTGAAGTGGGAGAAAACTGTGGCCAAGTCTTTCAAGACGAACCCCGAA…	MPADSQRSCSAKLLVVVIALLACACGLSGADTTIANVAPSYSLHGPDQAHGHTKRQLRCHSLLAVDEDAEERGIANNPSVAKVLYKLTPNKQKAAEKLFKRLKLGKNTPSIFTNAKFLKWEKTVAKSFKTNPEAADIVILSPLHSEESKSSTVATV	RQLR	EDAEER	29
PhsoRXLR66	Phytophthora sojae	scaffold_21	+	830199	830825	ATGAAGACTGTGTCCTCGATCCTCGCAGTCGTGGCCCTGCTTGCTGTTGCAGCTCTCGGTGCCAATGGCGTGCACGTCGGCGACAACCCCATCTCGAACCGCGCACACGAAACCAACCACTTGGTCACTGCGGACCCCGTCGTGGATGAAAGGACCTGGGTCCCATTCCGCGCCCTGCGGTCGATGGACTCGCCCAAGCAGGGACCCCACGACGACGGCAAGCACCTGTCCCATGACCCCATGAAGGGCTCGAAACACAACTCTCCCCACCGAGCTCTGGGCCCGGCTCACGTGACACCAGCACCAACCACGACAACCACCAAGGCCACGCCTGCCCCGACCAAGATGACCAAGCCCGAGGCCACTCCAGCGGCGACGACGACGACGACGAAGGAAACG…	MKTVSSILAVVALLAVAALGANGVHVGDNPISNRAHETNHLVTADPVVDERTWVPFRALRSMDSPKQGPHDDGKHLSHDPMKGSKHNSPHRALGPAHVTPAPTTTTTKATPAPTKMTKPEATPAATTTTTKETPCHTPTSSTHKVALPPANKKPTAPATKHGKSGTSTTSNAVQRETRNLGGGEAKQQLPPNDHHSGAKQGAKNGVKHQ	RALR	DDGK	23
PhsoRXLR67	Phytophthora sojae	scaffold_22	+	787422	787685	ATGAAGCTATCCACGTTGATCCTGGCGCTCGTGGCCGTCTCGCAGCTGGGCGGCAGCTCGGCCAGCGAGGCCTCCGACATCATGCGGCGCCAGCTGCGCGTGGGGAAGGCCGTGGCCTCGCTCTTCGAGAACCAGCACCAGTCGGCTCGCGACCTGCAGGAGCGCACCATGCAGGACGAAGACAAGGACGAGGACGTGCAGGCCGAGCCCACTAAGTTCCGCATGCGCCGCCTGCGCACCCCCAACTACGTGGAGATCATCGAG	MKLSTLILALVAVSQLGGSSASEASDIMRRQLRVGKAVASLFENQHQSARDLQERTMQDEDKDEDVQAEPTKFRMRRLRTPNYVEIIE	RQLR	DEDK	21
PhsoRXLR68	Phytophthora sojae	scaffold_23	-	21343	22284	ATGCGCTTCCTGTTCCTGTTGGTTGCGGTCGCCCTCGCCTCCGCTGAGGCTGCTGAATCGGCTGCTATGATCCATGAGGAGGCCGGCGTCTCTAGTTTCAACACTCTGACTGGCGGCAACCAGATCCAGCGCTCCTTGCGTGTTTATCTCGGCGCGAATGAAGAGAGAGGTGTTGGTGGTGTGAAACTAGAAAACATTCTTACGATCTTTGTACAAAGGGCCAAAGCAAAACTTCCACAAGGCTTCACCGCTGCAGCTCTCGGGAATTGGAAGGGCTTCTCACGTCGCGTGGATACTGTCATGGAACATTACCCTAAAGGTCTCAGCGAGAAGGCAATAAAGGAGTTGAGGACCGCTGAAACGAAGAGATTCACAGACTACGCTATGCTTGGGCCATCG…	MRFLFLLVAVALASAEAAESAAMIHEEAGVSSFNTLTGGNQIQRSLRVYLGANEERGVGGVKLENILTIFVQRAKAKLPQGFTAAALGNWKGFSRRVDTVMEHYPKGLSEKAIKELRTAETKRFTDYAMLGPSDKYNLLRPMQGVDEAMIAPNLVSLTGRKNQVLGDAGGRSVVCNVVMRSEAEGGGILLISSSKLDKQDFILPKGGLEKGEIAYGAAKREVLEEGGVRYRSDIFIFYRWSVLTLVMALQVKVKKLKELGVTLVGDKTYESFLMRSKKVYEQWSESRRLRVWVRECQSIEIPGETQLTVRLLFN	RSLR	EER	17
PhsoRXLR69	Phytophthora sojae	scaffold_23	-	108066	108575	ATGCAGCTCGGGTTTTTCCTGCTGGTGGTCGTTGCTGCGCTGGCTGCAAGCTTGGAGGCTGTTATAGCCTCCGCCGATATGGCCATCACGCTCTTAGAGAAGGACTCTGTGGACGTCGCCAGACACTCCAACACTGCCGTTTCGGCTCACGGCGGCAGGTTCTTGAGAGCCCACGATAACGGCGCTCATGACCCCTACGACAAGTCACCCGATGACGAGAGAACAAGCACGTGGTACAAACAAGCGATGAGATTGATCAAAGGAGAACCGGTTTTGAACAGAAAATTTAGATCGCCTCCGACCGCGGATAAACTGAAGAGATCGAAATCACTCTCCTCTCGAAATGCTGCGGCGCCGAAGTGGACTCGATCCGAATCGCTTCCGAATTTAAACGCTATC…	MQLGFFLLVVVAALAASLEAVIASADMAITLLEKDSVDVARHSNTAVSAHGGRFLRAHDNGAHDPYDKSPDDERTSTWYKQAMRLIKGEPVLNRKFRSPPTADKLKRSKSLSSRNAAAPKWTRSESLPNLNAIGLEDVLQKGEKALNKDFKTMIKLKKTWSTIFISTKSL	RFLR	DDER	25
PhsoRXLR70	Phytophthora sojae	scaffold_23	+	245849	246376	ATGCACACGCACTATGCTATGCTGTTGGCCATCTTGTTCTTCTTAGCGAGTATCGACACTGTCTCGGCGCACGCACAACCGAAGCCAACCGTTGTTTTAAGGCAGCATTTTCCCGCTCATTTACTCACTAGCAATGGGAGTGTGGGCGCCGCGAAAAGGCTTCTCCGATCGTACAAGGTGAGCGCAATAGACGGCTCCAACACTGAAGACGAAGCAGACAGCGAAGAGAGATTAAGCGTATCGAAGCTTGTTCAACTGGACCGAGCGACATGGAGACTTCGGAAAGTTGATATGAAGTTGTCGGAGCTGATATGGATTGCAGCGGGAAGGACTCCTGCGTTTATGTTTAAGCGTTTCCACCTAGATTCAGGGAAGAAGATTATCCTGGAGAACAAGAAG…	MHTHYAMLLAILFFLASIDTVSAHAQPKPTVVLRQHFPAHLLTSNGSVGAAKRLLRSYKVSAIDGSNTEDEADSEERLSVSKLVQLDRATWRLRKVDMKLSELIWIAAGRTPAFMFKRFHLDSGKKIILENKKLVQWFRFTQTYRNKKGGVDNFPDRKIVSLLEKHISKTQMKAVL	RLLR	EER	23
PhsoRXLR71	Phytophthora sojae	scaffold_23	+	284514	285122	ATGCAGTTCGGTTTTTTCCTGCTGGTTGTTATTGCCGCACTCGCTACAAGCTGCGAGGCTGCCCTCGACTCTACCAATGCTGCCATCACGCTTTCAAGCAAGGCCTCCACGGACATCGACACGAACGCGGTCGGTGCTGTTTCTGTGTACGCTGCCAGGTTCTTAAGAGCCGGCGACACACCTAACGCTGATGCTGCTGAACACTACGACGAGCCCATCGATCAAGAGAGAGCAAACGCCTGGTATGACAAAGTGGCAAGCTTCGTAGCAAACCTGAACAAAGGGAAGGCGGCTTCGACTGAGAAAAAGGCTGCGGCAGATCTCACCAGAACATTCAGATCGCCACCGACTGCAGACAAAGTGACCAGGTCAAAGTCGTTTTCGTATCAAAAGGCTACA…	MQFGFFLLVVIAALATSCEAALDSTNAAITLSSKASTDIDTNAVGAVSVYAARFLRAGDTPNADAAEHYDEPIDQERANAWYDKVASFVANLNKGKAASTEKKAAADLTRTFRSPPTADKVTRSKSFSYQKATTQKLTRFESLPNVNAFTDKDVLRKAEGHINNDFKKFDRLEKTPDDIIKRYDLDTSVLTSAKSREQLRGAA	RFLR	DQER	20
PhsoRXLR72	Phytophthora sojae	scaffold_23	-	669671	670162	ATGCGTCTGAGGCTTACTGACGTTCTACTCGCGACGGCTGCCGCTCTGGTCTTGGCCATGGATGCTTCCTCGGCAAGTAGTGGCGTCACGCTGTCCAAGCCGAACATGGTTCTGCCCAGAGCGGATGGGGGCGTCAGGAGCAACCAGCGATTCCTGAGGGCGCATTACGCTGATGATGGTGAAGACGAGGAGAGAGGCTTCAAGGAATGGCTGGCGTCGCAGACGATATTGTTGCGTCTTGCGCGGGCGGATAATGATGACAAGGCTCGGATTATCTCTGAAGTTCGGGATCCTGACCTCTTAGCAGCCCTCTTCAAACAAACTAAGTCCCACCTGCACGACGCATTCCCGTCATTCAAGGACGGAATGCATGCGAATGACTTTACTGCGATGGTACAG…	MRLRLTDVLLATAAALVLAMDASSASSGVTLSKPNMVLPRADGGVRSNQRFLRAHYADDGEDEERGFKEWLASQTILLRLARADNDDKARIISEVRDPDLLAALFKQTKSHLHDAFPSFKDGMHANDFTAMVQRSELDSETQGMLISAYSKYWSTNQHLKPPSR	RFLR	EDEER	27
PhsoRXLR73	Phytophthora sojae	scaffold_23	-	706591	706998	ATGCGTTCAAGCTTTCTCGTTCTGCTGCTTTTAGCCATCCTGCACGCAAGCAGAGCTGCTGCACCGACGTCTCCGCCCGTATTCCAGCAAGGCCACCCTGAATTGGGCGACAACAGCGAGAGAAGGTTGCTGCGGAGCTTCAGAACTGACGAAGAAAGGGCCGCCAGCCTCGCTGAAAAGCTCAAAAAGCTGCTCGGTTTGAGTAAAACTGCCGCTACCAATGCCGTGGACGATTTCGCCGAAGCGATTATCCAAAAGATGCTGAAGAGCGACAAGTTCAACCGCAACATGTTCAAGAAGTGGGATAAATACTCCTTGGAGCAGATCAAGACGAAAGTGGACCGCACGAAATACGCGGAGCCGCTGTTGGAGTACGCCAAGAAGTTCCGATCCTACAAA…	MRSSFLVLLLLAILHASRAAAPTSPPVFQQGHPELGDNSERRLLRSFRTDEERAASLAEKLKKLLGLSKTAATNAVDDFAEAIIQKMLKSDKFNRNMFKKWDKYSLEQIKTKVDRTKYAEPLLEYAKKFRSYKKWK	RLLR	DEER	19
PhsoRXLR74	Phytophthora sojae	scaffold_24	+	113038	113448	ATGCGTGTCGCTCCAGTTTTGTTGTTGATCGCGGCTACCTTTTTGGCTGCCAGCGAGGCTCTCTCGACCACCACGGACTCCAACAAGGTCAAGACCTCCCAAGTGATTTTGCCCAGTGGACCCAGCCTGCGGCTTCTGAGGAAGCACAACAAGGTTGTCGACGAGGACGAGGACTCTTCCGAAGGAAGGACTCTCACTGATCTGCAAATGGCGGAAATGGAGAAGTTCGCCGAGAAGCTGGGAATGAATTGGGCAAGAGTCCAAAGTGGCACAATGTACTTGCAAAGACACGCGAAGTACGCGGAATACCAGGAGACGATGAATAAGTACATTGCGATAAACCAAAAGATCAAGGCTAAGAAGGAGGAAGCTACACGAAAGGCTGCACGCAAGGCGGCG…	MRVAPVLLLIAATFLAASEALSTTTDSNKVKTSQVILPSGPSLRLLRKHNKVVDEDEDSSEGRTLTDLQMAEMEKFAEKLGMNWARVQSGTMYLQRHAKYAEYQETMNKYIAINQKIKAKKEEATRKAARKAARRQG	RLLR	EMEK	20
PhsoRXLR75	Phytophthora sojae	scaffold_25	-	612738	614138	ATGCGTCTTCATAGCTTTCTTCTGCTGTTTGCCGCTGTAATAGCCACTGCCTCCTCAACAGCAACAGCGGAATCTGTAGGCCCCATCACAGTCCCGTACCCTGCTAGGCTCCTGAGACTTCACGAGTTGCCAACCGATGCCGAAGAGAGGGGTATCACCATCAATACGAAACAGATCGACGACTGGCTCGAGAAAGGGGACACTGCCGACGACATATTCAAGCTGCTCTCTCTTCACATGAAAGAGAGCAATATCCTGGCCAACCCAAAATTGGACGAATGGATCACCTACATGAAGGCTTTCAACAAGAAATTCCCAAAGAAGCAGACCAGTCTGGTCACGACACTGACCACTCACTATGCCGACGACGACCTCGCCAGGATGATCCAAGCCGCGAAG…	MRLHSFLLLFAAVIATASSTATAESVGPITVPYPARLLRLHELPTDAEERGITINTKQIDDWLEKGDTADDIFKLLSLHMKESNILANPKLDEWITYMKAFNKKFPKKQTSLVTTLTTHYADDDLARMIQAAKKVPGTAKIAKRLEIEQIYRWLEHQKTPKEVFNLLKLDDVTVEPFLQPQMLTWAKYIDYFDKANPGKKASLLPAFGYYDEESMVAMLIKAKTVPATEHLAVRAQVELTQVMLRHERTPSQIFTMLKFKEADDKLLENPLFIAWMKYTDDFNEMYPKKRQPAMTALLENFSGEKMAKMVLDAEKSPTSASVAKQLQSELMETWLKKKRNPARVFKLLKLNEAADKAFESPVLAMWLKYITFYKEANPKEIVNVAQILKMYHSDEALAK…	RLLR	EER	23
PhsoRXLR76	Phytophthora sojae	scaffold_27	-	263887	264171	ATGCGAGTATACTTCGTACTGATTACTTCAGCATGCTGTCTACTTGCAAGCTCCAGCGCTGTCTCCGCGGAGGTTCCCTTCGTGAACTCGGCCAGCGCTGTCCAGGCTACTGCCACTAGACAGCTGAGGGGAGTGGCCGTTGATAGTGACGAAGGAAGTCTGGGCAGTGCCTCAGTGGACGAAGAGAGAGGTGGTGTAGTGGACGAGATACCCGAAAAGGCAGTGAGTACCTTCGCGAGGTTGGGGGGGAAGGCGGTGACAAGCTGGCCACTCTCAGCTTCTGGA	MRVYFVLITSACCLLASSSAVSAEVPFVNSASAVQATATRQLRGVAVDSDEGSLGSASVDEERGGVVDEIPEKAVSTFARLGGKAVTSWPLSASG	RQLR	DEER	23
PhsoRXLR77	Phytophthora sojae	scaffold_27	-	267301	267585	ATGCGAGTATACTTCGTACTGATTACTTCAGCATGCTGTCTACTTGCAAGCTCCAGCGCTGTCTCCGCGGAGGTTCCCTTCGTGAACTCGGCCAGCGCTGTCCAGGCTACTGCCACTAGACAGCTGAGGGGAGTGGCCGTTGATAGTGACGAAGGAAGTCTGGGCAGTGCCTCAGTGGACGAAGAGAGAGGTGGTGTAGTGGACGAGATACCCGAAAAGGCAGTGAGTACCTTCGCGAGGTTGGGGGGGAAGGCGGTGACAAGCTGGCCACTCTCAGCTTCTGGA	MRVYFVLITSACCLLASSSAVSAEVPFVNSASAVQATATRQLRGVAVDSDEGSLGSASVDEERGGVVDEIPEKAVSTFARLGGKAVTSWPLSASG	RQLR	DEER	23
PhsoRXLR78	Phytophthora sojae	scaffold_27	-	331357	332271	ATGCGTCTACAGCAAGCTTTTCTCGTGGTGGTTGCCTCGCTCTTCGCCAGCGCTGTTGTCGCTCTTTCAGCGGCCACGGAGATCGAACAAGCCAAGAGCTCCACGTTGCTTTCGAGCCAGTCGATCGTCGTACATGAGGGTGCTAAGGGGCGATCTCTGCGGGCTGTTGACACGGAAGACGAGAGCTCTGAGCTTCGGGGCTGGTGGACGAGTGCGAAGGTGAGATGGTGGCTTGAATCGGAGAAGTCAGACGACTACGTCAAGGGGGCGCTGAAGCTGAAGGGACTGGAGGGAGATGCCCTCTTAAACCACAAGAACTACAAGGCGTTCCAGTATTTCCTCAAGAAGTCGGAGGATTACAAGATCAACAAGTGGTACAGGAATGAGTACACCACGTAC…	MRLQQAFLVVVASLFASAVVALSAATEIEQAKSSTLLSSQSIVVHEGAKGRSLRAVDTEDESSELRGWWTSAKVRWWLESEKSDDYVKGALKLKGLEGDALLNHKNYKAFQYFLKKSEDYKINKWYRNEYTTYQGWQELGLNKKITLGKDLDKIRNTDEFKVYKHYVNYFDKFVLISLKAGDKPPKWMVARGPSDAEMTARTEIMAEARRPAKYAKLALGLTETTDNSKLKLLTDKALEESSDFKYFVLFLKKKEPVLTEELKKLEARVLPNQLRSNKRYQELLEEMGWVKKYVTAANAGGAPRG	RSLR	ESEK	23
PhsoRXLR79	Phytophthora sojae	scaffold_27	-	604264	604677	ATGCGCGTTCTCAACCGCCTCCTGCTCGGGGCAACCATTCTTGCAAGCATCGCCAGTGTTTCGGCAGCTGCCGACACGAAGCAGACCCAGCTCCTGGCGGCCGCCCACTCAACGGAGGCGACTCTCTCGGGCAACACGCGTTTTCTAAGAAGTCACAAGACCCAGAAAATGGAGGCTGCGGAGGACGAAGAACGGAGTGTGAATGAACTTGCGGCCAAGCTGGACGACGTGCTTAACCACGTCAAGTCGGTGAAAGACCTGAGTCTTAACAAAGCGATGCACCACCTTCAGATGGCCAGGGTTCCTTTTGAGAAGCACGAAGCCATTCAACGATTCGTGACTCTTGACGCTGCCGAGCGTAAGATCGTTCTTGATATGATAGTTGCTAACAACGCGGCA…	MRVLNRLLLGATILASIASVSAAADTKQTQLLAAAHSTEATLSGNTRFLRSHKTQKMEAAEDEERSVNELAAKLDDVLNHVKSVKDLSLNKAMHHLQMARVPFEKHEAIQRFVTLDAAERKIVLDMIVANNAARRAVQ	RFLR	EDEER	22
PhsoRXLR80	Phytophthora sojae	scaffold_28	-	74083	75258	ATGCGTCTGCAATTTGTTGTCCTGCTAGTCGCTTCCGTCGTAATCGCAACTACCGATGCGACTTCCGGTTCTTCATTCGCTACTATTCGAGACGATACTCCTGCTGAACGCTCTTTGAGAATCAGCGGCATCAGTGCTAGCGACGAAGAGAGAGGAGGCCCCGTTGCTCTCGAGAAGGTCAAGACCCAACTGCCGACATCGACCATCACCGAGAAGACACTCGCGCGCTGGGCTCAGAACAACAAGTTCCCCAAAAAGGCCCTGATCCGGCTGAACCTTTACAGCGCAGGAGACAAGTTCTTCAAGAAACCTGAGTTCGAGAAATGGGTCACGTACATGACCCTGCTCCACAAACAGAACGCAGAAGCAGCGGTGATATCGACTCTGATGACGCGCTAC…	MRLQFVVLLVASVVIATTDATSGSSFATIRDDTPAERSLRISGISASDEERGGPVALEKVKTQLPTSTITEKTLARWAQNNKFPKKALIRLNLYSAGDKFFKKPEFEKWVTYMTLLHKQNAEAAVISTLMTRYPDDALSQMLIAAKKVAGTEAIATKLLTEQARVWSSSGKSADEVFGLFQLTKAGDKLLDNPQFTAWTKYVDDLNKNNVEKANAMMTSALATHYTDEALATMVVAGKKVPGTENIATKLEAAQIQGWLSSKVEPVDGFKSISLDQVGAGLLTNPKLNTWVKYMDAFNAKNPRAKTTMVKTFTTYYGDEGLAKMLVAAKNVETTEEMATDLQHAQATGCLPRQSREMFSSGWALRELHLTVLRETSITSTSRSSTACTLAVG	RSLR	DEER	20
PhsoRXLR81	Phytophthora sojae	scaffold_28	-	76322	76600	ATGCGTCTGCAATTTGTTGTCCTGCTAGTCGCTTCCGTCGTAATCGCAACTACCGATGCGACTTCCGGTTCTTCATTCGCTACTATTCGAGACGATACTCCTGCTGAACGCTCTTTGAGAATCAGCGGCATCAGTGCTAGCGACGAAGAGAGAGGAGGCCCCGTTGCTCTCGAGAAGGTCAAGACCCAACTGCCGACATCGACCATCACCGAGAAGACACTCGCGCGCTGGGCTCAGAACGCGTTCTCAAAACTTTTGAGGAGCCGAGCCACAAAACCA	MRLQFVVLLVASVVIATTDATSGSSFATIRDDTPAERSLRISGISASDEERGGPVALEKVKTQLPTSTITEKTLARWAQNAFSKLLRSRATKP	RSLR	DEER	20
PhsoRXLR82	Phytophthora sojae	scaffold_28	-	77653	77940	ATGCGTCTGCAATTTGTTGTCCTGCTAGTCGCTTCCGTCGTAATCGCAACTACCGATGCGACTTCCGGTTCTTCATTCGCTACTATTCGAGACGATACTCCTGCTGAACGCTCTTTGAGAATCAGCGGCATCAGTGCTAGCGACGAAGAGAGAGGAGGCCCCGTTGCTCTCGAGAAGGTCAAGACCCAACTGCCGACATCGACCATCACCGAGAAGACATCGCGCGCTGGGCTAGAACGCGTTCTCAAAACTTTTGAGGAGCCGAGCCACAAAACCATAACCCCAGCG	MRLQFVVLLVASVVIATTDATSGSSFATIRDDTPAERSLRISGISASDEERGGPVALEKVKTQLPTSTITEKTSRAGLERVLKTFEEPSHKTITPA	RSLR	DEER	20
PhsoRXLR83	Phytophthora sojae	scaffold_28	-	81133	81408	ATGCGTCTGCAATTTGTTGTCCTGCTAGTCGCTTCCGTCGTAATCGCAACTACCGATGCGACTTCCGGTTCTTCATTCGCTACTATTCGAGACGATACTCCTGCTGAACGCTCTTTGAGAATCAGCGGCATCAGTGCTAGCGACGAAGAGAGAGGAGGCCCCGTTGCTCTCGAGAAGGTCAAGACCCAACTGCCGACATCGACCATCACCGAGAAGACACTCGCGCGGGCTCAGAACGCGTTCTCAAAACTTTTGAGGAGCCGAGCCACAAAACCA	MRLQFVVLLVASVVIATTDATSGSSFATIRDDTPAERSLRISGISASDEERGGPVALEKVKTQLPTSTITEKTLARAQNAFSKLLRSRATKP	RSLR	DEER	20
PhsoRXLR84	Phytophthora sojae	scaffold_28	+	154391	155329	ATGCGTGTCCACCACGTCGTCCTGCTCGTTGCTGCCGCCATCCTCGCAACTACCAATGCGGCCTTAACCCTTCCGCAGTTCATGATCAACTCTCCTAAGCTTACCGGTAGTTTACTTACTGCGCAGCAGCAACGGTTCCTACGTACTCCCTACACGGAGGACGATTCTATTGAAGAGAGGGGGATATCCACCGTCGTCGAGAAGACCAAGGCATTGCTGTCCTCGTCCAAGGTCTCCGAGCAAACGCTCGAACGCTGGGTGAGGAACGACAAATCCCCCAAAAAGGCCCTCATCCGCTTAAAACTTGACAAGGCCGGAGACAAATTGCTCGAGAAGCCGCAGTTCGAGACGTGGGCCAAGTACATGACCATGCTCAACAAGGAGAACCCAGAAGCAGCG…	MRVHHVVLLVAAAILATTNAALTLPQFMINSPKLTGSLLTAQQQRFLRTPYTEDDSIEERGISTVVEKTKALLSSSKVSEQTLERWVRNDKSPKKALIRLKLDKAGDKLLEKPQFETWAKYMTMLNKENPEAAMISTLRTRYSDDVLSQMTITAETASGTKEMAARLQAGQRSVWMSEWKSADDVFKLLKLNVNKADRKLFANPQFTVWTKYVDDLNGGETKKANSVIVSTLTDHHGDEGLAKLIRAAKDVEETKTLAMDLQKAQVDNWFVAMESPKDVKKWLGVKGATSDTAEAQLYHNYVKNYEKIFRKTE	RFLR	EER	20
PhsoRXLR85	Phytophthora sojae	scaffold_28	-	156172	156666	ATGCGTGTCCAGTACGCCGTGCTGCTCATTGCCGCGGTCTTCCTCGCCAGCGTCGATGCCGCCTCCGTCGCTACGCCACGTTTGGATCGGTCCCTTGCTGCAGCCCAGCGTGACGTCACGGCGCGAAGGTTCTTGAGAATCCAAGAGGGGGGTGAAGAGAGAGGAATCGCCACCACCGTCGAGAAGGCCAAATCGCTCTTTACGTCGTCGAAAATCTCCCAGAAGACGCTCGAGCGCTGGGTCAAGAACAACAAGTCTCCGGCAAAGGTCCTCACTCGGCTACAGCTGGACGATGCAAGACTCATGTTGTTCCAGAACCCCAAGTTCAAGACGTGGTTCACGAACATGACGATGCTGAACAAGCAGAACCCTGAGGTGGCAATGGCTACATTCTTGACC…	MRVQYAVLLIAAVFLASVDAASVATPRLDRSLAAAQRDVTARRFLRIQEGGEERGIATTVEKAKSLFTSSKISQKTLERWVKNNKSPAKVLTRLQLDDARLMLFQNPKFKTWFTNMTMLNKQNPEVAMATFLTARYSDDLLSQMIITAKKAPGTKQGLEKIISIQ	RFLR	EER	20
PhsoRXLR86	Phytophthora sojae	scaffold_28	-	179694	180062	ATGATGAGAACGACGGTGGCAGTGACGATGGCGGCGATGGCGGTGACTCGAGCGATGGTTCGGGCACCGATGCCAACGGACGGCAACGACGTAACGGTCGACGCGGACGACGAGTGCGTGATCAGCAGTCGAGGCGCAAGAGTGTTAAGGATCTGGAGCTTCCGACGTACACGCCCTCGCCGAAGTATCGGTGTTGACTTGGATCGATCGCATGGATCTGGCACTGGAAGGAAACCAGTGAAGGTTGCGAAAGCGGTCAACACAACGAGAATGAGGACGGCCGTGCAGGCAATGACTGTGCGGTCGACGAGCGGAAGAGACGATGAACGGAATGGGGAGGCGGCGCGTGGCCAACTCCAATGCGATGAA	MMRTTVAVTMAAMAVTRAMVRAPMPTDGNDVTVDADDECVISSRGARVLRIWSFRRTRPRRSIGVDLDRSHGSGTGRKPVKVAKAVNTTRMRTAVQAMTVRSTSGRDDERNGEAARGQLQCDE	RVLR	DLDR	18
PhsoRXLR87	Phytophthora sojae	scaffold_28	-	385414	386409	ATGCAGCGATTTTTCCTCGTGCTGCTGGTTGTCGCCCTCTTCACGGTCGTCGATGCTGCCTCGGCGACTTCGACGCTGAAATTCAGTCCTGTATCGCTCAGTAACGACCACCCCGAGAAGAGGTTACTGAGGGTTGAGACAAAGACTGGAAAAGACAATGAAGAAGAGCGAGCGATCGCCGGGGCGGCGATCCCTAACCAGTCGAAGCTGTCGAAGGTCAAAAAATGGCTGTCCAAGATGAAAGGGTGGAGTCTGTCGAAGTTCAAGGAGTGGATCAAAGAGAACCGTGACCGATTCAAGGCCTGGTACGCCGACTCCAAGCAGATGAAACCGTGGACGAAGGAGAAGTTAACGCCGGACGACGTGTTCAGGCTGCTGGAGCTGGACCAAAACATCAAC…	MQRFFLVLLVVALFTVVDAASATSTLKFSPVSLSNDHPEKRLLRVETKTGKDNEEERAIAGAAIPNQSKLSKVKKWLSKMKGWSLSKFKEWIKENRDRFKAWYADSKQMKPWTKEKLTPDDVFRLLELDQNINKVLNNRKLTTWVRFMRSYNKKNENEVTLIGTLTKFYGGVPLAKMLELAKPNPYTTRLAKRLQGDQLKGWVGNGLNMDIVYSMLKVGDGSIEKVLANPMLRVWTYFSYLKNGGYPEAYVLIIKKLVTSYDEMELAKAIQVATKDKTTESVSKRLQTAQFKVWQAEGRTPKEIFNKLNLDTKKWPYDPNVEVYKAYKLYLL	RLLR	EEER	19
PhsoRXLR88	Phytophthora sojae	scaffold_28	-	391955	392626	ATGCGTCTCCATTTACTGGTTCTGCTGCTTGCTGTCGCATCCTCAACGAGTGTCGAGTATGTGGAGGCAAGCGCTGATTCCACTAACCTCCAGACCAACAATGTGCGCGCGGGGCGGAATTTGAGACAGCAACCTACAGCAACTCAGGGTGACGACGAGGATCGAGCGTTTAATACTGCTTTGGTTACGGAGGGTGTCACGAATTGGCTCAAGGCGTCGAAAGTTACGTGGACGGACGATCAGCTTAAGGCGTTGGTGACGAAAGGAACCTCCGCAGACGACGCCTTGAAGCTGCTCCAGCTCGATGACGGACTGGAAAAGCTTCTCAGCAGGAAGAACCTCGATACGTGGAAGACGTTCGTCAATAAGCTCAACCAGCAGAACCCCGAGAACCAAGTG…	MRLHLLVLLLAVASSTSVEYVEASADSTNLQTNNVRAGRNLRQQPTATQGDDEDRAFNTALVTEGVTNWLKASKVTWTDDQLKALVTKGTSADDALKLLQLDDGLEKLLSRKNLDTWKTFVNKLNQQNPENQVTMMSAIINKYGEEQVARMIAVAKSKVFTESVATDLQKALFQHWVREKRRDRYVWEKLGVMWKSGEKDPFWNMWWAYVNEYAKGVSKGKLLY	RNLR	DDEDR	17
PhsoRXLR89	Phytophthora sojae	scaffold_28	-	395511	396215	ATGCGCCTGCATTACCTTGCCGTGGTCGCCGCTGTCCTCCTCGCATCCGTTTTTAATGACGCCGCTGCAAGCACCGACTCCAAGATCGTCTCTAGTGGCCAGAAGAAGGATTCCTTCTCGAACCGAGCGCTGAGGAATGGTGCAACGACTGTGAATGGTGAAGAGAGGACGTTTAACCTGGAAATGCTTGCAGGTTGGGCCAACGCACTCACCAGATCGAACGTCGATGAGCAGCTCCAGAAGATGCTGGCACAGAAGACGTCCGCGGAGCAAGCGTTTAAGCTGTTCAAGCTCGACGAGAACATTGACAAGGTCCTCACCAGCGGAAACGTGAATAGTTGGGCCAAGTATATCGGCATGCTCAAGAAGCAGAATCCGGAAGCGGAGGCTTCGATGGTT…	MRLHYLAVVAAVLLASVFNDAAASTDSKIVSSGQKKDSFSNRALRNGATTVNGEERTFNLEMLAGWANALTRSNVDEQLQKMLAQKTSAEQAFKLFKLDENIDKVLTSGNVNSWAKYIGMLKKQNPEAEASMVRTIVATYGDDAEAKMLVNAKNEPATEKIATELQAAQFKQWMKKPMSPDEVDDLLKTNPTALDKNLNEQIVQGYVKAIFGDLKDLNLQGMTLKDLMSMNVRAK	RALR	EER	23
PhsoRXLR90	Phytophthora sojae	scaffold_28	+	581811	582374	ATGCGCCAGTACTGTTTGCTGCTGATTGTGTTGGCCCTCGCTGCTGCTTTGAGTGATAATGCCGTGGCCAGCACCCTGGCTGTCGCGCGTTCAGAGATCGGTGCCCCGAGCGCGGTTTACTCCGAGCGTCTCCTGCGTTCCGAGCCTCAAGATGAAGATACGTTTGAAGACAGAGCCTTTGGGCTCAACTGGCTCCGGTTGAGGTGGCTCAGGCTTGGAGCGGCCAAGGCGAAGACGACGGACGTCATTTCTGCCAGGGAGAGCAAGTGGATCGAGGCGTGGGCGAACAAGAACCTGAGTCCGAACTACGTCTACAAGCAGCTGGGACTCGCCAAGCAGGGCGACAAGGCGATGCAGAGTCAGAACTACCGTATCTTTGAGGCCTACACTGAGCGCTTG…	MRQYCLLLIVLALAAALSDNAVASTLAVARSEIGAPSAVYSERLLRSEPQDEDTFEDRAFGLNWLRLRWLRLGAAKAKTTDVISARESKWIEAWANKNLSPNYVYKQLGLAKQGDKAMQSQNYRIFEAYTERLFAKDQALYTKWLDAKMTPEDVYKALKLDKLLGAKAANSPDFRRYEVYMFKWHELN	RLLR	EDR	18
PhsoRXLR91	Phytophthora sojae	scaffold_28	+	669537	669968	ATGCGCCTGTACATCAAGATCCTCTTTGCGGTAGCCGCCGTTTTTGCCAGCAGCGACACCGCGTCCGCAGCAACGACGACCAAGGTGGTGCAGACGGCCTCCGTCGAATCAGCCAATGAAGCTCACACCGACAACAATGGTACGCGTTTCTTGAGGAAGCGAGCCGTTGACAATAGCGACGACCTGTGCACCGAAGAGAGGGGACCGCTTACTGATGTCCTGAAGAAAGCGACGGCACGGTTCAGCCCACGGCAGAAGGCGTTGAAATTGTTGAAGGAAGACGCCGATGACCTAGTGGCACAGGGTGTTCAGCTCGATGCAATCAAGAACATTGTGGCGAAAGCGAAGAAAGGTGCTACAAAGGAAGAGATGGCGAGACTCGATGCGTTCGCCAAAAAG…	MRLYIKILFAVAAVFASSDTASAATTTKVVQTASVESANEAHTDNNGTRFLRKRAVDNSDDLCTEERGPLTDVLKKATARFSPRQKALKLLKEDADDLVAQGVQLDAIKNIVAKAKKGATKEEMARLDAFAKKFEDEWYRNGKW	RFLR	EER	23
PhsoRXLR92	Phytophthora sojae	scaffold_28	-	694380	694826	ATGCGTCAGGCCGCCTTCCTGGTAGTGCTAGCGGCCGTCCTCGCTGTCTGCACTCACGGTTTGGTCCTTGGGGAAGGTGTTGCTCGTCGAGCCCAACACTTGGAGAACGACCCTCATAGCGACCCCGGCATGAACGCGCGTCGTCACCTGAGAGGCAGTGCGAGCGCAGTGAGCAAGGCTGCAACTTCGACTAACCCAGAGGACGAAGAGAGGGCGATCACTCAAAGTCTCGACAAGTTCAAGGCTCTGTTCAAGAAGTCGCCAGACCTGACCAAGCTGAAAGGTCAACTAGGGACCAAGGCTGAGCTCGCCAGGATCGAGAACATTGCGCGGCAAGATCCCGTCCTGAAGGCAGCTTTGAGCGACCCGACAAAGGCGAAGCGGTTGCAAAAGAAATTG…	MRQAAFLVVLAAVLAVCTHGLVLGEGVARRAQHLENDPHSDPGMNARRHLRGSASAVSKAATSTNPEDEERAITQSLDKFKALFKKSPDLTKLKGQLGTKAELARIENIARQDPVLKAALSDPTKAKRLQKKLLAKTEDPRVPSVMEAV	RHLR	EDEER	20
PhsoRXLR93	Phytophthora sojae	scaffold_29	+	265036	265725	ATGCAGTTCGGGTTCTTCCTACTGCTAATCGCTGCCGCCGTCCTCACAAGCTGTGAGGTGGCCTCGGCCTCCGCCGACGTGGCCGCCACGCTCTCCAAGACGACTTCCTCGTATCTCTTCGCGGATGCACCTGATGCTGCTGGCAAAGGCAGCCGATTCTTGAGGAGCGACGTGGCTGAAGATGCTAAACGCAACAACCAACTGGGCGAAGAAGAGAGGGCAAACGCCTTCACTGAATACCTGAAGACCATAATGGCAAAACTCCTGGGTAATCCAAAGAAGGCGGATTTGACCAGAACCTTCCCGTCACCTCCAAAAGCGGATGTACTGCAGAGATCCAAGTCGTTTTCGGGTAGAAATGCCGAGGTGCAGAAGCTGACCCGGTCGAAGTCGCTCTCG…	MQFGFFLLLIAAAVLTSCEVASASADVAATLSKTTSSYLFADAPDAAGKGSRFLRSDVAEDAKRNNQLGEEERANAFTEYLKTIMAKLLGNPKKADLTRTFPSPPKADVLQRSKSFSGRNAEVQKLTRSKSLSSLKSNPNLEQAADEVLLAAATNVVKHFDTFIGRRQDPDAMFRHFKLDPRVARAGTVSDDTLLDAAKGNPEVLGQYVLWNEYLAFYKEKYPKWVSMLK	RFLR	EDAKR	25
PhsoRXLR94	Phytophthora sojae	scaffold_29	+	266924	267559	ATGCAAGACCCCCAAGCGCTGAAGATAAAGGTTGTCATGCAGTTCGTCTTCGTTCTGCTGCTGCTTGCTGCCTCCATTCTCCTGGCCAGCTCTGATGTCGTCTCGGCCTCCGTAAATAAGGACGTCACGCTCTCCAAGTCGACTCGTTCGGACCTCGTCCACTCGGCGAATGCTGGTTCGGTTAGGCTCTTGAGACGTGAGGACCAGAACGACGAGTCGGAGGACGGAGAGAGGGGCTTGTCCAGAGCTGTGGCCGAAAAGGCAGCAAACGCTGCCTCGAAATTGACTAAGTCAAAGTCGTTTTTGTCTGAGAAGGCTGCGGTGCAGAAGTTTGCCCGGTCCAAGTCCTTTTCGGACCTGAAGAGGAACCTGAATTACGAGCAGCTGGGCAACGAAATC…	MQDPQALKIKVVMQFVFVLLLLAASILLASSDVVSASVNKDVTLSKSTRSDLVHSANAGSVRLLRREDQNDESEDGERGLSRAVAEKAANAASKLTKSKSFLSEKAAVQKFARSKSFSDLKRNLNYEQLGNEIKTGYKSSLLVNFKVWNKQKRDPDEMFRFFNLDHRLAGATKADKHKIWDAAKQMTSMGSTSCGISTRSSTKRKTRAGLAR	RLLR	EDGER	31
PhsoRXLR95	Phytophthora sojae	scaffold_29	+	381933	382220	ATGTCCAGCCCCAGTAGGCGCCATCGCGTCGTCCTGCTGCTTACACTCACTCTGCTGGCAACGTTATCGGCTGCAGTCCCCGGCAAGAAAAACGGCACCGCGACAATCTCGGATTCTGGGTTAAACGGTAAGCTGAGAGACAACCAGCGGCGCTTGAGGACTCGTGCTCATGCGGAAGAGCGAGGGTTCAGCGTCACGGCGCTGGCTGAAGCTATGTCCAAGAAACCGAGCAACCAGAAGCAAGTCACCCAGCTCTTCACCAAGTTGAAACTTCACGATGGACGGGCC	MSSPSRRHRVVLLLTLTLLATLSAAVPGKKNGTATISDSGLNGKLRDNQRRLRTRAHAEERGFSVTALAEAMSKKPSNQKQVTQLFTKLKLHDGRA	RRLR	EER	25
PhsoRXLR96	Phytophthora sojae	scaffold_31	-	373746	374105	ATGCATCTCTCTCAAATTCTGCTAGTGGTCGTCGCTTCCCTCCTGGCTACCAGTGAGGCTCTTTCGACGGCCACGATTTTCAACCAGGTGGAGAAGACGACTTCACTCGGCTCCCAGCGACTTCTGAGGACCCACCCCGATTACAAGGTTGCCGACGATGAAGCTGAGACCGAAGAGAGGGGTCCGCTCTCGAGGGAGCAAATGAAGGCGCTTGTCAAGGAGGTGGGCATCGATCGGAGGAAGGTCAAGGCTGACTTTAACCACCTGCTAAGACACGAAAAGTACCCGGAGTACCAAAGACTGATGAACAATGTTCTTGAGAAGCAAAGGAGCAAGGGTGCCCCCGTTTACAAGAACCCG	MHLSQILLVVVASLLATSEALSTATIFNQVEKTTSLGSQRLLRTHPDYKVADDEAETEERGPLSREQMKALVKEVGIDRRKVKADFNHLLRHEKYPEYQRLMNNVLEKQRSKGAPVYKNP	RLLR	EER	20
PhsoRXLR97	Phytophthora sojae	scaffold_31	-	445942	446373	ATGCAGAATATCATGCTGGTGGTCGTTGTCTACTTTGCGGCCGTCGAAGCTCTCGAAATCCCGACCGGACCGAAGATCACGGTTCCCACGCACAACAGTGTGGGCGAAGCGAGACGACTTCTGAGATCTCGTGAAGCTGCAGCTCTGGACAACACGGACAATGAATCCAGCCCGGATTCCGACGAGAGGGGCCCAGGTGCTACGTGGCTCTCGAGGCTTGCTCAACTGGACCAAGACCAACCAAGACTTAAGTCTATGCAGACCGTGAATCATTGGATCATAGACAAATGGCGCCCGTCGGACGTGTTTGAGCATGTCAAGCGCTTTAAGGGCTGGGTCACCTTTGACAGCAACGTAAACAACCTCTCCATCAGCCCAAAAGGGCGATCCGTTTTCGAT…	MQNIMLVVVVYFAAVEALEIPTGPKITVPTHNSVGEARRLLRSREAAALDNTDNESSPDSDERGPGATWLSRLAQLDQDQPRLKSMQTVNHWIIDKWRPSDVFEHVKRFKGWVTFDSNVNNLSISPKGRSVFDSRRYWLHPLQN	RLLR	DER	17
PhsoRXLR98	Phytophthora sojae	scaffold_31	-	449536	449859	ATGCAAATGCTTACTGGGATGCCAACCATCATGCTGGTGGTGGTCGTTGTCTACTTTGCGGCCGTCGAAGCTCTCAGAAAACCCTCCAGTTCGAAGGTCACTGTTGCCGCGTACAACAGCGTCGGCGAAGCGAGACGACTCCTGAGATCACGTGAATCCGCAGCTCTGGGCGATAACAATGACTCCGGCCGGAATCCAGAGGAGAGAAGCACAGATGCGAAGTGGGTCTCGATGCTTGCTCAACTGGACCAACCGACTGGGTGGATACAAAAATGGGAAAAATGGGACTTGAACCTGGCCGTGAAGCTATGGATCAAAATCAAC	MQMLTGMPTIMLVVVVVYFAAVEALRKPSSSKVTVAAYNSVGEARRLLRSRESAALGDNNDSGRNPEERSTDAKWVSMLAQLDQPTGWIQKWEKWDLNLAVKLWIKIN	RLLR	EER	24
PhsoRXLR99	Phytophthora sojae	scaffold_31	+	480665	481021	ATGCGCACCACTTTCATCCTCGCGCTGGTAATTGCGGCCACTCTTCACGTCAGTGGTGCCTCACTTCCTTCGGCCAACAACCCCAACACTGTGGTCAAGAACGATGCGTTGTCTGCTGCCACCGGCTTAATCGACGCGGAGGGTGAACGGATGCTTCGTCATGTCGAGAAGGACGAAGGCGGTACCGATGAAGAGAGAGGGTTTTCATTGACCGACATGTTGAAGAAGCTGAAGAGCATCACCGATCCAGCCAAGGCTGCGAAGAAGCTCGCCAAAATCAAAGAAACTGTGAAGGAGTCAGCCAACCGCCAGTACTGGCTTGAATATCAAGCATTGAAGCTTAAACATGGCATTAAG	MRTTFILALVIAATLHVSGASLPSANNPNTVVKNDALSAATGLIDAEGERMLRHVEKDEGGTDEERGFSLTDMLKKLKSITDPAKAAKKLAKIKETVKESANRQYWLEYQALKLKHGIK	RMLR	DEER	20
PhsoRXLR100	Phytophthora sojae	scaffold_31	-	558370	558756	ATGTACCTGGTACTGCGGAGCTGTAGGGCGGGCACATCCGGTATGCGCCTCACTTTCGTCTTCGCGCTTGTCGTCACCCTCCATGCCAGTGGTGCATCGCTCCCTTCGGCCAAGGATACCAACACTATGGTTCAGAACGATGCGTCTCCTGCTGTCACGGATTTGACCGGCGCGGACGGTGGACGGATGCTTCGTCGTGCCGAGAAGGACGAAGATGATAGCGAAGAAGAGAGAAGGCTTTTCTGGAGTAAACTTAGGGTGAAGCTTAAACTCACCAATATAGCCAAGGAGGCGAAGATGCCCGACAAAATCAAAGAGTTCCTGAAGGAAGCAGCCGACGAAAGGAAGTCTCTTGAACAGGCGGCGTTGATGCTTAAAGAAACCACT	MYLVLRSCRAGTSGMRLTFVFALVVTLHASGASLPSAKDTNTMVQNDASPAVTDLTGADGGRMLRRAEKDEDDSEEERRLFWSKLRVKLKLTNIAKEAKMPDKIKEFLKEAADERKSLEQAALMLKETT	RMLR	EEER	32
PhsoRXLR101	Phytophthora sojae	scaffold_31	+	593690	594190	ATGCGCGTCTCCCAGCTCTTGGTGGTGGTCGTGGCTACCTGCCTGCTTACCAGTGAGGCGCTCACGACCACAGCGGACCACCAAGCAACGCTCTCGAAAGTGGCTGTGGCAAACGGTCCAACCCCGCGGCTTCTGAGATCCCACCGCGCCACTGCAGGCGTCTCCGAAGAAAGGGCCTTTGAACCGGCCCTGACTATAGCCGAAATGCAGAAATTGATGCTGGAAGGAGTGAACGAAGTCGACTACGCTAAACGTCTGGGGATTACAGAACCAATGGAGAAAGCCATCAACGAAGGACAGAAGGCTGTGCTCAAGTTAACGATGACCGACGAACACAAGAAATACATGACCTATCGATACCACTTAATTGCCAAACGAAAGGCTGAGGACGAGGCGAAG…	MRVSQLLVVVVATCLLTSEALTTTADHQATLSKVAVANGPTPRLLRSHRATAGVSEERAFEPALTIAEMQKLMLEGVNEVDYAKRLGITEPMEKAINEGQKAVLKLTMTDEHKKYMTYRYHLIAKRKAEDEAKRLADRAVRLKALKKAKSRWSTVAAVTKFFRKAHR	RLLR	EER	20
PhsoRXLR102	Phytophthora sojae	scaffold_31	-	669370	669609	ATGATGCGTCTACCGTTCATCCTGCTAATGACCACTGCCGCTGCTTTCATGACTACTGCCGACGCTATAACATCGACGTTGAACCAAGGTGATAGTGCTGAAGGTGTTGGCAGGCGATTCCTGCGGACTTTCAACGACGAAGACGCTGATACCAAGACAGAAGCAAGGTCACTCAAGAAGGAGGCATCTAAAGATTTCGGGCCTTTCGTCGTTAGCTCATGGAACATCGACCCGACACAC	MMRLPFILLMTTAAAFMTTADAITSTLNQGDSAEGVGRRFLRTFNDEDADTKTEARSLKKEASKDFGPFVVSSWNIDPTH	RFLR	EDADTK	22
PhsoRXLR103	Phytophthora sojae	scaffold_31	-	704233	704559	ATGCGTCTCACTTTCATCTTCGCGGCGGTCATCGCGGCCTCTCTCCATGCCAGCGGCGCTGCCCTCCCTTCGGCCACGGCATCCAATATCGCTGAGGTCGAGAACGAGGCCTCCCCTGCTATCGCTGATTCCACTCACGCCGATGGTGGACGAATGCTTCGCCGTGTCGAGAAGAACGAGATCGATGAAGAGCGAATTGACTGGTCGAAGGTTTGGGCGAAGCTCACTTCGAAAAAATTCACGAAGGGTCAGAACATGAGCCCAACGGAGCAGCACAAGTGGCTTATTAAGCAAGCAAAGAAGCTGGGCATGAACACGGACGGCTTG	MRLTFIFAAVIAASLHASGAALPSATASNIAEVENEASPAIADSTHADGGRMLRRVEKNEIDEERIDWSKVWAKLTSKKFTKGQNMSPTEQHKWLIKQAKKLGMNTDGL	RMLR	DEER	20
PhsoRXLR104	Phytophthora sojae	scaffold_32	+	402647	402913	ATGTCGTTGTTGCTGCTGCTGTGCTCGGGCACCTCACGGTGCGGGTTAAACCGACGTGACTTGCGCTCATCGAGGTACGACGGCTGGTTACCGTCGCCACCGCCACCGAAAATTAACGAGCCCATAGTCGAGCTACCACCTGGCGGCTTACACAACCGCGTTGAAGACCTATCTGATAGGAAGTTGTTGTTGTTGTTGCCTGAAGCGGACGCATCACCAAACCGTTGCGACATGGTGGTGCCAGGTAGCGCTGTTTTCTGCTATGCT	MSLLLLLCSGTSRCGLNRRDLRSSRYDGWLPSPPPPKINEPIVELPPGGLHNRVEDLSDRKLLLLLPEADASPNRCDMVVPGSAVFCYA	RDLR	EDLSDR	15
PhsoRXLR105	Phytophthora sojae	scaffold_33	-	386937	387374	ATGCGTCTAAGCTACGTCCTCGTGGCGATTGCCACCACGCTCCTGGCAACCTGCAACGCTGGGATTGCCGAGCAGTCCAAGCTCGCGAGTGCTCCTACGAGCCATGGTAACATCAGCAACAGATTCCTGCGGAGCCACGAGACGATGGAAGAGAAAGAGGAGGACCCTGCCGACGATGAAGAGAGATTCCTGAAAATACCGAAGTTGGCCAGATTCAAAGGTGACTTCGCCCCCAACAAATTGAAAAGGATGCTGAAGGACGAAGACTTCAAACTCAGGATGTGGGAAAAAAGTTACCAGAATAAGCGAAGCGTGGAGATCGTCACGAAAAACCTGCCCGAAAAGTCTAAAGAGGACCCGCGCTACCAGAGTCTGGTCGCCGGTTGCGACGGGTACCGC…	MRLSYVLVAIATTLLATCNAGIAEQSKLASAPTSHGNISNRFLRSHETMEEKEEDPADDEERFLKIPKLARFKGDFAPNKLKRMLKDEDFKLRMWEKSYQNKRSVEIVTKNLPEKSKEDPRYQSLVAGCDGYRGLHRPPKSLLKID	RFLR	EEK	20
PhsoRXLR106	Phytophthora sojae	scaffold_33	+	411666	412115	ATGCGGCTAAGCTACGTACTCCTGGTGGTTGCTACCACGCTCCTTGCAAGCAGTAGCGCTACAACTGCTGCTCAACCCACGCCAGTGAAGCTGGAGAGCGACGATGTGCTACCTTCGAACTATGCTGAAACAGGTGCCAACACCGGCAAAAGGTTTCTGCGGGGCTATGAGACGGTGGCCGGAGAGAAGGACTCTATCGACGATGAAGAAGAGAGATTCGCGGACGTGCTGAAGATACTCGGGTTCAAAAGCGATTTCGCGAGCCGATACCTGAAGAACATGATGAAAAACAAAGACTTCGAGCTGAAGATGTATGGGCGGTGGCACCAGAATAAGCGCAGCGTGGAAGAGGTCACGACTAGACTAAACAAGAAAAACCCGCGCTACCAAAAGCTGGTC…	MRLSYVLLVVATTLLASSSATTAAQPTPVKLESDDVLPSNYAETGANTGKRFLRGYETVAGEKDSIDDEEERFADVLKILGFKSDFASRYLKNMMKNKDFELKMYGRWHQNKRSVEEVTTRLNKKNPRYQKLVRGYKEYEKKGKGKVKID	RFLR	DDEEER	24
PhsoRXLR107	Phytophthora sojae	scaffold_33	-	545628	545972	ATGGCTCCCAACACCTGCCCAGTGCCTCGGAAATGTTGCGCGATACTGGTCTTCGTCGTCGCTCTATTTGCCTGCGAGAATGGCATATTTGCGGCTGCAAGCTCGGCGGCTAGATTGCACCTTCGCCTTGTGTCGGATGGAAATGATCAAGGAACGCGGCACCTAAGAGCCGATCAATTGGCTGCGGATGACGTCGGCGGCAATGCCGATGAGAGAGCATACGAGTTCATCACGAAGATTGCTGACACGCTCCGCCGGAGCGATAAGTACGAGCTCCTTCGCGGAGCAAAGCAGTCTCGAAGAAGTATGCAACCAAGGCCGATTCATCCGCGGCTGCCATGCTCT	MAPNTCPVPRKCCAILVFVVALFACENGIFAAASSAARLHLRLVSDGNDQGTRHLRADQLAADDVGGNADERAYEFITKIADTLRRSDKYELLRGAKQSRRSMQPRPIHPRLPCS	RHLR	DER	31
PhsoRXLR108	Phytophthora sojae	scaffold_33	-	625549	626172	ATGGGCCTGTACCAAGTCCTCTTGTTATTCGCCACGGTTTCGGTTTCCCACTTCGCACACTGCAAAGGCATCTCTTCGGACTCAGAACCAATCCATATGTCACCGCCCGACGCCCCATTCTCGGCGTTTCGTCAGCAGAATAGAGGCACCACCAGATTCCTAAGGACGGGAGAAGAAGAGAGACAAATCAGCGCAGGTAACGTTGTCGGTATGGTTGCAAGCGCTATCAATAATGAAGGACAACTGGGGCTGTATCTATCGCTGGGGTTGAAGCCCGAGACCGTCAAGAAACTTCTGAAGGTGAAAAAACCAGAAGGCAAAAGGTTCAGAAGCTACTCCAAGTATTTCTACCGGTTCTACGTCAAGTATCTCGGTGCTCCGCTGTCGCATTTACCGGCT…	MGLYQVLLLFATVSVSHFAHCKGISSDSEPIHMSPPDAPFSAFRQQNRGTTRFLRTGEEERQISAGNVVGMVASAINNEGQLGLYLSLGLKPETVKKLLKVKKPEGKRFRSYSKYFYRFYVKYLGAPLSHLPASTVDNIMNARLHSFLAGPLTPPQVKNLIGDGKYLQRYYEMYSDVQVRMSKRINGFSAETLRLNGRDRTVHTRIEA	RFLR	EEER	21
PhsoRXLR109	Phytophthora sojae	scaffold_33	-	640804	641463	ATGGGCCTGCGGTATGTGGTGGCTTTCGTCGCGCTCGCGCTTATGCGGCTTGAGCGGAGTGGCGCTGTCCCCACCGACCCCACAGGAATTCTTACGTCGGACCTCCCACCACCTGACGCTCCCTTACGGAATCCGCTCCAGACTACGAAGCAAACCGACGAGGCTAAAAGGTTTCTTAGAAAACTAAGAGGGGGAAAAAATACCGACACGGCGCTCGACAGTGAAGAAGAGAGAGTGCCCAGTCTCTCCACTATAGCGAACGCGCTTGGTATGCTTGGGAATGCCGTGAAATCGAAGGGCGAGATGAGTCTGTGGTTATCCCTAGGACTCACTCCCCAGCAAGTTTTAAGTATTCTACAAGTGGTGAGCAGGCAAGACGACAACTACAAGATCTACACC…	MGLRYVVAFVALALMRLERSGAVPTDPTGILTSDLPPPDAPLRNPLQTTKQTDEAKRFLRKLRGGKNTDTALDSEEERVPSLSTIANALGMLGNAVKSKGEMSLWLSLGLTPQQVLSILQVVSRQDDNYKIYTKYFFRYYVKYLDEPLSRFSPKTIDDIWNARLHDWLSNTLSPPQVFEKLGLTGPWALARDHTNYKYFDKYQKMWGDLQLRESKRLDKF	RFLR	EEER	22
PhsoRXLR110	Phytophthora sojae	scaffold_35	+	161017	161397	ATGCGCTTCTGTTTGGTCGTCCTGCTCGCTGCTCTGCTCGTCTTGACGAATTCACGCACGACATCGGCGGCTTCGGAAACCTACGAGGGAGCTGATGTCACGACGATTTCCAGCTATACCAAGCGCTCGCTACGGACGGCAGAAGACAAGGAGGAACGAGGTATCACCGTCGAAGTGCCCTCGTTGGAGAAGGTGTCCTCCGTAACGGGAAAACTCCCTGCAGCAGTGGTGAAACGTCCCAACAAGGCTGCAAGGCTCTTCCTGTACAACTTGTGGCTCGTTGTTATGAACAAGTCACCACAATGGGTCAAGCAACACCACCCTGCCTTGGCAGATGGATATATGAGATTCCGGCTGAACAGACTTGTGGGCAAATATGCG	MRFCLVVLLAALLVLTNSRTTSAASETYEGADVTTISSYTKRSLRTAEDKEERGITVEVPSLEKVSSVTGKLPAAVVKRPNKAARLFLYNLWLVVMNKSPQWVKQHHPALADGYMRFRLNRLVGKYA	RSLR	EDKEER	23
PhsoRXLR111	Phytophthora sojae	scaffold_35	-	320421	321035	ATGCGCCTGCAGCACATGTTGCTGTTGAGTGCCGCGGCTCTTTCAAGCGCTAATGCCACCATGACCATGCACTCACCATTACCTGGTCATCTCGCCATTAGGCATCTGAGGGCTGACTCCTCTTCGAATGATGGCAGTGAAGAGAGGGCATTTCCCACTCTGGACAAGGTTGTAAACTCGCTCAAGTCCACCTCCGACAAAGCTAAGGAGATAAAGGCATGGAGCAAGGCTGGGCACTCGTCGGCGGACATGTTCGTGTTTTTAAAGCTGGATGAGGCGGGGACAAGTCTTTTCAACAAGCCACAGTTCATGCTGTGGGTGAAGCACGCTGCGATGAACGATACGCCGGAACAAATGTACACGCAGCTGTCGAGACACGTCAACTATGAAGATCTTGTG…	MRLQHMLLLSAAALSSANATMTMHSPLPGHLAIRHLRADSSSNDGSEERAFPTLDKVVNSLKSTSDKAKEIKAWSKAGHSSADMFVFLKLDEAGTSLFNKPQFMLWVKHAAMNDTPEQMYTQLSRHVNYEDLVTMIQAATKVESTKKIANKLEKAQFDIGRTPMTVVRHVFSKHIRLWGSDPAWGYREKYIKYLKKRGLTKLAEL	RHLR	EER	19
PhsoRXLR112	Phytophthora sojae	scaffold_36	-	114762	115154	ATGCGCCTCACTACGTCTCTATTCGTAGCTGCTGCCTCACTTCCCGTTGCTTGCGACGCGATCTCGGCGAATACCGAGTCGAACCAAGGCGAGTTCCCAACGAAGACGTATCCTGATATGCTTCGGTCGACTGACACTCGGATGTTGAGAGCCATGGAGGAGCAAGTGGGCGCGCAGGGGGCGGTCAACTTTTTCCACGATTCGACTTGCAAAGCTGAAGCTGGGGCTGCGGCAGAAAAAGAGAAGTCGAGAAACCTAAGAACTAATTGTAGACGCTGCAGATCGGCGAATGTTTCTGTTGAGAGAGAGATCTTCCTTGTTACGGAGTACGACGTCAAGATAAATATTCAAGTTGTTAAATGGCTTATACAGTCGTTGCTGCTTTCAGAGTCT	MRLTTSLFVAAASLPVACDAISANTESNQGEFPTKTYPDMLRSTDTRMLRAMEEQVGAQGAVNFFHDSTCKAEAGAAAEKEKSRNLRTNCRRCRSANVSVEREIFLVTEYDVKINIQVVKWLIQSLLLSES	RMLR	EKEK	20
PhsoRXLR113	Phytophthora sojae	scaffold_36	+	213915	214397	ATGCGCCTGAACTCCATTCTTGTCGTGGTTGTGGCCACTTTCGTCGTGAGTTGCGACCCCGCCACTGCTGCCGAGCGGTCGGAACATACCCAGCTCTCGACCCTTACGTCGGTCAACGCCGCCCCTATGAAGAACGCGCGGTTCCTGAGAAGCGCCAGGACGGAGGAAGAGGAAAACGAGGAAGAGAGAAAAATCCCCAGCTACCTCACCCACCCCCTACTCGCCCCGGAGAAGCAAGTGGTGGCGGCTGCGAAAGCTGCGGAGAAGGCGACCAAACTGACGAAGTATGATGACGAAATTCTGACCAACCTCATGAAAATCGACGGCGGGATGAGTAGGTTTATGCGGTGGCAGAAGAAAGAATTCACGCTTGCCATTGCGAAGAAGATTTTGACGGAG…	MRLNSILVVVVATFVVSCDPATAAERSEHTQLSTLTSVNAAPMKNARFLRSARTEEEENEEERKIPSYLTHPLLAPEKQVVAAAKAAEKATKLTKYDDEILTNLMKIDGGMSRFMRWQKKEFTLAIAKKILTESKVRPNGPEWQTYYQYLAAILRQNHKVN	RFLR	EEER	23
PhsoRXLR114	Phytophthora sojae	scaffold_36	+	232820	233230	ATGCGTCTGAATCCCATTCTCCTTACTGCCGCTGCCGCTCTCCTTGCGAGCTGCAACACTGCCGCCGCTGCCACTGAGTTGAAGCAGACGCAGCTACCGAAGGTGACTGCCGCGGACGCGGTGCAGTCGGTCGACTCTATTTCCGGGAAGTTGACGCGATTCCTGAGAGGCGTCAAGACGGTCGAAGAAGAGAAGGACGAGAGTGAGGAGGACTCGGAAGAGGAGAGAAGCATCCAGTTGAAAACAGTCGATGACATTCTCGCGGACATGGAGGCGGCTGAGTCCAACATGTTTGTTCATCTTAGCAGCTACGACCGAGACATCTTGACGAGAATTGAGAACACGTCAATTGTCTCCTCTAGACGTCGCGAGCATTCTGAACGGGTACCCGAGCCTCTC…	MRLNPILLTAAAALLASCNTAAAATELKQTQLPKVTAADAVQSVDSISGKLTRFLRGVKTVEEEKDESEEDSEEERSIQLKTVDDILADMEAAESNMFVHLSSYDRDILTRIENTSIVSSRRREHSERVPEPLQDWR	RFLR	EEEK	23
PhsoRXLR115	Phytophthora sojae	scaffold_36	-	355986	356483	ATGGCCCGAGTCCGCTGGGTCCTGCTGCTTGCGGTCGCTGCTGTCCTCACCAACGCTAGTGCATACTTCGTCACGGAGTCGAAGCTTTCGCTCAATTCCGAGCCGTCCGACATCCACTTCAATCGCCTCCTGAGGGTGGTCGACGGTGAAGAGCGAGGGCGCCTCGGAGGGGTGGCCGTCCCGTTCCTCGAAAAGGCCAAAACGGTGTTGCTGCCCGCCGTCTCGACTGCGAAACTCTCGCAGTGGGTCACAAAGGGGAAACCTGTCAACGAGGTCTTCGTGCGCCTGGGCCTGAAGAAGGTCGTACTCGAGAAGCTGTTTGAGACCCCGCAGTTTTTCTCGTGGGCCAAGTACGTGGACGATCTAGGCAAGCAAGCGCCCGCAAAGGCGCCAACGATG…	MARVRWVLLLAVAAVLTNASAYFVTESKLSLNSEPSDIHFNRLLRVVDGEERGRLGGVAVPFLEKAKTVLLPAVSTAKLSQWVTKGKPVNEVFVRLGLKKVVLEKLFETPQFFSWAKYVDDLGKQAPAKAPTMIPTLVTQYGDDALATSLEVSLHGATRPILHLGD	RLLR	EERGR	21
PhsoRXLR116	Phytophthora sojae	scaffold_36	-	361166	361690	ATGCGTTTCGACCGCCTACTACGTTTATTCGCCACGACATTCGTTCTTCTCGTTGCCAGAGCTGCCCACACACCAGAGGCCAGGACGAGTGAAACAGGAATCTTCGCTGCGAACCCGCCCCTCGTCAGCGGTGGTCGACTTTTGCGGGTTAGTAGCGCGGCAAACGACGCAACTCCCAGCACGGAGAAGAGAGGCATCCTTTCGTCCATCAAAATGTGGGTGAAGACCCAGTATTGGTCTCTAATCGAGAAATCCGACGACTACGTCAAAGCCAAGTTGGGCCTAGCAGGAATTGAAGACTCAGTGATGAAGGCAAAACCCAACTACAAGTACTTGCAGAGGTTTCGGTACAAGGTCGAAGGATGCATGCTAGACAAATGGCTGTATGACAAAGGATAC…	MRFDRLLRLFATTFVLLVARAAHTPEARTSETGIFAANPPLVSGGRLLRVSSAANDATPSTEKRGILSSIKMWVKTQYWSLIEKSDDYVKAKLGLAGIEDSVMKAKPNYKYLQRFRYKVEGCMLDKWLYDKGYSTQTITTWRANQLATNGYAKKYDNAIYRVLPQEQHFRATDPL	RLLR	DDYVK	21
PhsoRXLR117	Phytophthora sojae	scaffold_36	-	401760	402152	ATGTGCTTCTTCCACGTCGAAGTGCTCATGGCGGTAGCTCTCCTCACGATCACAACAGCTGCGGATTCCACTCCAGCGAAGACCTCAACGGGGGTAGCCCTACGTGACGACAGAACTAACAGCGGAAGAATACTACGCACTGTCGATCGCAACTCGGAAGAACGGGGCATCGCCTCGTCAGTCGCGATGTGGGCCAAAGTGAAGTACTGGGCCCACGCCGGCAAGTCGGACGAGTATGTCAAGCAAAGGGTCGGGATGGCTGGACTAACGGGGAAAGCGCTGGAGTTTGACCCCAACTACAAGTACCTGGAGAGGTTCTGGCACAGGCTTGAAGGCCGCACATTGGACAAGTGGGTGAGGAACGGGTTACGCCACACGGAGCCTGGGTGGGCT	MCFFHVEVLMAVALLTITTAADSTPAKTSTGVALRDDRTNSGRILRTVDRNSEERGIASSVAMWAKVKYWAHAGKSDEYVKQRVGMAGLTGKALEFDPNYKYLERFWHRLEGRTLDKWVRNGLRHTEPGWA	RILR	EER	20
PhsoRXLR118	Phytophthora sojae	scaffold_36	+	423926	424675	ATGGGTACTCGTCACCTTCAACTAAGTGTGGTGGCGATATTCATCCTCTTCACTTGCTTGCTAGCCACCGCAGCCGAGATCTCGTCACCTGATGCTCCAATTTACCGCGCAAGGCTGTTGCGAACCGCCAAAGCTATCGACTCTGACGCAGCCGAACCGCCGGTAGAAGATAGAGGGTTATTCTCTAAGAACCCCATGAAGGCGCAAATTAAGCAGTGGGTCAACGCTGGGGAGTCAGTCGATAACGTCAAGGCGGCGCTGGGGATGGAGCGGCTATCTGGAGCCACTCTAGAAGCCCACTCGAGCTACAAGTACTACCAGAAGTTCGTGGAGAAGACCCTGAAGAAGTGGCTGAAAGACGACACGTCCACATACCGCGCGTGGATAAACTTGGGGCTA…	MGTRHLQLSVVAIFILFTCLLATAAEISSPDAPIYRARLLRTAKAIDSDAAEPPVEDRGLFSKNPMKAQIKQWVNAGESVDNVKAALGMERLSGATLEAHSSYKYYQKFVEKTLKKWLKDDTSTYRAWINLGLLDGHSSDTFETYMRYAKMFNDEMWRTKGTLDQPPIYLEGSRAERLAKAQVWADAQRPNWYVCTPVKSELNPTIRTISSSWGWLVGLSARRRQCNEKTANHLRERPSSVSVRVKPVTT	RLLR	EDR	24
PhsoRXLR119	Phytophthora sojae	scaffold_36	+	446463	446957	ATGCGCCTGAGCTTCGTCATCCTCGCGGCCATGGCCAGTCTCCTCGCTAGCTGCGATGCGGCATCAACGTCGGAGCAGACCACGCGCTCGACGATGACCTCCCCTGGCGTGGTCGGCGATACTCCCAGATTCCTGAGGAAGCAAGAAGCGCACGAAGAGCGAGGACCTCAATTGCAGAAGATTGATGACCTTCTGGCGAACCCGGCGGCCGCTAAGGCTCAAACGGTGGCCAAACTGAGCAAGATCGATTCTGCGATCTGGAAGGAGATCAACAGCCTACCGAGCGCCAAAGTAACAATCGACCTCTGGAAGCAGGCTAAGTCGAACCCGACAGTAACAATCGACCTCTGGAAGCAGGCTAAGATGAACCCGACCGTTGTTGCTAACAACCTGAAGAAG…	MRLSFVILAAMASLLASCDAASTSEQTTRSTMTSPGVVGDTPRFLRKQEAHEERGPQLQKIDDLLANPAAAKAQTVAKLSKIDSAIWKEINSLPSAKVTIDLWKQAKSNPTVTIDLWKQAKMNPTVVANNLKKYPSLSRESDLWQTWKLYAVQYLRQHHSLNPTV	RFLR	EER	20
PhsoRXLR120	Phytophthora sojae	scaffold_36	+	556884	557273	ATGCGTCTCTCCTTCGTCCTGCTCGTAGTTACTGCAGCCACGCTGCTCGCACGTGGCAACGCCTTGTCAGCGGGCCCCGGCAAGGCGGCAGTCTCCAGTGTGGTGACTCGGTCGGTGGCGAACGCTGGCGAATGCACGAGGTTCCTGCGAGGCCACAGACTTGCGGACGGTCTCGATGACAGCGAGGAAGAAGAAAGAGGCGTCAGGATCCCGGTCAAGAGCAAGATGCTGAATAACGAGAGCTACCGCCAAGAAATTTTCGACAACTGGCTGAAGGAAAACGTGTCCTCTATGAGGGCCTGGGACTTGCTGAAGGTCGAAAAGAAAGAGAAATACCGCCCACGCTACAACGAATACGCTCGTCTTCACAGGAACACTAGACAGTACCCA	MRLSFVLLVVTAATLLARGNALSAGPGKAAVSSVVTRSVANAGECTRFLRGHRLADGLDDSEEEERGVRIPVKSKMLNNESYRQEIFDNWLKENVSSMRAWDLLKVEKKEKYRPRYNEYARLHRNTRQYP	RFLR	EEEER	21
PhsoRXLR121	Phytophthora sojae	scaffold_37	-	171850	172263	ATGCGTCTATCTTTTGTGCTTTCTCTTGTCGTGGCCATTGGCTACGTCGTGACCTGCAACGCAACTGAGTACTCCGACGAAACCAATATCGCCATGGTGGAATCTCCAGATCTCGTCCGTCGCTCGCTCAGGAACGGCGACATTGCCGGTGGAAGATTTCTTCGAGCTCATGAAGAGGACGATGCGGGGGAGCGGACCTTCAGCGTGACTGACCTGTGGAACAAGGTGGCGGCCAAAAAGTTGGCCAAGGCGATGCTGGCGGACCCTTCAAAGGAGCAGAAAGCGTACGAGAAGTGGGCAAAGAAGGGGTACAGCCTGGATAAGATCAAGAACTGGTTGGCAATCGCGGACCCCAAGCAGAAGGGGAAGTACGACCGTATCTACAACGGATACACCTTT…	MRLSFVLSLVVAIGYVVTCNATEYSDETNIAMVESPDLVRRSLRNGDIAGGRFLRAHEEDDAGERTFSVTDLWNKVAAKKLAKAMLADPSKEQKAYEKWAKKGYSLDKIKNWLAIADPKQKGKYDRIYNGYTFHLYQS	RSLR	DDAGER	21
PhsoRXLR122	Phytophthora sojae	scaffold_37	+	409342	409587	ATGCATCGAAGTTACGTTCTGCTGCTGGTAGTAGTCGTACTGCTCGCCCTTTGTGGTGGGGTATCAGCAGGCATTGACCAGACAAAGTCATCCCAGTCCGGCAAGGCTGCTCTGGAAGACGACAACGCCAGCCGATTCTTGCGGAGTCACAAGAACAAGGACGGTGCTGGCGATGAAGAGCGAAGTTTCGGCAGCGCGCTGAAGAAACTGGTCGGTTTGGATGGTCTGCCTCTCGAGAAATGCCAT	MHRSYVLLLVVVVLLALCGGVSAGIDQTKSSQSGKAALEDDNASRFLRSHKNKDGAGDEERSFGSALKKLVGLDGLPLEKCH	RFLR	DEER	23
PhsoRXLR123	Phytophthora sojae	scaffold_37	+	459719	460204	ATGCGCTGCCGTTGTGCTGGGATGGTGGTGATGGCTACTATTCTCCTGGTCACCGAGGTGCTCTCGGTGTCCACTGGAGCCAGAGAGGCCCTGACGTTGAAGGAATCTCCACTCACGGATCTGTCCACTACTACAGGTTACAGCAACGCCAAACAGAATCGAGTACTACGTGTCGCTCAAACGCCCGACCAAGACGACCGCGCCGTCGATGAAGATGCTAAGAGTGAACCAAATGAGACGGAAGAGAGAGCAGGTGGCGTGTCTTCGATTGTGTCGAAAATCTCCGACAAGATCCCTATGAAGCTGAAAATGGCGTGGTGGCGCGACTTCAAAAAGCCTGCAAGCTACGTCAAGAAGAAGATGGGTCTGGAGGGGCTGTCCGGAGCTGAGCTAACGTCC…	MRCRCAGMVVMATILLVTEVLSVSTGAREALTLKESPLTDLSTTTGYSNAKQNRVLRVAQTPDQDDRAVDEDAKSEPNETEERAGGVSSIVSKISDKIPMKLKMAWWRDFKKPASYVKKKMGLEGLSGAELTSHKNYKLFLKYKATIEKDWLVGYGLRASQR	RVLR	DDR	22
PhsoRXLR124	Phytophthora sojae	scaffold_37	+	466463	466948	ATGCGCTGCCGTTGTGCTGGGATGGTGGTGATGGCTACTATTCTCCTGGTCACCGAGGTGCTCTCGGTGTCCACTGGAGCCAGAGAGGCCCTGACGTTGAAGGAATCTCCACTCACGGATCTGTCCACTACTACAGGTTACAGCAACGCCAAACAGAATCGAGTACTACGTGTCGCTCAAACGCCCGACCAAGACGACCGCGCCGTCGATGAAGATGCTAAGAGTGAACCAAATGAGACGGAAGAGAGAGCAGGTGGCGTGTCTTCGATTGTGTCGAAAATCTCCGACAAGATCCCTATGAAGCTGAAAATGGCGTGGTGGCGCGACTTCAAAAAGCCTGCAAGCTACGTCAAGAAGAAGATGGGTCTGGAGGGGCTGTCCGGAGCTGAGCTAACGTCC…	MRCRCAGMVVMATILLVTEVLSVSTGAREALTLKESPLTDLSTTTGYSNAKQNRVLRVAQTPDQDDRAVDEDAKSEPNETEERAGGVSSIVSKISDKIPMKLKMAWWRDFKKPASYVKKKMGLEGLSGAELTSHKNYKLFLKYKATIEKDWLVGYGLRASQR	RVLR	DDR	22
PhsoRXLR125	Phytophthora sojae	scaffold_37	-	528690	528977	ATGCGTGTCTTGTCCTTGCTGACTGTGATCGCCCTCGTCTCCAGCTGCGAAGCTGCTACCTCGGCCACGACAGGCGTCGTCAAGACGGACATTACTTTCTTGTCTCGCGCCCTTACTGCTGAGTACCAACCCAAGAGATCCCTGCGCCAGTATGATGAAGACGAATTAGCGACTCTCGACTCCGAAGACGAAGAGAGAGCTGGCACCAGCCAGAAGATGGAGGAATTGGTGGAGAAGTTCGGACACCTGGGCTTCACTACAAGGGGTTTCGATACGCCAGTTCGCAGC	MRVLSLLTVIALVSSCEAATSATTGVVKTDITFLSRALTAEYQPKRSLRQYDEDELATLDSEDEERAGTSQKMEELVEKFGHLGFTTRGFDTPVRS	RSLR	EDEER	18
PhsoRXLR126	Phytophthora sojae	scaffold_37	-	600353	600895	ATGAGCCTCCGTCTCTTGCGAGTTTTGACGAGCCTCATCGTCATCGCGCACTTTGCGTCGGTGACAGGCTCCGCAGCCCTCGTGTCCAACGTTTCCAGCTGGGCTGGTGCCGATTATGTGAGCGAAACTGGTATCGATGCAACCAGATTTCTGAGAGTCAGCGGCGTCGGTGGTGACGGCGGCGAGGAGAGGGCGGGCCCGACTGCCCCTATCGTCGAGAAGGTCCAGACCTTGGTCACGGCTTCGAATGCAGCGCCGGAAAAGCTCCAGAAACTGCTCAACGCCGAAAACTCCGCTGATGACGCTTTCACCCTCTTGAATCTCGACAAGGTTGGAGACGCGTTGTTCTCTATCGGGAATTACAAGAAGCTCACTCAGTGGCTCTCATCCGGCGACGAC…	MSLRLLRVLTSLIVIAHFASVTGSAALVSNVSSWAGADYVSETGIDATRFLRVSGVGGDGGEERAGPTAPIVEKVQTLVTASNAAPEKLQKLLNAENSADDAFTLLNLDKVGDALFSIGNYKKLTQWLSSGDDLSAKSPAVGTSAISTLLTHYDDATLYTLITKAKRISRTKDVATKLQTE	RFLR	EER	26
PhsoRXLR127	Phytophthora sojae	scaffold_37	-	614362	615063	ATGCGCTTCCAGTGCATTGTGCTGATAGCCCTCGCGTTCTTTTACGTTGGAATCGACACTGCGGACGCCCTGATCCGTGCTGAACAAGCTGTCCCCTCGAAGACCACCGGTCACAATTGTCTGTCCAGCTCAACAAACACGGGAAGGCTGCTACGTGCTGAAATTGGGGATGACGGTGGAGAAGAGAGATTGCCAAACAGCGAGTGGGTGTCCAGACTGGCGCAAGCGGACCGAAAAGTACCGAAGCTGCGGAAGCTTGACATGAAGCTGTCCCAGTGGTTATGGATCAGAGACGGCAAAACCCCGGAGGAATTGTTCTATACATTCAGCAATCTCTACAACACATGGGCGAAGATCGAGAGCAACAAGAAAACCGTCCAATGGTTCCGGTTTGTCGAG…	MRFQCIVLIALAFFYVGIDTADALIRAEQAVPSKTTGHNCLSSSTNTGRLLRAEIGDDGGEERLPNSEWVSRLAQADRKVPKLRKLDMKLSQWLWIRDGKTPEELFYTFSNLYNTWAKIESNKKTVQWFRFVEAYRAKWGTGRFVDQDIYRLLSTKVREDKLAIVFETDANPGRENSETMQNSQFRLWISRKETPTSVAAILHMPDITPLTAERGPKDAILSAFTTMLKKLEGR	RLLR	EER	23
PhsoRXLR128	Phytophthora sojae	scaffold_38	-	155711	156088	ATGCGCACTCAACTCTGGGTTTTGCTTGTGGCTTTAGTCACTCTGCTGGCAAACACGGCAATGGTGTCAGCAAAGAGCGCAACGTCGGATCTGGGTCAGACGTCGGGATCGAGCTCCATGACATCCATGGACCAAGTCCGTGCTCTTCGAAGTCTACGCCAACTACGCCGCGATGTACCGGGCGGTACTAGCGATTTGGAGGGCATCAAGACCGTCAATGAGGCAATCACGGCCGGAGAAGAGCGAGGTTTCAGTGATGGAGTGTCAAGAAACTTTTTCGCACGATCACCGCTGATCGACCAAAAGCCAAGGGCGAAATTAAAACCTTTCACGAAGTGGAAACTAGCCTTCAGCAAGTGGCAGACAAGATATTGGGTG	MRTQLWVLLVALVTLLANTAMVSAKSATSDLGQTSGSSSMTSMDQVRALRSLRQLRRDVPGGTSDLEGIKTVNEAITAGEERGFSDGVSRNFFARSPLIDQKPRAKLKPFTKWKLAFSKWQTRYWV	RALR	EER	24
PhsoRXLR129	Phytophthora sojae	scaffold_38	-	525941	526429	ATGCGCTCTGCCGCTCTCGTGGTCAACGCGGCTGCCATCCACTCCAACTGCACCGCCCAATCCACCGCGGCATCGGTCCCGGCAGCGGTGGGGCAGCCGGATGCGGTGCATACACCCGGTGATGCCCTTCACGCCAAAAGATTCCTGCGTACGAGCCCTCTGGACGACGACGAAGAGAGAGTGAACTGGTTCAAATCTAAGCTTGACGCCGGCTCGGAAACGTTCAGCAAGACGAAGAACAAGGCGTTGGTGGATAAATTGAACGACCCCACGTTTTACAGCGAACTTGTGATGGCCGACAAGGTCAAACTGTACGAAACGTTCGCGTCGTGGAAAGGCTTGGGGATTACGCTAGAGCACCTCACTGCAAGTGTAACGGGGTACAATCAAGTGTCCCAT…	MRSAALVVNAAAIHSNCTAQSTAASVPAAVGQPDAVHTPGDALHAKRFLRTSPLDDDEERVNWFKSKLDAGSETFSKTKNKALVDKLNDPTFYSELVMADKVKLYETFASWKGLGITLEHLTASVTGYNQVSHYMRSDGCHSPEYMVHGTSSSASQLRGLLYS	RFLR	DDDEER	31
PhsoRXLR130	Phytophthora sojae	scaffold_39	-	207895	208293	ATGCGGCTCCGTGGCGTCGTGCTGTTCGCTGTTGCCGCTCTGGTTACTGGCATTGATGCCAACTTGTCTGTGAAGAGCAAGGAGACGGTAGCCTCCGCGCTATCGGACCAATTTAATTTGCTTCCTTTGGGTGGAGATCATGCACCTGCCAGGAGGTTCCTGAGAGCCACCGACGCAGATGAAGACGAAGAAGAAGAAGAGAGGGTGGGGCCTTCTGCCTCCATTGTCGACAAGTTTAAAGGCTTGATTTCCTCGAAAAGCGCCACGGAATCACTGGAGCAGTGGGTCACGAAGGGAAAACCAGTAAACAAGGTTTTCTCCAGCTTGAGCTTGGGTAAGGTGGGCGACACGTTGTTCTTCAACGCGAAGTTTCTGGATTGGGTCAAGTACGTGGACGAC	MRLRGVVLFAVAALVTGIDANLSVKSKETVASALSDQFNLLPLGGDHAPARRFLRATDADEDEEEEERVGPSASIVDKFKGLISSKSATESLEQWVTKGKPVNKVFSSLSLGKVGDTLFFNAKFLDWVKYVDD	RFLR	EEEEER	20
PhsoRXLR131	Phytophthora sojae	scaffold_39	+	269492	269911	ATGCGCCTCACCTACTTCCTCACCGTCATCGTTGTCGCCACTCTCCATGCCGGTGGCACCGCGCTCGCCACCGCCGAGGCCCCCAACCACGCTGCAATCGTTAACGTGGCATCAGCTGATAACGTTCACTCTCTCGATACCACCGCAGAGATCGGCGGTCGAATGCTGCGCAAGGTGAAGGAGGACACGGTGTCCAAGAAAGACCATGAAGAACGAGGACCAGGAGCTATTCTGGAGCGCCAGACCGCGTTCGTCAAAAAGTTATTCTCGCGCCAGAACGCGATCGTCAATAGGGCCCAGGGCGCTTTCCAGCGCCAGAACGCCTTCGTCAATAGGGACCAGGGCGCTTTCCAGCGCCAGAACGCCTTCGTCAAAAGGGCTATCCAGCGCCAGAACCAC…	MRLTYFLTVIVVATLHAGGTALATAEAPNHAAIVNVASADNVHSLDTTAEIGGRMLRKVKEDTVSKKDHEERGPGAILERQTAFVKKLFSRQNAIVNRAQGAFQRQNAFVNRDQGAFQRQNAFVKRAIQRQNHFKLSDNA	RMLR	EDTVSK	23
PhsoRXLR132	Phytophthora sojae	scaffold_39	+	448331	448735	ATGCGCCTCCAGTTTTTCTTGGTGATGGCCGTGGCCACTCTCGCCACTATTTCGGCAACAAGAGTCCCCGACGATGCCAATCTCCAGTCCGTTAATGCTCCAGTTCAGACAGTGACAAGAAGCAGACGATTCCTGCGTACTGCTGATACGGATATTGTCTACGAGCCCAAAGTTCATAATCCTGGCAAGAAGCAAGTGTTCATCGAAGACAAGCTTCAGAAGGCGCTGACAGACCCCAAGAAGAACAAGAAACTGTACGCGCGGTGGTACAACAGCGGATTTACCGTGAAGCAAGTCGAGGGTGGATTGGACCAGAACGAGAACAGAGAGCTCGAGCTGACGTACAAGAACCTCGCGCTGGGCTATGCCAAGTACTATCAAGCCCGGCGATCGCAAGAG…	MRLQFFLVMAVATLATISATRVPDDANLQSVNAPVQTVTRSRRFLRTADTDIVYEPKVHNPGKKQVFIEDKLQKALTDPKKNKKLYARWYNSGFTVKQVEGGLDQNENRELELTYKNLALGYAKYYQARRSQEAK	RFLR	EDKLQK	19
PhsoRXLR133	Phytophthora sojae	scaffold_39	+	578480	578920	ATGCGTCTAGGATTCGTCCTGTTCGCAGCTGTAGCCAGCCTTCTCGCAAGCTCCAACGCTCTCTCAATCTCTAAGAAGAGTGAGAGCTCTACGGTTGCCAAGAGCCCGCCTGGAGTCACCCGTTTCGTCGATGGAACCATACCGTCCACCCGATCACTGAGAGGGCAAGACCCCGCGAGCGAGGATTCCGACGATGAAGAGCGCGGTGCAGCTGAACTCGAGCGTGTGGTCTCAAGTTTGCCCAAAAAGGCTCAGAGTTCGGTTTCCTCTCTCAATATATACGACGAGATCAAGGCGCTCGAAGCGTATTATAAACAGCTTCAAGCCTCGTACATGCCGGTGTTCAAGGATCTTGCGCTAGTTAAGGGGACTACTCCTGAGCAGGTCGGCAATAAGCTG…	MRLGFVLFAAVASLLASSNALSISKKSESSTVAKSPPGVTRFVDGTIPSTRSLRGQDPASEDSDDEERGAAELERVVSSLPKKAQSSVSSLNIYDEIKALEAYYKQLQASYMPVFKDLALVKGTTPEQVGNKLGMWKNNSRPCRWIS	RSLR	DDEER	20
PhsoRXLR134	Phytophthora sojae	scaffold_39	-	579627	579956	ATGCGTCTGACCTGCCTTCTCGCGTTCGTTGTCGCGGCTGCAGTACAGAGCAGCACTAACGCGCTCACTTCCAACGAGGGTGCGACTCTGACTATGGCATCGCCAGACATGGTCCACGACGTCGAGACAACTCTAAACGAGGGCACGCGACACCTGCGCAAAGCTGAACCTGCTGACACTTCGAATCAAGACGACGACGACGATGAAGAACGAGGGTTTAAAACCTCTCTCAAGAGCTTCATCAAAAGCGCAAAACAATCCTTCGGACTTTCCAAGACGGACACCAAAGCCCTGGCCCAGTATTTGTACGCTCAGCGAAACGGATTCGTG	MRLTCLLAFVVAAAVQSSTNALTSNEGATLTMASPDMVHDVETTLNEGTRHLRKAEPADTSNQDDDDDEERGFKTSLKSFIKSAKQSFGLSKTDTKALAQYLYAQRNGFV	RHLR	DDDEER	17
PhsoRXLR135	Phytophthora sojae	scaffold_40	-	99085	99651	ATGAAGCTTTCCTACCTCATCGCCTTCGCCGCCGTGGTCGTCGCCTCGACTGCCGCGCCCGCCAGCGCCTCCACGGGCCTGACGACGACCAACCTCGCCGAGGACGTCCAGCTCGCTCCGGAGCTTGGAGCTCTCCGCAGCCTCCGCGGCGCCAGCCAGGATGGCTCCAAGGGCGACGAAAAGAAGCCCAAGACGGAGCACGGTGACAAGAAAAAGGATGACGAGAAGAAGAAGGGCAGCGACAACAAAAAGGATGGTCACAAGAAGGATGACAAGGAGAAGGAGAAAAAGGAGAAGAAGGAAAAGAAGGACGACAAGGAGAAGGAGAAAAAAGAGAAGAAGGAAAAGAAGGAGAAGAAAAAGCAGGAGAAGGAGGACAAGAAGAAGGATGGCAAGAAG…	MKLSYLIAFAAVVVASTAAPASASTGLTTTNLAEDVQLAPELGALRSLRGASQDGSKGDEKKPKTEHGDKKKDDEKKKGSDNKKDGHKKDDKEKEKKEKKEKKDDKEKEKKEKKEKKEKKKQEKEDKKKDGKKDKKHGDTKDGKKHDDKKEKKHDDKKEKKHDDKKHGDKKHEQKEGKKDHKKTDGSSK	RSLR	DEKKPK	23
PhsoRXLR136	Phytophthora sojae	scaffold_41	-	164434	165084	ATGAAGACCTCGTTCCACCTCCTCGCAGCCATGGCTCTGCTCGCTGTTGCGGCTCTCGGTGCTAACGGCGTCCACGTCGACGACAACCCCATCGCGCACCACTCCCACGACACCAACCACCTGATCCCTTCGGAGCCTGTGGCTGATGAGAGGACCTGGGTGCCGTTCCGCGCTCTTCGGGCGATGGACTCGCCCAAGCAGGGACCCAACCCCCACGACGACGGCAAGCACGCGCACCCGCACCAGGACCTCCACCACGACTCGAAGAAGGACGTCAAGCAGGCGCCTCACGCTCTGGGCCAGGCTCACGTGACGCCAGCCCCTACCATTCCTATCACCAAGGCCTCGCCTTCTCCGACCAAGACGAACACGCCCAGAGCCACCCCGGCGTCGACGACT…	MKTSFHLLAAMALLAVAALGANGVHVDDNPIAHHSHDTNHLIPSEPVADERTWVPFRALRAMDSPKQGPNPHDDGKHAHPHQDLHHDSKKDVKQAPHALGQAHVTPAPTIPITKASPSPTKTNTPRATPASTTTRATPRPTTTSSSTHKVASPPANKKPKGPGASATKQGKTGASSTSNAVQQKTRNLGGNKAKQQPDHDCDHHGAKQGVKKGGKHQ	RALR	DDGK	23
PhsoRXLR137	Phytophthora sojae	scaffold_41	+	166700	167350	ATGAAGACCTCGTTCCACCTCCTCGCAGCCATGGCTCTGCTCGCTGTTGCGGCTCTCGGTGCTAACGGCGTCCACGTCGACGACAACCCCATCGCGCACCACTCCCACGACACCAACCACCTGATCCCTTCGGAGCCTGTGGCTGATGAGAGGACCTGGGTGCCGTTCCGCGCTCTTCGGGCGATGGACTCGCCCAAGCAGGGACCCAACCCCCACGACGACGGCAAGCACGCGCACCCGCACCAGGACCTCCACCACGACTCGAAGAAGGACGTCAAGCAGGCGCCTCACGCTCTGGGCCAGGCTCACGTGACGCCAGCCCCTACCATTCCTATCACCAAGGCCTCGCCTTCTCCGACCAAGACGAACACGCCCAGAGCCACCCCGGCGTCGACGACT…	MKTSFHLLAAMALLAVAALGANGVHVDDNPIAHHSHDTNHLIPSEPVADERTWVPFRALRAMDSPKQGPNPHDDGKHAHPHQDLHHDSKKDVKQAPHALGQAHVTPAPTIPITKASPSPTKTNTPRATPASTTTRATPRPTTTSSSTHKVASPPANKKPKGPGASATKQGKTGASSTSNAVQQKTRNLGGNKAKQQPDHDCDHHGAKQGVKKGGKHQ	RALR	DDGK	23
PhsoRXLR138	Phytophthora sojae	scaffold_41	-	199415	199834	ATGCGCACTAGCCTCCTCCTGGCGGTTGCTACGGCCGCACTACTGGCAAACCTCGGGGTTGTTTCGTGTTCGAGCGAGTTCATCCAGACCGAGCACGTGCAGCCGATCTCCGATCAGTCGATCGGCCACAGGCACCTCAGATACACCAAGAGCACGAGTACAGCGGAAGCTGAAGCGGCCGATGAGGAGCGCGGAATCAAAATCACAGACCTAGTGATCCTCGAGAACCTCGCCAAGTTTGACGACTGGGTTGGCGAAGGCAAGACCGCCGAGAAACTCTACAAGGAGCTGGGGCTCAAGCTCTCGTGGAAGATCGCGTACCAGACGAGCAGGTGGAAGCAGTTCTTGTTCGATGAACCGGAGTACTTGCTGTTCCGCAAGTACGTCAAGTACTTGAAG…	MRTSLLLAVATAALLANLGVVSCSSEFIQTEHVQPISDQSIGHRHLRYTKSTSTAEAEAADEERGIKITDLVILENLAKFDDWVGEGKTAEKLYKELGLKLSWKIAYQTSRWKQFLFDEPEYLLFRKYVKYLKLIGREDP	RHLR	DEER	23
PhsoRXLR139	Phytophthora sojae	scaffold_41	-	425835	426431	ATGGTCTTGAGGTCGATGAGGTTGGGCGTGGCCATGGCGCTGCTCTTGGGGCGCGTCTTGCGCGGCGTGGCCGCGGCCGAGCCGAAGTTGGCGGCCGCCGCCGCCAGGTTGGACGACGCGCTGCCGCCCGCGGCGCGCGAGATGGACGGCCGCCGGCTGCGCGGCGTGCTGGAGACCGTGCTGCCGCCCGAGGACGGCCCGCTGATGGACGACTTGCGCCTGCTGCCGCCGCGCACCGCCGCCGTCATGCTCGAGGACGACGGCTTGCGCGACATCATGCGCGCCTCCAACATGTGCGCCATGGTTCAATCACTGCACTGTGTGAGTCGGAGAGTGCGGAAAGCAAGAGTGATGGTCCTCCGGCACCCCTCAAAAAAAGTGTCGGTTGGTGCCTTTTTG…	MVLRSMRLGVAMALLLGRVLRGVAAAEPKLAAAAARLDDALPPAAREMDGRRLRGVLETVLPPEDGPLMDDLRLLPPRTAAVMLEDDGLRDIMRASNMCAMVQSLHCVSRRVRKARVMVLRHPSKKVSVGAFLASRVACLPANSQSRKLKPTATASTLLPSGRSLFLLSGRAQQHGSSPPFSGRISAQTASAASLPRFP	RRLR	DDLR	25
PhsoRXLR140	Phytophthora sojae	scaffold_42	-	404523	405257	ATGCAGCGCATTACCCTGCTAGCCGCCATTACTTTCTGCGCGGTAATCAACGCTGCCGAAGCCGCCGTGCATACCCAAGAAGGTCTCAACTCAAAGATTCCTACTCCCGACAGCGAAAGTACTAGGCTCCTGAGAGCGCACGAGGTGGCAGATAACGGCAAGGATGCCGGTCTCCCTGCAGACGACGAAGAACGAGGGGCTAATGCGGGGTGGGTATCAAGACTCGCCGATATAGACCGAAAGACGTGGAAGATGCGAAAGCTCGACATGAAGCTGGCTGAGAAGACTTGGATCTCGATTGGGTGGGACCCCGTGGAGATATTCAAGTATTTCAATCGCTTCAACGCCTGGGCGAATATTGAAAACAGCAAGAGGACCATCCAGTGGTTCAGGTTCACG…	MQRITLLAAITFCAVINAAEAAVHTQEGLNSKIPTPDSESTRLLRAHEVADNGKDAGLPADDEERGANAGWVSRLADIDRKTWKMRKLDMKLAEKTWISIGWDPVEIFKYFNRFNAWANIENSKRTIQWFRFTKAYRAKKGVGSFPDYEIYHLLRSKVPEEKLALALESLKQIPDVKNLAETVQNYQLKLWVDRKETRTSIAKLLGIPHSPTMVTERGPKDEILSHFSNILLGSEKKLTRSTSIR	RLLR	DDEER	21
PhsoRXLR141	Phytophthora sojae	scaffold_44	+	57606	58025	ATGCGCTTCTGCTTCGTCGTTCTTGTGGCTGCGGTCGCCCTCTTCTCGACCACCAACACTGTGGCTGCTGCCAACACCAAGGTGGAGTCGTCGGATGCTGTTCGTGCGCTCGCTGACCAGAACAACGTGGACGTCGAGCGTCTCCTGCGGATCGTCGAAGAGACCGAGGACGTCGAGGACCGCGCCGTCGGCGCCTCGGTGCTGCAGAAGCTCAAGGACGCGGTCATGAAGATCAAGTTCAGCTCCTGGTACAACGCCAACATGACGCCGACGGAAGTCAACACGATGCTCATCGCGCAGGGCGGCAAGGTGGACTGGGTCGTGGCCACGGCCTACGCGGCGTACTTCCGCAATCTCAAGTACGGCCCGTACGGGATCGACATGGTCAACAGGAAGAAG…	MRFCFVVLVAAVALFSTTNTVAAANTKVESSDAVRALADQNNVDVERLLRIVEETEDVEDRAVGASVLQKLKDAVMKIKFSSWYNANMTPTEVNTMLIAQGGKVDWVVATAYAAYFRNLKYGPYGIDMVNRKKKEEEDTA	RLLR	EDVEDR	23
PhsoRXLR142	Phytophthora sojae	scaffold_44	-	82985	83437	ATGGGCTCTGAGGAACGACTTCCAGTCCTAACCATGCGCTTCTGCTTCGTCGTTCTCGTGGCTGCGGTCGCCCTCTTCTCGACCACCAACACTGTGGCTGCTGCCAACACCAAGGTGGAGTCGTCGGATGCTGTTCGTGCGCTCGCTGACCAGAACAACGTGGACGTCGAGCGTCTCCTGCGGATCGTCGAAGAGACCGAGGACGTCGAGGACCGCGCCGTCGGCGCCTCGGTGCTGCAGAAGCTCAAGGACGCGGTCATGAAGATCAAGTTCAGCTCCTGGTACAACGCCAAGATGACGCCGACGGAAGTCAACACGATGCTCATCGCGCAGGGCGGCAAGGTGGACTGGGTCGTGGCCACGGCCTACGCGGCGTACTTCCGCAATCTCAAGTACGGC…	MGSEERLPVLTMRFCFVVLVAAVALFSTTNTVAAANTKVESSDAVRALADQNNVDVERLLRIVEETEDVEDRAVGASVLQKLKDAVMKIKFSSWYNAKMTPTEVNTMLIAQGGKVDWVVATAYAAYFRNLKYGPYGIDMVNRKKKEEEDTA	RLLR	EDVEDR	34
PhsoRXLR143	Phytophthora sojae	scaffold_44	-	89156	89596	ATGCGCTTCTGCTACTTCGCTCTCGCCGCGGCCGCCACTCTCGTTGCCTGCACCAACGCGGTCTCCGCTGAGACCCAGCTTTCGCAGACGATCCCGGAGCTCGTGGCTCGCACTCTTGCCGATGCCCCGATCAACGATGCCGTGAAGCGGTCTCTGCGTCGCCACGCGACGCTCGACGAGGAGGAGCGTGGTGGGGGAGGATACAACACCAAGATGCTGGTTGACCTTGCGAAGAGCAAGAACAATAAGCTCCCTGGAATCATTGCGAAGCTGTCGAAATCAGGCCAGAAGACGGTCATTAACACGTGGAGGAAGCAGAGTAAGAATTTGGAAAGTGTCTATAAGATGCTGGGAATGAAGAGTATTGCCGACGTGAAGCACCCCAACTACCCGGTCTTC…	MRFCYFALAAAATLVACTNAVSAETQLSQTIPELVARTLADAPINDAVKRSLRRHATLDEEERGGGGYNTKMLVDLAKSKNNKLPGIIAKLSKSGQKTVINTWRKQSKNLESVYKMLGMKSIADVKHPNYPVFQRFEKLAKKQTNIA	RSLR	DEEER	20
PhsoRXLR144	Phytophthora sojae	scaffold_44	-	210116	210385	ATGCGCTTCCACCACTTAGTGCTACCCATCGCAGCTATGCTCGTCGCAAGCGCCCAAGCTGCCCCTACCGCCCACCAGAACCAAGTCCAAGGCGCGATCGACAACAAGCAGTCCGGCCCCCGGTTTCTGAGGGTCGACAAGACTGCAGACGATGAAGAGAGAGCGGGCGAAGTTTACCACCTGAGCAAGAGCGAGAAAAGTATCGCCTTTGTGAAGACATCATCCCACATTTTATTCGACGCGCCGACGCGAACACCGCTACAAAGCTGC	MRFHHLVLPIAAMLVASAQAAPTAHQNQVQGAIDNKQSGPRFLRVDKTADDEERAGEVYHLSKSEKSIAFVKTSSHILFDAPTRTPLQSC	RFLR	DDEER	20
PhsoRXLR145	Phytophthora sojae	scaffold_44	+	337728	338102	ATGCGTCTCCACAACATCGCGTTGGTGATTGCACCCGCTCTCCTAGCAGGTACCGATTCCGCCACATCAACCTCCGAGCAGACCAGACTCGGGGCTGTGATTTCGGCGGAAACCGAACTCTCGACTCGCTCACTTACTGCTGGCGCGGACAAAAGACAGCTTCGTGACCACACACCCGAGCTCGCAGCCGTCGATGAAGAGAGAGATCTGTTCGAGATGGCCAAGTTCTACTACTGGCGCAAGAAGGGCTACCGACCTGGCGATATCTACAAGAGGTTTTTCGACGGGGTGGACCGCAAGACTGTCGAAAACAACCCCAACTACGAGGTCTGGCAAAGGTACAATACTTATTACGAAGAGGAGACGAAAGCCGAG	MRLHNIALVIAPALLAGTDSATSTSEQTRLGAVISAETELSTRSLTAGADKRQLRDHTPELAAVDEERDLFEMAKFYYWRKKGYRPGDIYKRFFDGVDRKTVENNPNYEVWQRYNTYYEEETKAE	RQLR	DEER	20
PhsoRXLR146	Phytophthora sojae	scaffold_44	-	339964	340332	ATGAGGCTTTACGCCGCGATTGCGACCGTGCTGCTTCTCCTCGCGTGCGTCTCCGCGACTGAGAACGACGTGACTCGCTCGCTGACTACTGGACGGAACGGCGGCACCAAGCAACGTCTACTGAGGAGCACGCACGCCGGCGAGGAGAGGGGTGCTGTTTCGACTGTGGGAAACCTGGCCGAAAAGGCGAAGTTCCGATTCTGGAAGCTGATCGGCGACCACCCCGGGGTGATCCACGAGAAGTGGTTTAAGAACATGGACGCAAAAGATATCCTCGCAAGCCCGAAACGCAAAGTCTGGTCCAGGTATGAGGAATGGTACAACAAGAAGACGTGGGACAAAATTAAAGCTGCTGCTAATACTGCTAAC	MRLYAAIATVLLLLACVSATENDVTRSLTTGRNGGTKQRLLRSTHAGEERGAVSTVGNLAEKAKFRFWKLIGDHPGVIHEKWFKNMDAKDILASPKRKVWSRYEEWYNKKTWDKIKAAANTAN	RLLR	EER	19
PhsoRXLR147	Phytophthora sojae	scaffold_44	+	398412	398789	ATGCGTCTGATCCACGTCTTCTTGGTGGTTGTCGCCGCTCTCGTCGCTAGCAGCAATGCTGTTCCTGCTTCCGCAGACATCTCCCAGCTCACCAGCGAGCAGAATAAACGATCTCTCCGAGGCAGGCAGGCGGTGGTCCACAGCGACGGCGAGAAGGAAGAGAGACGCCTCGTGAATGTTGACCTCGCTATCAAGGACGCGGTGAAAGCGACCAACAAGGCGACCGTGTGGAAGGCGCAGTGCGCGGCATGGAAGTTGATGGGCAAGACCCCCACGAAACTGGCCCAGGAATTGAAGATCATGAACAGGGGGCATGTCAAGTGGGAAAAGTTCATGGCTTACCAGAAGTTCTACGGCAAGGGGCCCCTGAGATACCCC	MRLIHVFLVVVAALVASSNAVPASADISQLTSEQNKRSLRGRQAVVHSDGEKEERRLVNVDLAIKDAVKATNKATVWKAQCAAWKLMGKTPTKLAQELKIMNRGHVKWEKFMAYQKFYGKGPLRYP	RSLR	DGEK	20
PhsoRXLR148	Phytophthora sojae	scaffold_44	-	400621	401058	ATGTTGCACTGGAACATGGTGCTCTTGACTCTAACCACCATCCTCTTAGCCGGCAACGCTCAGTCCGCGACAGCTTCCACTCAGCAGACTGCAAATTCCCCAGTGCGTCAATTTCAACCAACGCCTGATACTGTCATCGACGGAAAGAGGTTTCTAAGAGGGACCTCCAAGGAAACGAACGCCGCCGTTGCGGAAGAGCGGTCACCGAATATGGACCTCATCATCAAGGACGCGGCCTCCGAGGTGAAGAAGGCGGTCTTCTGGAAGTTCAAGTTTGCTGTCTGGAAGCATCTCCTCCGCAGAGACACCCACACTGCCCGCCAAAAACTAGGAATGGGAAACATGGGGCGAGAAGTGTACTGGCACAAGAACTACGAGCAGCTGCAAGCGTACCAAGAA…	MLHWNMVLLTLTTILLAGNAQSATASTQQTANSPVRQFQPTPDTVIDGKRFLRGTSKETNAAVAEERSPNMDLIIKDAASEVKKAVFWKFKFAVWKHLLRRDTHTARQKLGMGNMGREVYWHKNYEQLQAYQEFFKKGPLKYPKGS	RFLR	EER	25
PhsoRXLR149	Phytophthora sojae	scaffold_44	-	401904	402179	ATGAAGCAAGCACGCGCAGTCCAACTTGTGCTAGCTGTTACTACAATCATCTCGGTCAGAGATGCGTTGCCGGGCATAGTACAGGATACGCGAGCTACGCGTGTGTCGACAACGATCGCAGACGCGCGTCATGGTGGGAAGCCTGGAAGAAGATTTTTACGAGGCTCTCCCTTGAACGCTGATTCGGAAGAAAGATCCCCAAACGTTGATATTATCGTCAAGGATGCTGCCTCAAAGTTCAAGAAATCCGTACTATGGAAATTTCAATTTGCTGTT	MKQARAVQLVLAVTTIISVRDALPGIVQDTRATRVSTTIADARHGGKPGRRFLRGSPLNADSEERSPNVDIIVKDAASKFKKSVLWKFQFAV	RFLR	EER	22
PhsoRXLR150	Phytophthora sojae	scaffold_44	-	429900	430271	ATGCGTCTTTGCTACCTTCTCCTTCTCGCCGCCGCCACCCTACTCGCAAGCGCCAATGCAGTCCCAGACTCGAAGGTCTCAACGTCAGATGACTCGCTGCGAACGCTCATCGATGACATCCACGTCAGCTCCAAACGTCATTTGAGAGCCGCAGATAACGACGAAGAGCGGGCTGTCCCGATACTAGGCAAACTCACGAGCTACCTCAACCAGAAGACGCTCGACTTATGGCTCTTCCAAGGCAAGGACCCCAAGGAAGTCTTTAGGATCCTGAAGCTGGTCGGTCTGAAGGGCAGAGCGGTCCAGCACAAGAGGTGGAAGTACTACGTCCGGTACCTCAACATGTGGAAAGATGCTCGCAAGAATGCCGCC	MRLCYLLLLAAATLLASANAVPDSKVSTSDDSLRTLIDDIHVSSKRHLRAADNDEERAVPILGKLTSYLNQKTLDLWLFQGKDPKEVFRILKLVGLKGRAVQHKRWKYYVRYLNMWKDARKNAA	RHLR	DEER	20
PhsoRXLR151	Phytophthora sojae	scaffold_44	+	433635	434312	ATGAAGATGCGCTTGCACTTTGTGCTGCTATGGATGGCTGTCGTAACATTCGTCTTAGGTGCTGAAACTTCGGCAAGAGTGGGCGCCGAGCAATCGGCTCCACACGTGGCTGACCAGCTCTCATTAGGTGCTGGCAAACGCGTGGAATACGCGAAAAGGGCTTTGAGAACCGACGCGACGGGCGAGGAGAGAGCTGGGATTCCTGGACTGTCGAAACTCGCGGGCCTCGTGTCGAAGGCCGGTCCTTCTGCCGAGAACCTCGCGAACACTTTGTGGCTGCGTGGGCGGACGGACCCGGCGAAGGTTTTAAAAACCTTAGAAGTTGGGGCGAAGCTCGATGACAACCCAAAAGTTCTTCAATGGCTCAAGTATGTGCAGATGTATCGGACCACGAAGAAT…	MKMRLHFVLLWMAVVTFVLGAETSARVGAEQSAPHVADQLSLGAGKRVEYAKRALRTDATGEERAGIPGLSKLAGLVSKAGPSAENLANTLWLRGRTDPAKVLKTLEVGAKLDDNPKVLQWLKYVQMYRTTKNGYRWHDGEIYVKLLQSSKSEAEVAKLFQSLKTNPELAKLGENLQKAQFGSWIIKDMHPSSILSMLGFTGSIPLNNPRTEIVKKYALEYAIRTV	RALR	EER	20
PhsoRXLR152	Phytophthora sojae	scaffold_44	-	501805	502284	ATGCGAGTTTACAGCGTCTTCCTCCTCGCTGCTTTCGCCTTCCTTGCCGGAAGCAGAGCTCTACCAGCAGCCGCGGTTGGTGATGCCGCAGAGGCTTCAACCTTCACGTTTACTGAACGTCCGCACGGTCGCTCGCTTACAAGTGAGAAGAACGGCGGCGACTACAAGCGAACCCTGAGGAAGCACGAGAAGAGCACGGTGACCGAGGGAGATGATAACTCGGAAGAGAGGTCAATGTGGGATACGCTCGTGAAGAAAGCACAGTTGCAGTATTGGTTCCAGAAGGGGAAGAAGCCGGCATGGGTCCGCGCAAAATTGGGAATTCCGTCGTCAGGAGCCAATCTGGAGAGTCACAAGTACACAAACTCCTGCAGGCCTACGCCAAGGACTACAATGGTT…	MRVYSVFLLAAFAFLAGSRALPAAAVGDAAEASTFTFTERPHGRSLTSEKNGGDYKRTLRKHEKSTVTEGDDNSEERSMWDTLVKKAQLQYWFQKGKKPAWVRAKLGIPSSGANLESHKYTNSCRPTPRTTMVTSTSDSLATKTITLDATRATVNCMNRR	RTLR	EER	20
PhsoRXLR153	Phytophthora sojae	scaffold_49	-	35414	37192	ATGTTGCGCCACGGAGTTTTGCTGCAGATTATCACTGCACTCCTGGCGCAGGCCGACGTTTCCTCGGCGACACCAGCATCTCTACTAACTACAACCGACATCCAACGTTTAGTGCATTCGACCGTCGTTAGCCAGCGAAATCTCCCCACAACGAGGCTGCTGAGGGTTCATAAGCTCTCAAGCCTGGATGACGAAGAAAGAGGCCTCCCCGTGTCCGGTCTCGAAGCAGTCGCCAACTCGGTCAAGTCCACAGTCTCCGTGGAGAAGCTCCGGGAGTGGCTCAAGAGAGGCGAGAGCACGGACGACGTCTTCAAGCTCCTGACGCTCGACAAGGCCGCCGACGACCTCCTGGCCAACCTCAACTTGAACGCCTGGATCAACTACATCAAGCTCTTCAAC…	MLRHGVLLQIITALLAQADVSSATPASLLTTTDIQRLVHSTVVSQRNLPTTRLLRVHKLSSLDDEERGLPVSGLEAVANSVKSTVSVEKLREWLKRGESTDDVFKLLTLDKAADDLLANLNLNAWINYIKLFNEENPTRKVSLIATLTAKYGDDGLAKLIEAAKKVPSTEDIAKRVQAEQLQSWLADMKTTKEVFALLALDKAADDLLASPLLNTWLSYMKLVNEDSTKKTSLLATLTAHYGADGVSKMIESAKRVPSTATMAKRLENEQIRRWIADEMYPIDVFTLLKLDKSGAQLFTQPQVNTWLKFVDDFGKANPNTEKTLFAVLQKRYDEPTLVQMLIKAKNIPSMESVAVRIQAEQTKFWLGVDVETAKEPARVFELLRIKGKDGVALLSNPLF…	RLLR	DDEER	23
PhsoRXLR154	Phytophthora sojae	scaffold_49	+	49683	51461	ATGCGATGCACCGTTGCATGGGCCGTCGCCGCACTCCTGGCGCAGGCCGACGTTTCCTCGGCGACACCAGCATCTCTACTAACTACAACCGACATCCAACGTTTAGTGCATTCGACCGTCGTTAGCCAGCGAAATCTCCCCACAACGAGGCTGCTGAGGGTTCATAAGCTCTCAAGCCTGGATGACGAAGAAAGAGGCCTCCCCGTGTCCGGTCTCGAAGCAGTCGCCAACTCGGTCAAGTCCACAGTCTCCGTGGAGAAGCTCCGGGAGTGGCTCAAGAGAGGCGAGAGCACGGACGACGTCTTCAAGCTCCTGACGCTCGACAAGGCCGCCGACGACCTCCTGGCCAACCTCAACTTGAACGCCTGGATCAACTACATCAAGCTCTTCAACGAAGAA…	MRCTVAWAVAALLAQADVSSATPASLLTTTDIQRLVHSTVVSQRNLPTTRLLRVHKLSSLDDEERGLPVSGLEAVANSVKSTVSVEKLREWLKRGESTDDVFKLLTLDKAADDLLANLNLNAWINYIKLFNEENPTQKVSLIATLTAKYGDDGLAKLIEAAKKVPSTEDIAKRVQAEQLQSWLADMKTTKEVFALLALDKAADDLLASPLLNTWLSYMKLVNEDSTKKTSLLATLTAHYGADGVSKMIESAKRVPSTATMAKRLENEQIRRWIADEMYPIDVFTLLKLDKSGAQLFTQPQVNTWLKFVDDFGKANPNTEKTLFAVLQKRYDEPTLVQMLIKAKNIPSMESVAVRIQAEQTKFWLGVDVETAKEPARVFELLRLNFMYDGPTLFSSPQFN…	RLLR	DDEER	21
PhsoRXLR155	Phytophthora sojae	scaffold_49	-	69520	70176	ATGCGTACACAGTGCATTGTGCTGCTGGTCCTCATACTTTGCTATGCGGGGACCAACACTGCCGAGGCCCTACCGCACGCTGACAAGGTCGAGATCTCTTCTATGCCAAACAGGCATCTCCGATCGCATGAGCCTGTAGCTGACGAAGAGAGAGGGGGTCATGGGCTGTGGGTGTCGAGACTTGCTGAGTTGGACCAAAGCTTGTGGAAGTTGCAGAAGCTGGGCATGGCTGGCGGGGTGAAAGTCTGGCTGCATTTTGGTAAGGACCTGGTGTACATGTTCAACTATATGCACAAATTCAACACGTGGCAAAAGGTCGGCTACAGCAAGCGGGCGCTCATCTGGTTCAGATTTACCAAGGCGTTCAGGGCCAAGAATGGAGCTGATAGCTTCACCGAT…	MRTQCIVLLVLILCYAGTNTAEALPHADKVEISSMPNRHLRSHEPVADEERGGHGLWVSRLAELDQSLWKLQKLGMAGGVKVWLHFGKDLVYMFNYMHKFNTWQKVGYSKRALIWFRFTKAFRAKNGADSFTDYQIYKLLSREVPDEKLALVFESLKQIDDLKSLGETMQKYQFMLWIDDGASPASIRKLLGMRPSSAVTSERGPRDDIIDAFTKLYNN	RHLR	DEER	23
PhsoRXLR156	Phytophthora sojae	scaffold_49	+	273842	275017	ATGCGTCCCGAATCGATCGTACTGCTAGCAGCGGCTGCTCTCCTGGTGTGTGCCGATGGCGCCTCCGCCAAATCGGTGGCTGTCGACTTCCCAGTCACAATCCACGATAGCCAAGACGCCATTCCCACCAAAAGGTTGCTAAGGAGTTCAGAGGACAGTGAAGAGAGGGTCGGCTTTGATACACTTACGGGCCTGGCCAAGGCGGGCGCGTCGAAGGTCACGGGCACCACCGTGCTGGATACGTGGCTGTTCCACAACGTGAATGGGGTCCAAGTTTTGGCGAAGTTGCAGCTCGGTGACGACATCGCGGCTGCGCTGACGAGCTCCAAGCTGAAAACGTTGCGCAAGTACATCGCCATGTACAACAACAAGCACACGAACACCCCGACTTCTTTGATC…	MRPESIVLLAAAALLVCADGASAKSVAVDFPVTIHDSQDAIPTKRLLRSSEDSEERVGFDTLTGLAKAGASKVTGTTVLDTWLFHNVNGVQVLAKLQLGDDIAAALTSSKLKTLRKYIAMYNNKHTNTPTSLIETLTAHYGDDVVAKALAVAQKQPNTEALATQLRKNQMAIWMRKDRTGVDIFKLLSSGDDGYFTLTNLEILDDYIKLFNREKSAHETLLATLTTGIGSERRLAELLVVAKANPTTREKALELQSALFDKWLARKLRPETILRGLKLDDNVENALTNRNLQTLINYISVFNKNNPTSEATLIGTLIAHYGDDVVATALLSVKKVAGTKDMATVLQIQQLGRWFKSGKSVDVPRRFVRSHCKPKVGGAGRLRQAVQPGEICG	RLLR	EDSEER	23
PhsoRXLR157	Phytophthora sojae	scaffold_50	-	348304	348546	ATGAGGCTCTACACTGTGCTCGCGACGGCATTCTTTCTTCTTGCACTCGTCAACGTTGTTGCTGCGAACGCGGCTGGAGTTTCATCCGATACCACTCGATTGGCGGGGGAGAACAGCGTGGACAAGCGCCACCTCCGGAACCAGGAAACCTACGAGGATGGAGACGAACGCAAGGACGAGGAGAGAGGGTTCGTACGATTCTGGATCTGGGAAGGCAGCCTGGGGCTGTTTACCAGAAGTATC	MRLYTVLATAFFLLALVNVVAANAAGVSSDTTRLAGENSVDKRHLRNQETYEDGDERKDEERGFVRFWIWEGSLGLFTRSI	RHLR	EDGDER	22
PhsoRXLR158	Phytophthora sojae	scaffold_50	+	356789	357091	ATGCGGCTTTCCAGTGTCGTTCTCGCGACTATCGTCACTCTCCTTGCTAGCACCAATGCTGTCGAGGTCAAGAACTCCATCGACTCGCTGAACGTGGCAGGCCCCGCCGTCGGAGAGCAGAGGTTTCTGCGAGTTCACAAAGGTCACGCGTCGACGCAGAACAAGGAGCTAGCGCTAACGGAGGAACGCGCGATGCTGACGGCGGTGACCAAGGTGAAGGACAAACTCTTCAAGCTCAAGATGAAAATCGCCATGCCAAGCATCAAGAAGCTTCTGGAGGGTGTTGTCAAGGACATCCTCAAG	MRLSSVVLATIVTLLASTNAVEVKNSIDSLNVAGPAVGEQRFLRVHKGHASTQNKELALTEERAMLTAVTKVKDKLFKLKMKIAMPSIKKLLEGVVKDILK	RFLR	EER	20
PhsoRXLR159	Phytophthora sojae	scaffold_53	-	91513	91857	ATGCGATTCGGCCACCTCTTGCTGGTTGGTGGCAGCGCTCTCCTCGCTGTCAGCTGTGACGCCACAGCGGCGTCGACTGCGAACCAAGTCCCAAGCTCTCGCCGTCTGAGGACCGAGGTGAAGAAGCTGCCCGCGAGCTATATCCAGGGGCTCATGCACAACGACGACCAGCTCAAGACGGCACTCAACGCCTGGAAACAGGGCAAAGTGACCACCAAAGGCCTTGCCGAGTCGCTGGATCTGAGCCAGAACAAGATCAAGTGGATCCGCAGGATTCGCAACCGCAAGAAGATCGACGAGGAGATCCTGCTGCAGATGTTCCGCGCTCGCATGGGCCAGTCGCCG	MRFGHLLLVGGSALLAVSCDATAASTANQVPSSRRLRTEVKKLPASYIQGLMHNDDQLKTALNAWKQGKVTTKGLAESLDLSQNKIKWIRRIRNRKKIDEEILLQMFRARMGQSP	RRLR	DDQLK	21
PhsoRXLR160	Phytophthora sojae	scaffold_53	-	207957	208538	ATGCGCGCAAGCTACGTGTTGCTGGCGGTCGCAGCTCTTCTATCAGCTTGTGACGCTACAGCTGACACGAAGACACAGGCAGGCACGACCCACAACGAACTTCTGAACAGGCGAGCACTGCGACTTCATGGAGCGACAACGGAGACAAGAGCAAGCGAGGACGATGAAGAGCGCATATTCAGCGTTTCAAAGATCATTGGCTTGAAGAAGGCGTCTGAAAGCGCCCCAGCTGTGGAGAAGGCGCTCAAAAAGGTCGTGAGCTTGGAGAAGACCCCCGCTCTCCATTCGAACCTCTTCCTGGCCGACGACATCGAGAGGATGACGCGCGACAAGAATTTCAAGATCGACAGGTGGGAGCAGTGGTACGTGGAGAAGCTCAGCCTCGGGGACATCCGGAAG…	MRASYVLLAVAALLSACDATADTKTQAGTTHNELLNRRALRLHGATTETRASEDDEERIFSVSKIIGLKKASESAPAVEKALKKVVSLEKTPALHSNLFLADDIERMTRDKNFKIDRWEQWYVEKLSLGDIRKELNKLGLKNNPDYKKLLVDYINVYKARVDELLFPAVEKAEKAGKKIQFGTNSETTKRRSTR	RALR	EDDEER	19
PhsoRXLR161	Phytophthora sojae	scaffold_53	+	223522	224010	ATGCGCCTGGGTCGTGGCGTACTGCTAGTCGCGACGATCTCCCTTCTTTCAAGCAGCAACGCCGTTCCAGCCACAACCGGCAAGAGTAAGGGGCTGAAATTGCAAGGCGACAGCAGCGACAAGCGCTATCTGCGAGTACACAAGGCCATCAGCACCACGAGGGACGAAGAGGAGCGAACGTTCGACTTGAAAAAAAAGACTCCCAACGATTTCGCCAGAAAGATCCTGAACAAAATGACGCAGGACGACGTGTACAAGCTCGAGATGTTTGCGAAGTGGCAGCAGCACGGACTCAGCAATGGGGAGGTCGCGTTGAAACTGAATGTGCCTTACGGCGACAAGTACCTGCCGCTTCTCTTAGAGTACTTGAACCATATTCAGCCGACAGTTTCCGGGGTG…	MRLGRGVLLVATISLLSSSNAVPATTGKSKGLKLQGDSSDKRYLRVHKAISTTRDEEERTFDLKKKTPNDFARKILNKMTQDDVYKLEMFAKWQQHGLSNGEVALKLNVPYGDKYLPLLLEYLNHIQPTVSGVAKKPRIRFGGVDVRYFHDDETLQWLRHFGR	RYLR	DEEER	21
PhsoRXLR162	Phytophthora sojae	scaffold_53	+	348891	349634	ATGCACGTGGCCCAAGCCTTGCTCGCGATCACTGTCATACTCCTCGCAAGCAGCGCAGTTCTCGTAGATGCCAGGAAGCCTCAGGTTTCGACGGAGATTTCGATCAATGGCCAGCCCTGGAATTATGTAGCTGGGCCCACCAAAGCAAGGGCGCTGAGAGCCACCAGCGTGATAAATACCGATGATTCTGCTTTGTCTACCAGCGAAGAACGCTCCTTCTTCTCCGATCTCTTCAAAAAAATCAATGTGCGGTGGTGGCTCGAGACCGGAAAGTCGGAAAAAGACGTCATGAAGGCGCTCAAGCTCGACACGCTCTCGGGAGCGGCTCTCACGTCCAACTACAAATACTTCCAGAAGTTCGTGACTAAGGCGGAATTCAACAGACTTAACAAGTGGCTG…	MHVAQALLAITVILLASSAVLVDARKPQVSTEISINGQPWNYVAGPTKARALRATSVINTDDSALSTSEERSFFSDLFKKINVRWWLETGKSEKDVMKALKLDTLSGAALTSNYKYFQKFVTKAEFNRLNKWLTRDVSTFQAWKNLGLHKLDENQLVNAPGLATYKRYVKMYDDDVILQLGAYKVPSMTSVGSPAEMAVKTRLWAQSKRSVDYVKKVLSLEGLSDSAMKSHENYKYFKQFLDARKSVN	RALR	EER	24
PhsoRXLR163	Phytophthora sojae	scaffold_54	-	122678	122947	ATGAAGGCAGCGTTCCTTACACTTTTCGTTGTCTTCATCTTCGTCGCCGGTGCTGAGCCCCGCGTCGGTCAAGATACTTTAGTGAAGCCGCCCCGATCTCCCGATGGTGACAAGGCGACGCTGAGGCTCTTGAGGTCTGATGAGGAGGTTACGGATGAGGTGATCACCGGAGATGACGAAGAGCGGGTTAATGTCCCCGGGTTATCGGCCATTTTGGACAAGATCTCCTCAACTACAAAACACCTGGCGAACAAGTTCAAGCCGGCGAAC	MKAAFLTLFVVFIFVAGAEPRVGQDTLVKPPRSPDGDKATLRLLRSDEEVTDEVITGDDEERVNVPGLSAILDKISSTTKHLANKFKPAN	RLLR	DDEER	18
PhsoRXLR164	Phytophthora sojae	scaffold_54	+	213417	214562	ATGCGCGGTCCATTCGTCGCGCTGCTGGTCCTCAGCATTGCCTTCATTGCCACTACTGGCGTTGTTGCGTCTGCCAGGAACCGTGCACCCGGGAAGCTGTTAACGGCAAGGCTGTTGAGATCGCTCAAGGACGCAGAGGTGTATGGCGTCCAAGAAGAGAGAACGGGGCTGTCGGCTGTTGCCGAGAAGACTAGTGCATCTTTGAAGAAGCTGAAAAACAAGGTACTCGCTTTGGGTAAAAAGACGAAGCAAACCAAGAAGCTCGAGAACATCAAGATGCTTGAGAAGAACAAGAGGCTTGCGACTATCAAGAAGCTCGAGAATTACAAGAATCTCGAGAACGCCAAGAAACTCGAGATTGCCAAGACGCTTGAGAACAACAAGATGCTTGAGAATACC…	MRGPFVALLVLSIAFIATTGVVASARNRAPGKLLTARLLRSLKDAEVYGVQEERTGLSAVAEKTSASLKKLKNKVLALGKKTKQTKKLENIKMLEKNKRLATIKKLENYKNLENAKKLEIAKTLENNKMLENTDDFLRWVKDLGVKNGIAPDRLALNAVETLIRERKISVEKLTDMSIRLHSVPDEKAFAESMQAWLSGRFSSSHAPLIKAWAESRVKPEKIYKLLGVDTIESTHGPLRQWLAYIQKLDDSAYYRQALSLLKEKEPSDLKLATVFQSLKRPELEPVAKNLQTELFDRMMARNVKPSDLNKLHNGHTILENEAIRLSLAKTMKYFKEAPYYHSLKTYTLQYAEAKGADLKKVKALFESNKPQDALKEAVAKVA	RLLR	EER	23
PhsoRXLR165	Phytophthora sojae	scaffold_54	-	227122	227466	ATGGCTGCCCAACGATTTGTGCTGCTACTGGCTGCTGCCATCCTCCTCGTGGGTAATGCTGCTGCCACACTCAACGGAGTCAGCCAAGCCGTCAGCATCCCTGCAGACGAGAAGCAGTCGGCGCATCGACTGTTGAGGTCTCACAAGTCTGGGAACGTAGCCGACGAAGAAGAAGAAAGATCTTTCGGCAGCGCGAAGGATCCAGACGCGGTGTCCACGAAGCTGGGATTGGCGAGCGTTCGAGGACTGGCTGACAACTTGGACGTCGGACAAAAGTGGTTCAAGGCGATTTTGAAGTTCAGGGCCCCGAAGAAGGCAAGCATGTACTTCCCGGACGAGTACATT	MAAQRFVLLLAAAILLVGNAAATLNGVSQAVSIPADEKQSAHRLLRSHKSGNVADEEEERSFGSAKDPDAVSTKLGLASVRGLADNLDVGQKWFKAILKFRAPKKASMYFPDEYI	RLLR	DEEEER	22
PhsoRXLR166	Phytophthora sojae	scaffold_55	+	6456	6845	ATGCATCTGAGCTACGTCCTGTTAATGGTTGCGGCCACTCTCCTCGCCAGCAACGAGCTTGTGTCGGCGGCTTCTGCTTCTTCAGAGCTCGTCGCCTCGAACGCGAGGGCCTTGAGAAGCCACAAAACCCCGAGCGTGCTCGCTGCTGGCGACGAAGAGAGGGCGGCCGAAGAGCGCGCGGCGGAGGAGAAGAATCTCGACGCCAAGATCCTCGCCAAGATCCTCAGCGACCACGCGTACGCCAAGCAGGTCTTCCGCAGCTGGCTGCAGAACGGTCAGACCAAGGAGGACATCGAGAACCGACTGGAGACGCAGGGCCTGCTCACCAAGTACGGCAGCGTCGTCACCCAGTACGGCAAATACCTGGAGGTCCTCGAAGGCAAAGCCGCC	MHLSYVLLMVAATLLASNELVSAASASSELVASNARALRSHKTPSVLAAGDEERAAEERAAEEKNLDAKILAKILSDHAYAKQVFRSWLQNGQTKEDIENRLETQGLLTKYGSVVTQYGKYLEVLEGKAA	RALR	DEER	23
PhsoRXLR167	Phytophthora sojae	scaffold_55	-	239303	239635	ATGCGATTGACCGAGTTTTCTTTGCTCCTAGTGGCCATTTTAATGGCGTGCTGCGCCACCCTCGCCAGCTCGACCAATGCAATCACAGCACTGGGATCCCGCCCCAACATTGCGCCCGCGGGTGCGGGTGGCAGCGTGCAGCGTTCCCTGAGACGAAGCAATTCAACGGTCCGCATCGAAGGTGACACGGACGAAGAGAGGGGTGTGTGGACACGACTGAAGGGCATGGCCAAGAAACTTTCCTTCGGTAGCAAGCGACTCCAGAAAAGCTCCAGTGCTCTCAAGACTTCCGAAAATGCGATCGTCCAGCAGGCGGAGGCAGTGCTGATGCGT	MRLTEFSLLLVAILMACCATLASSTNAITALGSRPNIAPAGAGGSVQRSLRRSNSTVRIEGDTDEERGVWTRLKGMAKKLSFGSKRLQKSSSALKTSENAIVQQAEAVLMR	RSLR	DEER	22
PhsoRXLR168	Phytophthora sojae	scaffold_55	-	259175	259675	ATGCGCGTGTGCTTCGTTCTACTAGCGGCCGCGGCCACCCTCCTCGCAAGTAACGAAGTTACCGCGGTTTCAAGTCACGCGGGTTTGTCAAAAATGACTGCGAAGGAAGAGACCCAGACGATCGACGCTGCAGCGATGGCTGCCACCGGACACAGGCACTTGAGGTCTCACGAAGCTGCGGGCGAAGAGAGAGCATCGGTGCCTGTCAACGCGATATCGTTCAAAGACCTTTTGAAAGTGGAAGACCTAGTCGACCCGACGAAGCTCCGGGCTGCTCTACAGAAATCAGCGGAAGCCTCGAAGATCCGATTGGCTATGTTCGACGAAATGTTTGGCAACGCAGATATCAAAAGGGAGGTGTTAGCCCGCCTCAACAAGCTCGATGACTTCAAGCCTCTC…	MRVCFVLLAAAATLLASNEVTAVSSHAGLSKMTAKEETQTIDAAAMAATGHRHLRSHEAAGEERASVPVNAISFKDLLKVEDLVDPTKLRAALQKSAEASKIRLAMFDEMFGNADIKREVLARLNKLDDFKPLKSAWTVYILKKGVEYERQQEKAVAAAAAARRRGN	RHLR	EER	22
PhsoRXLR169	Phytophthora sojae	scaffold_55	-	405097	405426	ATGAGTGCCAATATAAATCGAGCTACGAGTTCAATCATACTGTTGGCTGTCCTCCTCCTTTGCGTATGCGTTGGAGTGGACGCGGCGTGCTCGAAGGTGGTTGCGATCGAGCACAGCACTCTTTTTGGAGGTCAAGGTGGTCAAGATGGCGGTCACGTTAACCGGCACCTCAGAGCTGGTGTGAAGAAGTACGGGGATCGAGACGACCGCGACGAGGAGAGAGCGATTGGGTCCACTACAGACTGGCTGGTTGCGAGTACCAAGAAGTTGTGGGGGAAACGAAGCCAAGTCGCCAGCAGACCGAGACGGCAGACGACCTTTTTGCCATTC	MSANINRATSSIILLAVLLLCVCVGVDAACSKVVAIEHSTLFGGQGGQDGGHVNRHLRAGVKKYGDRDDRDEERAIGSTTDWLVASTKKLWGKRSQVASRPRRQTTFLPF	RHLR	DDR	28
PhsoRXLR170	Phytophthora sojae	scaffold_55	-	410874	411281	ATGAGTAAGATCTACCGAGGTTCGAGTTCTAGCGTGTTGCTGGCCTTCCTCATTCTTTTCGCATCGGTCGGCGCTTTGCCGGTGGATACTACTGGTACGAAACACGCGAAGGTGCTTGCAGCAGGGCACCATTTCCTCTTTGAAGGTCCAAGTGTCCAGGATGATGGCCACATCAACCGGCGACTCAGGGCCCGTGAGGAAAGAGGGGTTATTGACCAACTTGTTGCGAGCACCAAGAAGTTATGGGGAAAAGTGAAGCCGGATCAGCAACAGAAGGCCGACAAGCTGTTCGCAAGTTTGAAGACCCAGAAACATACCTCAGACTGTTTCAAGAACCCTCTGTTCCAAAACTGGGTAGGAACCGTCGACAAGCTCCTTGCAGCGCGGACCAAGAAATTC…	MSKIYRGSSSSVLLAFLILFASVGALPVDTTGTKHAKVLAAGHHFLFEGPSVQDDGHINRRLRAREERGVIDQLVASTKKLWGKVKPDQQQKADKLFASLKTQKHTSDCFKNPLFQNWVGTVDKLLAARTKKFSQK	RRLR	EER	25
PhsoRXLR171	Phytophthora sojae	scaffold_56	-	275154	275699	ATGGCTTCCAAGACCAAGTCGACTTGGTCGGTGGCTCGAGTCATATTCTTGGCTGCGGTCATCGCGCTGGTATTTGCCGGTGCGAGTTCGCCGAAGAAGACCGTCCTCGGCTCAGAAACCTCGCAGTATTCGCTCAGTACCGAGCCAAGCGATGACCGAATGCATCGCCGTTTGAGAAAGCGCACAATCCGGGAGGACGACGACAATTCCGAAGACAGGGGGCTCGATAGAGTTGTCAGCTTTCTAGACAAGTTCTCCAAGAAGCCGAGCAAACAACCCGAAGTGGACAGGCTCTTTAAATGGTTCAACCTGGCCGACCACTCCAATCTGTTGGAGACCAAGCCGTTTCCAGATTGGGCCGGCTTAGTTACCGACATGTACAAGAAGAACCCTGAGGCG…	MASKTKSTWSVARVIFLAAVIALVFAGASSPKKTVLGSETSQYSLSTEPSDDRMHRRLRKRTIREDDDNSEDRGLDRVVSFLDKFSKKPSKQPEVDRLFKWFNLADHSNLLETKPFPDWAGLVTDMYKKNPEASEMVIASTLTTKLGDNSLAKMIIQAKKATSTQSSRSWAAKLEEAQLKNW	RRLR	EDR	28
PhsoRXLR172	Phytophthora sojae	scaffold_56	-	318504	318806	ATGGTTCTCCCCTCCGTCGTGCGTCTGTGCCGCATCGCGCTAGTGGCGCTCATCGTTCTGTTAGCATTCGTCAATGCCCTACCAGTGGCCGCACACTCGAAGAGACTGGGCGTTAGCCCGAGGGCTTCTCTCGACTTCAAGTCAGGCTACGAGCAAACTAAACGGCACCTGAGGACTCACAAGAAATCGAGGGAAGATGAAGCCAGGCCTTTAATGTTGACATCCCCGTCATCTCGAAGCTTGCCGAAAAAGTGTCGAAGAAACCAAAGACTGAGGATGAAGCGCTTCAACCCTTCACCAAAA	MVLPSVVRLCRIALVALIVLLAFVNALPVAAHSKRLGVSPRASLDFKSGYEQTKRHLRTHKKSREDEARPLMLTSPSSRSLPKKCRRNQRLRMKRFNPSPK	RHLR	EDEAR	26
PhsoRXLR173	Phytophthora sojae	scaffold_56	-	325194	326291	ATGAGTCTTGGTCGCGTCACATTGGTCGCCATTGTCATTCTTTCAACTTTGGTCAATGCCTTACCTGCGGTCATGCCTTCTGAGCGGGACAGTGCCAGTTCTAGCATAACTCCCCAACGCGCTCTCGACCTCAACGGCCAAACTACGCGGCACTTGAGAGCACGCAGGCAGACAACCGACGGCGAAGACAGAGCGTTTGATGCGAAGATCCCCCTCATTTCCAAGCTGACATCAAAGAACCCGAGCAGCGAAGAGGAAGTACTCCAGCTGTTCAACAAGCTGAAGCTTTTTAATCAGAAGACCAATCTTTTGGAAACCCCGCAGTTCCAGAAGTGGACAACCACCGTCTCCAAAGGCTACAAGACGAACTCGGAGGCGGCTGACATGGCGATCGCCTCG…	MSLGRVTLVAIVILSTLVNALPAVMPSERDSASSSITPQRALDLNGQTTRHLRARRQTTDGEDRAFDAKIPLISKLTSKNPSSEEEVLQLFNKLKLFNQKTNLLETPQFQKWTTTVSKGYKTNSEAADMAIASTLSMQHGDDVLAKMTTEAKQLSSTKDVAARLEEAQINNWLARKQPAGQVFGALKLDEEMHSIMRNLLLSTWVTYVERTEGNPYKLLLEKMKAQKFGDDTIVTMLGSAKQNPATSPIAEKVENVLFDSWKGQSADDVFKLLKLDGRGTHLFNQPKLNTWVSYVTKLEGKHADEEMYKILRASYDDGELALLLAGAKNQLMSKVAARLEGVQQKIWLSERKTAKTSFTTLKLNTK	RHLR	EDR	20
PhsoRXLR174	Phytophthora sojae	scaffold_56	-	364209	364511	ATGGTTCTCCCCTCCGTCGTGCGTCTGTGCCGCATCGCGCTAGTGGCGCTCATCGTTCTGTTAGCATTCGTCAATGCCCTACCAGTGGCCGCACACTCGAAGAGACTGGGCGTTAGCCCGAGGGCTTCTCTCGACTTCAAGTCAGGCTACGAGCAAACTAAACGGCACCTGAGGACTCACAAGAAATCGAGGGAAGATGAAGCCAGGCCTTTAATGTTGACATCCCCGTCATCTCGAAGCTTGCCGAAAAAGTGTCGAAGAAACCAAAGACTGAGGATGAAGCGCTTCAACCCTTCACCAAAA	MVLPSVVRLCRIALVALIVLLAFVNALPVAAHSKRLGVSPRASLDFKSGYEQTKRHLRTHKKSREDEARPLMLTSPSSRSLPKKCRRNQRLRMKRFNPSPK	RHLR	EDEAR	26
PhsoRXLR175	Phytophthora sojae	scaffold_59	+	85298	85621	ATGAGGGTCTCTGTTTTTCAGGCTGCCACGCACGTTCTTGAGCTCGTTGACCTCGCCCTTCTTCTTGTCCGTGAAGTAGCTGGGGTTGCTGCCGCCCGCCGGACGCTGCGCGCCTGGGGCGCCACCGGGTCCTGGGGGCGCCATGCCTCCGGGAGGAGGACCCTGCGACGGGTAGGATGGGTTCATGCTGCCCATGGACGGGAACATGCTGGAGCTGCTAGGGGCGAGGAGCTTGACCGGGACAACAGCGACTATGGGCGGGGCTACGCGGCGGATCCTCCACACCGACGAGGGCACGATTTGAGCAGCATACTGAAAGCAAGG	MRVSVFQAATHVLELVDLALLLVREVAGVAAARRTLRAWGATGSWGRHASGRRTLRRVGWVHAAHGREHAGAARGEELDRDNSDYGRGYAADPPHRRGHDLSSILKAR	RTLR	EELDR	31
PhsoRXLR176	Phytophthora sojae	scaffold_60	-	179786	180199	ATGTGTCTATCTTTTGTGCTTTCTCTTGTCGTGGCCATTGGCTACGTCGTGACCTGCAACGCAACTGAGTACTCCGACGAAACCAATATCTCCATGGTGGAATCTCCAGATCTCGTCCGTCGCTCGCTCAGGAACGGCGACATTGCCGGTGGAAGATTTCTTCGAGCTCATGAAGAGGACGATGCGGGGGAGCGGACCTTCAGCGTGACTGAGCTGTGGAACAAGGCGGGGGCCAAAAAGTTGGCCAAGGCGATTCTGAAGGACCCTTCAAAGGAGCAGAAAGCGTACGAGAAGTGGGATACGAACGGGTACACCCTGCAGAAGATCAAGGACTGGTTGGCAATCGCGGACCCCAAGCAGAAGGGGAAGTACGACCGTATCTACAACGGATACGCCTTT…	MCLSFVLSLVVAIGYVVTCNATEYSDETNISMVESPDLVRRSLRNGDIAGGRFLRAHEEDDAGERTFSVTELWNKAGAKKLAKAILKDPSKEQKAYEKWDTNGYTLQKIKDWLAIADPKQKGKYDRIYNGYAFHLYQN	RSLR	DDAGER	21
PhsoRXLR177	Phytophthora sojae	scaffold_60	+	235337	235702	ATGCGCCTTACTTCCATCCTTGTGCTGGTGATCGCCGCCACTTTCCATACCACCGGCACTGCGCTCACGTTGACCAAGGATTCCAAAGCCGGGATTGCCAACGGAGATTCGCCCGCTAGTGGCGACTTCATCGACGCGAACAGCGCTCGGCTACTGCGTCGGGTCGAAAAAGATAAAGTCGATTACGAGCAAGACGAACAGAGGAGCTTTGGAGCCCTCAAGGATGCAGTGAAGAAGCTGAATCCCGTCACTGCTGTGAAGAAATTTTTTAAACAGAGGGCTAAACGGAAGAAAGTGATCCAGACCGCGAGGGATGCCGATAACAACTTGGCGTGGGCGATGAAGGAGGTTTATAAGGCGGCCAAC	MRLTSILVLVIAATFHTTGTALTLTKDSKAGIANGDSPASGDFIDANSARLLRRVEKDKVDYEQDEQRSFGALKDAVKKLNPVTAVKKFFKQRAKRKKVIQTARDADNNLAWAMKEVYKAAN	RLLR	EKDK	21
PhsoRXLR178	Phytophthora sojae	scaffold_60	-	358196	358867	ATGCAGTTCGGGTTCATCCTACTCGTTCTTGTGGCAGTTCTGCATGGCAGCAGCAATGTTGTCTCAGCCTCCATCAGCGCGGACGCCACGCTGGGCCGGGTCGGCGTCGCTTCGGTTGGTGGCAAGGGTGCCAGATCCTTGAGGACCAGCGAGATTGGTGCTCACGGATACGGTACATCAGGCGATGAAGAGAGAGCGGGCAACGCCGTGTATGAAAAAGCTTTCGCATTTATCGCTCGGGTGTTTGGATCGGGGAAGCCGGCTGAGTCTACTACTACGTCGGGTGTGACCAAAACGGTTGCATCAGCTCCGACATTGGAAGCACTGAAAGCTGAAGGTGAAGCGATGGAGAAGCTGATCAGGTCGAGACCAGAGTCTAAAATGGATACCGCTTTTGGT…	MQFGFILLVLVAVLHGSSNVVSASISADATLGRVGVASVGGKGARSLRTSEIGAHGYGTSGDEERAGNAVYEKAFAFIARVFGSGKPAESTTTSGVTKTVASAPTLEALKAEGEAMEKLIRSRPESKMDTAFGISVRNAEKKLNLNQFKYMDERGATPDDVFTFQKLKPEVASAMRSKELVDKLDDVRYGQYVMWFRYFKYYKQAHKKWTSELATPILKKPAAA	RSLR	DEER	23
PhsoRXLR179	Phytophthora sojae	scaffold_63	-	340761	341144	ATGCGTGCGATCTACGTCTTCTTCGCAATTCTGGCGACAATTCTGGCCCTGTGTGATGCCTCGAAGATCGACACCCTCCGATCTCTGCGAAGCCGCCAACATACGGGAGATTTTGCAGCTGCCACTGAAAATGACGAAAGAGCGTTTAGCTTCAAGAGCATCTTCGGCGCCAAGAAAGCGAAGATCCCAGACGACTTCGCCGTCGACAAACTGAAGCTCATGCTGAGGAGCAAGACACTCAAGAACAACATGTTTCAGGTCTGGGACGGCAAGTATTCTGTCGGCCAGATTAGAGCGTGGCTCAAGCTGGACAAGAGCCCAGGATACACGAAGCTGTTGTTGTCGTATCTCAACGACTTTAAGCGTTCGACGGGGCTTCGCAAA	MRAIYVFFAILATILALCDASKIDTLRSLRSRQHTGDFAAATENDERAFSFKSIFGAKKAKIPDDFAVDKLKLMLRSKTLKNNMFQVWDGKYSVGQIRAWLKLDKSPGYTKLLLSYLNDFKRSTGLRK	RSLR	DER	20
PhsoRXLR180	Phytophthora sojae	scaffold_64	-	320993	321811	ATGCGTCTTAGCTATTTCCTGCTCGCGACTGTGGTGGCCCTCGCCGCCACTCCCGTCTCGGCGGCCTCCGATCTGACCACGACGGACTCGGGCAAGCGATTCCTGCGCAGCACCGAGTCGAACCAAGAGACGGAAGCCTTGGACTCGGCGGATGAAGAACGACGGGTCAACCCGTTTCCCAACCTCAAGCTCAAGATTCCAGAGATAAAACTCGACAAGCTCAAGGTTCCATTTACGAAGAAGGCCCCTGTGACCGCCTACTCGCACCCGCTGCTCCGTCCGCTGGACGAGGTCCTGGCTTCGATTAAGCCGCCTCAGCTCAACAAGATGGGTCAGAACCTGCAGAGACAAATGGACGAGAACATCATCGCCAAGAGCTTCGTCAACCAGTTCATCGAC…	MRLSYFLLATVVALAATPVSAASDLTTTDSGKRFLRSTESNQETEALDSADEERRVNPFPNLKLKIPEIKLDKLKVPFTKKAPVTAYSHPLLRPLDEVLASIKPPQLNKMGQNLQRQMDENIIAKSFVNQFIDEQWPLQTLKQNMGITRKTPKDSEQYLAYILLIQVRSYNNVQAKTGWATKSLKWKRSVDKVVPTLKAEDARKFGKDLQAKLESNPLAKAFAEQHRGQDWSMPLLVKQLGITTETPKYADEYVALWLLRDVQAWNKVGKFKI	RFLR	DEER	21
PhsoRXLR181	Phytophthora sojae	scaffold_65	-	51794	52216	ATGCGGGTTTCCTTCTGTCTCCTCATTGTGCTGGCCACTCTTCTGGCGTGCAGTGAGACGGTTGCAGCGGCCAAGAAGCACCCGAAGTCACGTGATGAACACGAGGAAACTGTCCGCGACAAAAACAAGCGATTTCTGAGATTGACCTCCGAGGAAGACACGGACAATGTCACCCCGGGCGCTGAGGACGACGAAGAAGAGAGAGACCTCATCATCCCGACCATCGACCGACCGAAGTACCATCGTTGGTTTCACGCCCACATGACTCCGTACGATGTCAAGCAAGTGCTGGGTCTGACGGGTCTGAGGCCTCTGGTGAAGCCCATCAAGCGACGCGTCTACAAGGGCTACGTCGTCTACTTCGAAGAGCACTGCCGTAAGCCTGAGTACCGGCGCATG…	MRVSFCLLIVLATLLACSETVAAAKKHPKSRDEHEETVRDKNKRFLRLTSEEDTDNVTPGAEDDEEERDLIIPTIDRPKYHRWFHAHMTPYDVKQVLGLTGLRPLVKPIKRRVYKGYVVYFEEHCRKPEYRRMAFCQPGAE	RFLR	DDEEER	24
PhsoRXLR182	Phytophthora sojae	scaffold_65	-	53831	54268	ATGCGTCTCGGTTGCCTCCTCCTCATCGCAGCAACGGGTCTCTTGGCGATCGGTGATACCGCTGCTATCTCGGAGTCAACGCTAGCATACCCGGGCCACGAGCTCATTGAAAATAGGAAGCGCGCTCTCCGTAGTACACAGTATGAGAAGGGCGGAGAGGATGGCAGTGACGACCTCGAGTCCAGCAAGGATGCTGCCGACTCGGACGACGAAGAAGAGAGAGACCTCATCATTTCGACGATCAACCGACCCAAGTACTGGCGTTGGTTCCATGCCGGAATGACGCCCTACACGGTCAAGGAGGTGCTGGGGCTTACTGGAGTCAGGCGTCTCTGGAAGCCTATCAAGAGGCGCGAGTACGAGGGCTATGTCGTGTTCTACGATGAACACTGCCGTATG…	MRLGCLLLIAATGLLAIGDTAAISESTLAYPGHELIENRKRALRSTQYEKGGEDGSDDLESSKDAADSDDEEERDLIISTINRPKYWRWFHAGMTPYTVKEVLGLTGVRRLWKPIKRREYEGYVVFYDEHCRMPKYKSFCRAHAGV	RALR	DDEEER	22
PhsoRXLR183	Phytophthora sojae	scaffold_65	-	55853	56272	ATGCGTCTGCTTCACGTCGCCGCCGTTGCGGCGCTCGCCCTCTTCGCCTGCTGCGACGCTGCCGTGGCCGATCCCAAGAGCTCCAAGTTGACTTCAGCCGACGCCGCCGCCCTCAATGATGGTAACAACGGACGATTTCTGAGGAAACGCGACGCAGAGCTCGACACGAACGACGAGGACAAGGCGATGGCGGAGCTGGAGAGCATGACGGAGCGCGCGGGTGCGGCCAAAACCAACTACAAGCTCTTCTACAAGGCGAAAATGACCCCCACGCAGGTCGCCAAGGCGATCGGTTTGTCGATTGGATCGCCGAAGCAGGCGAGTGATCTGCAGCGGTTCTACCTCGGTTACTACTCGTACTACACCGCTAAGAAGCGTCGTGAGCGTAGGAAGAAGGAG…	MRLLHVAAVAALALFACCDAAVADPKSSKLTSADAAALNDGNNGRFLRKRDAELDTNDEDKAMAELESMTERAGAAKTNYKLFYKAKMTPTQVAKAIGLSIGSPKQASDLQRFYLGYYSYYTAKKRRERRKKELEGYIYP	RFLR	DEDK	20
PhsoRXLR184	Phytophthora sojae	scaffold_67	-	231937	232593	ATGCAGCTCCACTTCGCTGTGCTTCTGGCGGTTGCTGTTATCTTGGCAACTGCCATCGACGGGGTAGACTCCACGACGCCTGAATTTTCCTCCCTCGCGGCGACTAGACTCCTACGAACGGGTACCAGCGCCGCTACGTTTGATGAGGCAAGAGCCATCCCTGGTGTGGAGAGCATTGCGACTTTTTTCAAGTCTTCGAGCCAAAAGAAGCTGGAAGACTTAGTGAAGAGCGGCCGAAGCACTGACGAAGCATTTAAGTTCCTCAAGCTCGATGATGCCTGGGACAAGCTCCTCAGCAACCCTGATTTCAAGGTTTGGATGAAATATGTCGCCATGTCCAAGGCAAGCCCAAAGATCGCAGTTATCGTAAAACTTCGGGAGCAATTTGGGGGCGAGGCG…	MQLHFAVLLAVAVILATAIDGVDSTTPEFSSLAATRLLRTGTSAATFDEARAIPGVESIATFFKSSSQKKLEDLVKSGRSTDEAFKFLKLDDAWDKLLSNPDFKVWMKYVAMSKASPKIAVIVKLREQFGGEANLAVLLQTATTVKGTKKTATRLQNTLYELWFNRGIRPGAVPEKILGYNADAWRKLDISTPQRQARVAYSTYLDKTHPNGFNTMYNW	RLLR	DEAR	24
PhsoRXLR185	Phytophthora sojae	scaffold_67	-	359601	360089	ATGCTTGTGGTAGTATTTGCGCTTTCCTGTCTCGCTGATGCGCTCTCGGCGACTGAAGCACTCGAGGCCAAGACGGGATCGTCCGCCACCTCGTATTCGACCAAAGCTGGTCGGGATCTCAATGGGGTAAGATCACTTCGGGTCCACACACAGGTTGACGAAGACGACGACGAAGAGCGAGCATGGGTCGACCTGTCCGCGGCCAAGTCGAAAGTGCGCAAGTTTTTGTCAAGAATGAATCTGAAAGACACGGCCGGCGAAGTTGAGGCCAAGAAAGCGTTGGGGCTGTACGGGCTATCTGGGAAGGCTCTCAAGTCGCACGAGAACTACATCTACTGGAGGTCCGAGACCGAACTTGCTAAATTCAACAAGTGGGCGTCCCCACATTCAACGCGTGGA…	MLVVVFALSCLADALSATEALEAKTGSSATSYSTKAGRDLNGVRSLRVHTQVDEDDDEERAWVDLSAAKSKVRKFLSRMNLKDTAGEVEAKKALGLYGLSGKALKSHENYIYWRSETELAKFNKWASPHSTRGRSLAWAKFGKIKLYTTFRKKRNKSPALKQK	RSLR	DDDEER	20
PhsoRXLR186	Phytophthora sojae	scaffold_68	+	141275	141760	ATGCGACTCTCCGCCACGCTGCTCGTCGTTGCCGCCGCTGGACTCTTCGCCACTGGACATGCAGCCTCGGACGTCAGTCAGCCCACGATCCCGCAGTCGCTCGACGTGGGACAGTTGGATCCTGGAGCCGAGACCGTCACTCCTAAACGACTTTTGCGCGCTGTCTGTGATGACAACGAGGAAGAGCGAGGCGCCTGGTCCGCACTGTTGTCGCGTTTCCCCGGTACGGCGAAGAATCTGGCGAGGGAAGCTGAGAAGCAAACGGCAAAAATCAAGCTCTATGCCGATGACTTTGCGACTTACCGAGCAAATGGTGATGTCCCGTATGAAGTCACAGTGGCATACATGGTGAAGGGATACTCGGATAGCCGGGCTGTCAACACGTTACGAGACCTACCT…	MRLSATLLVVAAAGLFATGHAASDVSQPTIPQSLDVGQLDPGAETVTPKRLLRAVCDDNEEERGAWSALLSRFPGTAKNLAREAEKQTAKIKLYADDFATYRANGDVPYEVTVAYMVKGYSDSRAVNTLRDLPGKPISVSLIQVGRKAKCCELETCLMQHLA	RLLR	EEER	21
PhsoRXLR187	Phytophthora sojae	scaffold_69	-	288496	289440	ATGCGATTCAACTGCTTTGCAGTCTTGGCCGTCACCTCTCTGCTGGCGTGCGCTGGCAGCGCCTCGACGTCGTCAGTCACCAAGACGATCGAGCACGACTTCCCAGCTGCCATCCTCTCGGACGCGAACTACAACAATGGCGCACTAGGCGCCAAGAGGGTGTTGAGGGCTCACGAAATACCGGACAAGGAGAACGAAGACAGAATGTTCAATTGGGCGAAGTCGAATGCTTGGTCCTTCAAAGACAAATCTACGAGTAACGTCTTGGGAAAGATCAAGTTCGACCCGAAAGTAGGTGAGGGGCTTGATTCGTCTCGTTTGAAGACTTTGGCCGAGAACGTGGACATGTTCAACAAGAAGCACCCAAAACACAAGGTGTCACTGTTCGAGACTCTCAGG…	MRFNCFAVLAVTSLLACAGSASTSSVTKTIEHDFPAAILSDANYNNGALGAKRVLRAHEIPDKENEDRMFNWAKSNAWSFKDKSTSNVLGKIKFDPKVGEGLDSSRLKTLAENVDMFNKKHPKHKVSLFETLRTSYKEDDLAKALVTAKQSESTREIATRLEQQQFVFWLHERISPDDVFFMLGIKADAQHAMHSRKLETLEQYIPIFNEGYKESRTDMLTVLRNGFSDAPLARALAMAKQEHSSATMLKNGEKYQKELYSKWMAMGKDNEPFDTNRVMTEVFKLSSFKAGTPADKLALNHYSVFYKKNARTESS	RVLR	EDR	23
PhsoRXLR188	Phytophthora sojae	scaffold_70	+	340387	340629	ATGCACCAGAACTGCATTCTGCTGAGTGTCGTGATTGCTCTTCTCTCAAGTTGCAATGCTCTTTTGGCGACTGCGGACTCCGTTACGAGCAAGGTCGTGAAGGAAAGGGAAACTTCCCCACAAATCAAGCTGCCGGCCGATGCTCTTCATTCCTCGAACAGATTTTTACGAGGAGTTAAAGTTGTCGAAGACGATGAAGAAGAGAGAACGTTCGACGATGATCAACAAGTACCTTCACCTCTT	MHQNCILLSVVIALLSSCNALLATADSVTSKVVKERETSPQIKLPADALHSSNRFLRGVKVVEDDEEERTFDDDQQVPSPL	RFLR	DDEEER	25
PhsoRXLR189	Phytophthora sojae	scaffold_71	+	30476	31249	ATGCGCAGCATTTTTGTGGTATTACTCGCTTTAGCCGCCAGTGTGGGCGCCTCCTCCGTGGTTACGGAGTCGAATGTGGCGACCGACCACGCTATTATGAACGGACCCAACCACATGGTAACCAAAAGGTTGCTGCGGACCGAGACGTTGCCAGAAGAAGAAGAAGAGAGGGCGAATTTCGAATTCGTCAAGAAGCTCAAGAACTTGCTCAAGCCGAAGTCCGTGGCCCAGGGCGTCCCTGCAGTCATCGCGAAGGAAAGCCAGCAACTCCAGGCAGTGGCGAAGGAATCGCAGCAGTTCCGAACGGTGGCCCAGACGTTGGCGATGGACAAGGTCAAGCTCCCGAAGGGTATCAAGAAAATGCTCGATGCCCAGGCATCCACGGACGATGTCGCTAAG…	MRSIFVVLLALAASVGASSVVTESNVATDHAIMNGPNHMVTKRLLRTETLPEEEEERANFEFVKKLKNLLKPKSVAQGVPAVIAKESQQLQAVAKESQQFRTVAQTLAMDKVKLPKGIKKMLDAQASTDDVAKALNIKHGEPIANLFRKEVLPTYVRYSELASKKTITPDIYGIGSLRKEFTDIELSAIINAGMKSSDELTFAAADRLRAGQFDDWLRQRTTPHDVYQLLRAGGKTISDADRVNWRKYLNKFNALHKG	RLLR	EEEEER	17
PhsoRXLR190	Phytophthora sojae	scaffold_71	+	34540	35292	ATGCGTATGCTGCTTGTACTGCTATTCATGGCGGTCACTCTGGTCGCCATTGCGGAAGCTTCGTTGGTGACTACGGAGTCCGAGGTGGTGCAACCCAATGCCCCATTTGATCGTCTGCTCACGAGTGACAGCGAAACGAAGAGATCGCTCCGAACGGAGAAGTTTGCGGAAGAAGAAGACGACAGCGAAGAGAGGGCGAATCTCAACTTCGTCACCAATACTAGTATCAAGAACTGGTTCAAGCCGAAACAGGCCTCGAAGGCATCGTCGAAGGTTGCGCCGCTAGTCGCGTCTCCACGGGGTCAGCGGCTCCAGGCTCAGCTCGACGAGTTGGTCAGCGGTGCGAAATCTACGGACGACATTTTTTCGCTGTTGAAACTTGATAAGGCAGGCGCGAAG…	MRMLLVLLFMAVTLVAIAEASLVTTESEVVQPNAPFDRLLTSDSETKRSLRTEKFAEEEDDSEERANLNFVTNTSIKNWFKPKQASKASSKVAPLVASPRGQRLQAQLDELVSGAKSTDDIFSLLKLDKAGAKLFEGTSLPTYVRYSELMSKKAGKMDDIYGLETLLNHYDEKDLMLLINGALKSNDNPTKTAAEQWRVGQRTYWLNNREDPQTVFKLLGGQEDHRHQQGDLENVPWRIQQEIHHECRVSA	RSLR	DDSEER	20
PhsoRXLR191	Phytophthora sojae	scaffold_71	-	48394	48900	ATGGCCGTGCGTCTCGGCTTCCTGGCGCTGTTAATAGCAGTAGTCACTCTTACGGCAAGCGCCAACGCAGCTACGAGACTCCACCAACCCACCGCCGACGCTGCTCAGAGGTCCTTGAGGGCCACCAATCTGGACGAGAAGAGGGGCATTCTCCCGGACTTGACGAAGGTCAAGGGCGCCGTCGCCGGGGTCAAGAGCAGAATCGCCAACGCCAGGCTCATCCACTGGCTCAACGACCAGAAGTCTCCAGATTACGCCTTCACCAAGCTCAAGCTTCACCGAGAGGGGGACAACCTCTTCAAGAGCCCCAAGATCAAGCTCTGGATCGAGTACAGGCAGTGCTACAACCAGCAGCTCGGCATCAAAGACTCGTCGGGTATCGCTACGTCCATGAAACAC…	MAVRLGFLALLIAVVTLTASANAATRLHQPTADAAQRSLRATNLDEKRGILPDLTKVKGAVAGVKSRIANARLIHWLNDQKSPDYAFTKLKLHREGDNLFKSPKIKLWIEYRQCYNQQLGIKDSSGIATSMKHYDDKTLSRLIDEARKDLPTGGTLLGLAAGGDALRAS	RSLR	DEKR	23
PhsoRXLR192	Phytophthora sojae	scaffold_71	+	49832	50935	ATGCGTTCGTACTGCACCGCAGTGCTATTACTTGCAACCGTTTTCCTCGCAGCAGTTAATGCTGCACCCGAGTCTGCCACCGCCAAGGTAAACCCAGCCAAGTCACCTTCGCATCTCCGGTCCATCGCCACCAACGGTCGATATGTTCCTCCCTCGAGGCTGCTGAGGAGCGCCGAGCTGCCAGCGGATGAGGAAAGAGCAATGAAACTGAGGCTTGTGAGATGGCTCAACCGCTCACAGCAGACCAAGATCTCCACCGTCGACACCAAGCAAGTCAAAAAGTGGGTGAAGAAAGATGACTCGATGGCGAGCGTCTTCAACCGTCTGGAGCTCAATGCCGGAATTGAACAGGCTCTGGCCAACCCTAAGTTGAGGACCTATGCCGCCTACATTGACCAG…	MRSYCTAVLLLATVFLAAVNAAPESATAKVNPAKSPSHLRSIATNGRYVPPSRLLRSAELPADEERAMKLRLVRWLNRSQQTKISTVDTKQVKKWVKKDDSMASVFNRLELNAGIEQALANPKLRTYAAYIDQLNKKNPSKEVSMVEMFAKTYGDEAVAKALEAAAISRSTKKIASRLRTDLLDTWSLQGKSVDDVFTMLSLDKAGSDLFVTPQFKTWVRYTKMAMHTPEHYMLSALKAKYGYDGLSKIFLAAPRAGEMGTIALNLENKMVNTWLSQIKTPKMILKLLKLDEGVDKLLMNPNVKMLSGYLHLFNSKYPDQQRTLVGVFTEFYGVKAVSNMLEAAKKVPETKGIATQWHAEMLKGTKIQ	RLLR	DEER	21
PhsoRXLR193	Phytophthora sojae	scaffold_71	-	51500	52279	ATGCACAGGCAGTGTGCGATCCTGTTCATCTTCTCCGTCTTTCTCGCGACTTTTGGTGTCACTTTAGCGCTCGACCAAGCGAACGGAGGTGCTCGTAGACTGAGATCACTCACGGCCCATACCAGAGCCAAGGGTGGGGGCTTTGAAGAGCGAGCTGGTATTCCTGTGTTGCCCAAAATCGCGGAGCAGGCAGCGAAGATACTTCCATCTTCGTTCAACCTCGCAAACAAGGTGTGGCTCAAGTCTCTAACCGACCCGAGGGATGTGTTCAAGACGCTGCGTCTTGGCGAGGCTAGCCTGACAAGGCTCGACGATAATCCGAAGTTCTTGCAGTGGCTCAAGTATGTCACCATGTACAGGGCTAAGAGAGAGGGACCCTGGTTCACGGACATCAGTGCG…	MHRQCAILFIFSVFLATFGVTLALDQANGGARRLRSLTAHTRAKGGGFEERAGIPVLPKIAEQAAKILPSSFNLANKVWLKSLTDPRDVFKTLRLGEASLTRLDDNPKFLQWLKYVTMYRAKREGPWFTDISALNLLRTTTPDAELVVLLQSIKLVSNMKKSAETMQRYVLETSAPAIHRWMHEVWLRGGETPQSVFNILPKDSPVFLQWLRFTERYKVKLRETSYSDRQTLKILLETRQHAPEIKLASFFSSHLRRFRT	RRLR	EER	23
PhsoRXLR194	Phytophthora sojae	scaffold_71	+	64189	65577	ATGTGTTTGTGGTGCTACTGCATTGCAGTGCTGCTCGCTCTTCTTTCAACTGTCAGTGCTGTACCGGAATCTACTCCTATTGAAATAAGCTCTCCCAAGTCACCCCTCTCCGTTACCAGCCTAGGCCGCGATGATCCTCACGCGAGACTGCTGAGGGCTGTCGATGACGAGGAGAGAGCCATTACTTTTCCCGGCAACTCGAGGCTTGTCAAGTGGCTGAGTCCGTCGACAGAGGCCAAACTCCCCCGCGCTGACAAACTGAACGTGAAAAAGTGGGTTAAGAACCACGACGAGATGGACGACGTCTTCGCGCGACTGGAGCTCAATGCTGGAGTGGAAAAGGTGCTGTCCAACCCCAAGCTCAACACCTACGCCGCCTACATCGACCGCTTCAACAAG…	MCLWCYCIAVLLALLSTVSAVPESTPIEISSPKSPLSVTSLGRDDPHARLLRAVDDEERAITFPGNSRLVKWLSPSTEAKLPRADKLNVKKWVKNHDEMDDVFARLELNAGVEKVLSNPKLNTYAAYIDRFNKQNPSNKVKMIDMFTKTYQVDKLAAALERAGNVPSTSKISYRLRRELIDSWESAAESSDDVFKMLKLDEAGIKLFVSPQLNTWYSYVRMTYTIKPKEEMIRVLTDKYGYDGLSKIFLASTPRVSRMRDIALELETAMGKMWGKTPEHIFKLLKLDAGVDTLLTNPNVKTLSGYIERYNLKNPDQHTTWMELFTKFYGTKAMWNMIEKAKNVQQTKAIAAKWQPQLSRQILLEKGMTPADFFKRMDLDGGVEKLLTSPNVQSLRDYVD…	RLLR	DDEER	20
PhsoRXLR195	Phytophthora sojae	scaffold_71	-	115809	116186	ATGCGTCTTCGCTTAGTTGCGTTGACGGTTGTGGCCACCCTGCTGTCGACTGGTAATGCAGACTCGACCCCCACGTATGGTCGCAAGGGTGTGGTTGCTTTGGGCGCACACCGAGGCGACACTACCGGCGCGAGGCTTCTGAGGGGTGTCGAGAACGAGAACGAAGATGACGCAAGCGACGAAGACCGGTTGTATCTCCCCGGACTCGAAACTGTGTCCAACTACATTTGGTCCCTCTCTGGACCCAAGGTCACCTCCAAGACGATCGACGGCTGGCTCAAGAAGGGCGAGTCCACGGACGACGTATTCCGTCTACTGAAGCTCGACAAGGCTGGATACAACCTTCTTACCAGCCCCAAGCTGGAGATCTGGCTCACC	MRLRLVALTVVATLLSTGNADSTPTYGRKGVVALGAHRGDTTGARLLRGVENENEDDASDEDRLYLPGLETVSNYIWSLSGPKVTSKTIDGWLKKGESTDDVFRLLKLDKAGYNLLTSPKLEIWLT	RLLR	DEDR	20
PhsoRXLR196	Phytophthora sojae	scaffold_71	-	214487	215854	ATGCGTCTTTACTGCGCGGCTCTGATTACTGCCACCGTCTTGGCGACTGCCAACGCCTCGGTGACAGATAACTCAATCGTCAACGCCGCTGAGTACCCGACCGTTGTCCAGAACGACGCCCCTTTCCAGAGGTTCCTGAGGGCCGCGACCGACGAGGACGAAGAGCGGGCCATCAGCTTCAACTCGATCCCGGGTGTCGGCAAGGTCAAAAACATCGTGGACAAGCAGAAGGCGGCGCAATGGCTCAAGAAAGGGAAAGAGGCGGACGACGTCTTCACCAAGATGAAGCTCAACAAGGTGCAGGGAGAGAAGCTCTTCGAGAACAAGAAGTTCCTCGCCTGGGTCAAGTACGTGGACGACTTCAACGCCAAGAACCCGGACAAGGCGACGTCCATGATC…	MRLYCAALITATVLATANASVTDNSIVNAAEYPTVVQNDAPFQRFLRAATDEDEERAISFNSIPGVGKVKNIVDKQKAAQWLKKGKEADDVFTKMKLNKVQGEKLFENKKFLAWVKYVDDFNAKNPDKATSMIPTLTKNFGDDVVARMIEAATKVEGTKRLATSLQTQQIKYWQSLDMSVDDVVRALKLNNKVDDVLTDPNFLVLNKYLVDFNTWNPSKSTTMTETLARTYGDLPVAKMLATASKVESTKDVAKRLQVQQFDNWKQMGLDSDDIFKMMHLDEGVANMFSNPAFSAWAKYLDDFNANNPAKKTTVFKELRRHFSDNTLSQLIIAAQKVPSTERFATKLQNQHIRVWLDRKELPDSVFKLLQLDKGLDGLLTNPQLSVWVKYASQYKMENP…	RFLR	DEDEER	19
PhsoRXLR197	Phytophthora sojae	scaffold_71	-	217365	218225	ATGCGGCTCCACCACGTTGTGCTTATCGCGGTTGCTGCCCTCATTAACAGTGCCGGGGCTCTCTCGTCAGCTACCGACTCCGACTTGGCACTTCCACTCGCTGGGGCGCAAGACGTTGCTGCCAACAGGCTCCTGAGGGCGGATGGGGACGACGAAGAGAGGGCGTTCAACATCAAGACCATCCCCGGCCTCGACAAGATCAAGTCCATCCCTGGCGTCGAGAAGTTCGCGGGTCTGTTCAAGACCAAGATCACCCCCGGAACGCTGCTGAAGTGGGCCAAGAAGGGGAAATCCCCAGACAAGGTCTTCACCACGTACAATCTGGACAAGACCGGCACCAAGCTCTTCGAGAGCCCGGACTTCAAGATCTGGTACACGTACACGGCCCTGGTCACGAAG…	MRLHHVVLIAVAALINSAGALSSATDSDLALPLAGAQDVAANRLLRADGDDEERAFNIKTIPGLDKIKSIPGVEKFAGLFKTKITPGTLLKWAKKGKSPDKVFTTYNLDKTGTKLFESPDFKIWYTYTALVTKTDPEKAILTSLIGRYGEVTLSSMLEGALRLPGMKDVATTLQKKLMQTWKDVGMNADDAFKYLKLHMNVDDVLTNPNLNAWTRYVDDFTVKRKTDTPLIDVLRANYDDAALLKMFNAAKGNPQSKRMATNLEAALVSKLRLQRMRAEMLRHAAGN	RLLR	DDEER	24
PhsoRXLR198	Phytophthora sojae	scaffold_71	-	241719	242927	ATGCGTGTCCACTACATCGCGCTGCTGGTCGCTGCCCCCCTCGCTAGAACCGACGCCGCGTCTGCTGCCACAGAATCCAAGATGGCCACACCCGACTTCCGTGCAGCGGGTCGATCGATCGCCACGGACCAGCGCCCCCAGAGACTGTTGAGGAGCCACAAGACGATCGAGAAAGCCGATGACGAGAAGGAGGAGAGAGTGTTTAGCATCAAGTTCTTAGACGATTTTTTGGAGAACAACCAGCTCAAGGGCTGGCTCAAGGATTCCGTGTCGGCGAGAGACGCCATCAAACTAACGAAGCTCGACGACGCAGGGGCGAATCTGTTCACGAGCACCCAATGGAAGACCTTTTCCACCTACGTGACCATGGCCGATAAGAGCAACGCGGACCAGGAGATG…	MRVHYIALLVAAPLARTDAASAATESKMATPDFRAAGRSIATDQRPQRLLRSHKTIEKADDEKEERVFSIKFLDDFLENNQLKGWLKDSVSARDAIKLTKLDDAGANLFTSTQWKTFSTYVTMADKSNADQEMATALMGHYGPDKLVDKLAAAAKVPETKEIATKLDDGLIKFWKGLDTEPNNLFTILKLENKADDLFDSPAIDTWVKYLKVYNEKHPNKPVSMTEVVGSHYGGEKEFLTMLAKADDANSAGAKKLQNEVIKSWMDDPSHPMNIFTKKLGLDKAGDKVFSDPLLVTYVQYMKAFNKEYPHTETTLIQALSKSYGEKLPTMLEAAKKVPSTEKLATNLQAAQFKQWIAEGKTPDAVFKKVLKLESTSSPDADIWRAYYKAYDAEHPGKLF…	RLLR	DDEK	19
PhsoRXLR199	Phytophthora sojae	scaffold_71	+	298326	300125	ATGCGCCTCCACCCGCTCACGTTCATCGCGTCCGCAGCCCTTGTCACCTTCACGGCAGCAGAAGCCCACCAATCCACGACCACTACTCAACTATGGACTTCCAAGCTCGACACCCCCATCAAAAGGCTCTTGAGAGCCCACAGGACGACCGACGACGAAGAGAGGGGCATCACCGCCTCGGGCGTTGAGACGCTGGCCAATACATTGAAGTCGACCACCAACATCGATGACGAGCTCAAGGCCTTGGTCGCCAAGGGCGAGTCCGCGGACGACGCGTTCAAGCTGCTGACGCTGGACAAGGCCGCGGACGACCTCCTCAGCAACCCCAAGCTACAGTCCTGGATCAGCCACCTGGAGCTCTTCAACGAGCAGAACCCCAGCAAGAAGACGACGTTGATT…	MRLHPLTFIASAALVTFTAAEAHQSTTTTQLWTSKLDTPIKRLLRAHRTTDDEERGITASGVETLANTLKSTTNIDDELKALVAKGESADDAFKLLTLDKAADDLLSNPKLQSWISHLELFNEQNPSKKTTLIATLTAHYGDEALTRIIEQGKRVASTEATANRIQAKQFEAWLAGGQSADDVFKLLALDKAKEELIGSPLLDSWLGYMKFFNKEKPKKQTSLISTLAAHYNEFELAEMIGSARKVPSTAVFADRLETEQVYRWIETEATRTPDDMYTMLKLDKATTNLFELPQVTAWMKYMAAYNNKNPKEKVSFLKSWEYVVEDEKEVWKLVDSPLRKAYNDEELVTMLIAAKKVPSTEKMARRVQAELTQSWMKDPKNHLPDDIFDLLKLTDKETL…	RLLR	DDEER	22
PhsoRXLR200	Phytophthora sojae	scaffold_71	+	301369	302055	ATGCGTCTCTACTGCGTGGTGCTAATGGCGATCGCTGCTCTCACAGCAAGCGCCGAGTCTGCTGCCACGACCGACCGCAAACTAATCACGGCATCCAAGCTTGAAACCCGCCAGTCGAACGGCGAGAGATTCCTGCGGACGTCCAAGCTTACTGCTGACCAAGACGATGAAGACAGCGACGAAGAGAGAGTTTTCGGCCTCAAGTTAAAGTCCGCCAACGCCGAGCAAATCAAGGATTGGCTTCTATTCCGTAATTCGGCCGACGACATCTTCACCTACTTAAAGCTTGACGCTGGAGTGGACAAGGTCCTGTCAAGCAAGCACTTCCCGCTCTGGAGGGAATACGTCGGTGTGCTTAACAAGGGCGAGTCGCCCGAGAAGGCAATCATCCCGATCTTG…	MRLYCVVLMAIAALTASAESAATTDRKLITASKLETRQSNGERFLRTSKLTADQDDEDSDEERVFGLKLKSANAEQIKDWLLFRNSADDIFTYLKLDAGVDKVLSSKHFPLWREYVGVLNKGESPEKAIIPILVNKYKAESVAEMLQAAKKGWATKNMATKLEHAQFETWFKQEVRVQESFRRKDQRRHGTSQRRISGFLEQIGLMSWSSRTWFAEPREYALLQCTACK	RFLR	DEER	20
PhsoRXLR201	Phytophthora sojae	scaffold_73	+	208567	209040	ATGCGGACGTATCTCGTTTTGCTAATGGCGGTGGGCGCTTTCCTTTCGAGCAGCTCAGCGTTGCCCACGACAACAGATTCAAGTCCGAACAAGCTTCAGAAGAACGAGGCGGTTGGAGCCGTCGCCCCTCACGCGAATCGCAATGACCAACGTTTTCTGCGGAGCTACGAGGAGAAAGTCGACGCGGATAGCGAAGACAGGGATTTGGCAGGCTTCATCAAGGCTGTGAAGGCGATGTCGAGTCGTTCCACATGGGATGAGTATGTGTACGCGAAGAAACTCGCACAAATCAAAAAGTACTACGGCAAGAAAATGTCGTACGAAAAACTCTACAAGGAGAAAGGAGTCGACTTTAGCGACGCCTTCCACGCACTGAAAATCCCCGACGAACCAAAGGGT…	MRTYLVLLMAVGAFLSSSSALPTTTDSSPNKLQKNEAVGAVAPHANRNDQRFLRSYEEKVDADSEDRDLAGFIKAVKAMSSRSTWDEYVYAKKLAQIKKYYGKKMSYEKLYKEKGVDFSDAFHALKIPDEPKGSEIRKWYDGYYEFWVAMKEKNIKGG	RFLR	EEK	20
PhsoRXLR202	Phytophthora sojae	scaffold_74	-	51433	51891	ATGCGTCTGTTGTTGTGGGTGCTGCTCGCGACTTTGGTCACCTTGCTCTCCTCTGCTGATGCCTTGAGTATCACCAATTCCGACAAGAAGCAAGTGTCTGTGCTCGACTCTGGCAAGGATGCGACGTCACGTATGCTCACTGCGGACTACGAGCTCACCAACGTCAAGCGGTCTCTGAGAGGCGAGAGCGAGAAGACCAAACAGGATGAAGAGCGCATGGGAAATTTTTTGGTCAAGATCAAGGGATCGATCCAGAAACTGAAGGATGCATACCGCGCTCATATTGAGAAGCAGTTCGTGAAATTGGATCTCATAGACAAGAAAACTCCGGACGACCTTTACAAAGAGTACAGAAGGGCACCGTGGGGAGTGAGCAAGTTGAAGAAGAAGGCCTACAAG…	MRLLLWVLLATLVTLLSSADALSITNSDKKQVSVLDSGKDATSRMLTADYELTNVKRSLRGESEKTKQDEERMGNFLVKIKGSIQKLKDAYRAHIEKQFVKLDLIDKKTPDDLYKEYRRAPWGVSKLKKKAYKGYAAYYKREHPNWVSSIPKK	RSLR	ESEK	21
PhsoRXLR203	Phytophthora sojae	scaffold_74	-	195986	196558	ATGCGCCTCCTCTGCTACGTCTTCCTGGCGCTGGTTATCCTCTTCGCCGCGGACAGCCACGCCTCCTCCGCGACTACCGTCTCGGACAAGTCGACGCTTATTCAAGACGCTGCACCAGTCCACTCGGAGCTTTCCGTGGCTGTATACGATAGCTCAAAGAGAAACCTCCGGAGCGATGGCGTCGCGAGCGAGAGGGACGCGAAGAATGAGGAGAGGGGCTTCACGCCTACAGGCGTGAAGGAAGCTGCGCAGATGGTCAAGACGAAGAACTCGCACGCGACACACACGCTCTACGTGCTCAACGGAAACTCGCCCGGGTGGTTCGGCAAGTTCAAGAAGCTGTACAGGAAAGCCAAGTTCAACCTGGAGTATTACTTCCGGACGAATTACTGGAACATC…	MRLLCYVFLALVILFAADSHASSATTVSDKSTLIQDAAPVHSELSVAVYDSSKRNLRSDGVASERDAKNEERGFTPTGVKEAAQMVKTKNSHATHTLYVLNGNSPGWFGKFKKLYRKAKFNLEYYFRTNYWNIRFTLWLKMKRTPAKMYDLLKVRETTGMYDKNYRVYVNYVAFYERFKGPAYNPIHIFAP	RNLR	EER	21
PhsoRXLR204	Phytophthora sojae	scaffold_75	+	217441	217680	ATGCAGTTCGGGTTCATCTTGCTCGTTCTAGCGGTAATCCTCCAGTTGGCTTCCATCGACGCGGACGCCACGGTTCTTTCTCCCACAGGCCCGGTTGGATTTGCTTCGGTTGACGGCGAAGGCGCCAGGTTCCTGAGGGCCAGTGCGATTGCTGATGACGATGAAGAGAGACCAGATACCGCGGCGGCCGACAAGATTTCCACAGTTCTTGCTCGGCTGTTCGGATGGGGGGAAGAAGCT	MQFGFILLVLAVILQLASIDADATVLSPTGPVGFASVDGEGARFLRASAIADDDEERPDTAAADKISTVLARLFGWGEEA	RFLR	DDDEER	21
PhsoRXLR205	Phytophthora sojae	scaffold_75	-	310554	311270	ATGTTGTTGCTGGCAGTGCTCGCGTTTCATGCCAGCAGCGATACTCTGGTAGCAGCAGAGCTTCGTCGAGACGCCTCGCTCGGTTCTTCGCATATTCACAGGCGACTACGAGGCATCGATGCCCATTTCCCCGACTCTGAAGATAGAGGAGACGTTGTCACGTCGCTGGTCAAGTCCATACAAGTGCAGAAGTGGTTTCTGACTGGGAAAACAGACGACTTCGTCAAGAAGGCGTTGAACCTAAACGGACTGTCCAATAAAGCTATGGAGGCGAGCCCCAACTACAAGTACTACGTGAAGTTCTTCCTCAAGACTGAGCCGCAACGGTTCAAAGACTGGCTCAATGAAGGGAAAGGTGGTCTTCCCACTCACTGGGCCTGGGCGAGGTTGGGATTGCGA…	MLLLAVLAFHASSDTLVAAELRRDASLGSSHIHRRLRGIDAHFPDSEDRGDVVTSLVKSIQVQKWFLTGKTDDFVKKALNLNGLSNKAMEASPNYKYYVKFFLKTEPQRFKDWLNEGKGGLPTHWAWARLGLRNMDPATRDQSAAYKAYMRYAKHFDDDMYQRVLKNRRQAFRVVIGPFPDETSALIRLWVATKRPDWYVEKMLGTLPMAPPGHLGEHYFKEYMHQLMLREQAARKRGK	RRLR	EDR	19
PhsoRXLR206	Phytophthora sojae	scaffold_79	+	288101	288511	ATGCGTCTGCACATACTCGCTTTACTACTGATGCTTATCATCTGCATCTCAAGCGTCGATGCCATCTCCACCACCACCAACAAAGACACACAAATTCAGCCCAGACGATTTTTGAGAAGTGCCCCCAAGGCTCCCGACAACGACAGAAGCGCCAGCTCCCCGAAGCCCTTGAAGGTGAATTCTGGTTCCAAGCTGAAAAATAAGTTGGAGCGCGTTAGCGTTCCTGCGATTACAATGGAGAACGAGATGTGGAACAAAATCCTGACTCCCATGTTCAAGGAGTTCTACCGCAAAGAGATCCACCCAAAGCGAGTGTCCAAGTTCTTGGCAACGGTAAAACCTCGTGAAGCTAGAGACAACATCGGCGAGCTGTACAAGTCCTGGTACAACATTCGTGCT…	MRLHILALLLMLIICISSVDAISTTTNKDTQIQPRRFLRSAPKAPDNDRSASSPKPLKVNSGSKLKNKLERVSVPAITMENEMWNKILTPMFKEFYRKEIHPKRVSKFLATVKPREARDNIGELYKSWYNIRAANRR	RFLR	DNDR	21
PhsoRXLR207	Phytophthora sojae	scaffold_79	+	303374	303652	ATGCGTCTGATCTTCTTCCTGGCACTGCTGCTACTCGCCGTACTGGACGTGACATCGACCTCGTCCGTGCCGAAAATGCCGTTGAACCCTCAGGAAATTGACTCGAGTCCGCAGCACACGAACGTTGTCAGCGCGGATCGGCATCTCCGAAGTGGTGGGATCACAACTGAGACGGAAGATGCGACTGCTAACGCTGCGGACACTGACGAAGAGAGGTGTTGCCATCTTCGGCAAACTGAAGAATCTTCTCTCGAAAAGTACAACGAGTGTCGGCGCGAT	MRLIFFLALLLLAVLDVTSTSSVPKMPLNPQEIDSSPQHTNVVSADRHLRSGGITTETEDATANAADTDEERCCHLRQTEESSLEKYNECRRD	RHLR	DEER	20
PhsoRXLR208	Phytophthora sojae	scaffold_80	-	15473	15802	ATGCGTCTCACTTTCATCTTCGCGGCGGTCATCGCGGCCTCTCTCCATGCCAGCGGCGCTGCCCTCCCTTCGGCCACGGCATCCAATATCGCTGAGGTCGAGAACGAGGCCTCCCCTGCTACCGCTGATTCCGCTCACGCAGATGGCGGGCGAATGCTTCGCCGTGTCGAGAAGAACGACGAGATCGATGAAGAGCGAATTGACTGGTCGAAGGTTTGGGCGAAGCTCACTTCGAAAAAATTCACGAAGGGTCAGAACATGAGCCCAACGGAGCAGCACAAGTGGCTTATTAGGCAAGCAAAGAAGCTGGGCATGAACACGGACGGCATG	MRLTFIFAAVIAASLHASGAALPSATASNIAEVENEASPATADSAHADGGRMLRRVEKNDEIDEERIDWSKVWAKLTSKKFTKGQNMSPTEQHKWLIRQAKKLGMNTDGM	RMLR	DEER	20
PhsoRXLR209	Phytophthora sojae	scaffold_80	+	26979	27308	ATGCGTCTCACTTTCATCTTCGCGGCGGTCATCGCGGCCTCTCTCCATGCCAGCGGCGCTGCCCTCCCTTCGGCCACGGCATCCAATATCGCTGAGGTCGAGAACGAGGCCTCCTCTGCTACCGCTGATTCCGCTCACGCCGATGGCGGGCGAATGCTTCGCCGTGTCGAGAAGAACGACGAGATCGATGAAGAGCGAATTGACTGGTCGAAGGTTTGGGCGAAGCTCACTTCGAAAAAATTCACGAAGGGTCAGAACATGAGCCCAACGGAGCAGCACAAGTGGCTTATTAGGCAAGCAAAGAAGCTGGGCATGAACACGGACGGCATG	MRLTFIFAAVIAASLHASGAALPSATASNIAEVENEASSATADSAHADGGRMLRRVEKNDEIDEERIDWSKVWAKLTSKKFTKGQNMSPTEQHKWLIRQAKKLGMNTDGM	RMLR	DEER	20
PhsoRXLR210	Phytophthora sojae	scaffold_80	+	136261	136524	ATGCGCCCCAGTTTCATCTTCGCGGTGGTGTTTGTGGCCACTCTCCATGCGTGTGGTGCATCCGTCCCGTCGGCCGAGAATACCAACGCTTTGGTCAAGAACGGTGAGTCGCCTGGAACCACCGCCTTAACCGGCGCGGATGGCGGACGAATACTTCGTCGTGTCGACGATATTGACGAAGAGAGAGGGCTGAAAGAGTTTTTGGAGAAACTCAAGCTCGTGATCCCGCCAAGGCTGCGAGGAAGGCCCCAAAAGCCGAAAAAA	MRPSFIFAVVFVATLHACGASVPSAENTNALVKNGESPGTTALTGADGGRILRRVDDIDEERGLKEFLEKLKLVIPPRLRGRPQKPKK	RILR	DEER	20
PhsoRXLR211	Phytophthora sojae	scaffold_80	-	300042	300374	ATGCGCCTCGCTCAAGTTGTGGTCGTCATCGCTGCTTCCTTCCTGGTTGCCACTGACGCTCTTTCGACCACGAACGCAAACCAGGCCAAGATCATCAAAGGAACGTCGCCCGGTGGCCACAGCCCACGACTTCTGAGGGCCTACCAACCTGATGATGAAGGCGATTCCCCCGAAGATAGGACGCTGTCGAAAGCTCAGGTGACAAAAATCCTTAACAAACTAGGCAAAGATGTCACCTGGGACCACGTCATGCGGAACCCGGCTTTGTTCCAAAGATACCAGAAGAAGGCTAACAAGATCATTGAGAAGCAAAAGGCAGCAGCGAAAAACGCG	MRLAQVVVVIAASFLVATDALSTTNANQAKIIKGTSPGGHSPRLLRAYQPDDEGDSPEDRTLSKAQVTKILNKLGKDVTWDHVMRNPALFQRYQKKANKIIEKQKAAAKNA	RLLR	EDR	20
PhsoRXLR212	Phytophthora sojae	scaffold_80	-	316103	316435	ATGCGCCTCGCTCAAGTTGTGGTCGTCATCGCTGCTTCCTTCCTGGTTGCCACTGACGCTCTTTCGACCACGAACGCAAACCAGGCCAAGATCATCAAAGGAACGTCGCCCGGTGGCCACAGCCCACGACTTCTGAGGGCCTACCAACCTGATGATGAAGGCGATTCCCCCGAAGATAGGACGCTGTCGAAAGCTCAGGTGACAAAAATCCTTAACAAACTAGGCAAAGATGTCACCTGGGACCACGTCATGCGGAACCCGGCTTTGTTCCAAAGATACCAGAAGAAGGCTAACAAGATCATTGAGAAGCAAAAGGCAGCAGCGAAAAACGCG	MRLAQVVVVIAASFLVATDALSTTNANQAKIIKGTSPGGHSPRLLRAYQPDDEGDSPEDRTLSKAQVTKILNKLGKDVTWDHVMRNPALFQRYQKKANKIIEKQKAAAKNA	RLLR	EDR	20
PhsoRXLR213	Phytophthora sojae	scaffold_80	+	333293	333835	ATGAGGCTTCGTTGCGTTCTGCTATTCGCTGCTGCCGCTGCTATTGCTGTATGTAGCGCGGATGCTACGTCGATGTCCACGACTGTGGGGGAGAGAGATGAAGTTGGCGCAGCCGCCAACAGAAGACTGAGGGGTATCGACACAGCGGATGAGCTCGACGATGAAGACAGCGAGGAGAGGGGAGCTGTTGATTTGAGTAAGCACGCAGACGAAGTGTTCAAGGTACTGAAGCTGGACGATGGAGTGGAAGATCTCCTCGCCAATCCGATCATGAAGGAGTGGGTGGCCGATGTGGAGAAGATGAACAAGCTCAAACCAGAGAACAAAGTCTCGATATTTGAAACGTTGATTTGGAACTACGATCAAGCCACTGCCGCAAAGATTATTGGGCGTGGAGCG…	MRLRCVLLFAAAAAIAVCSADATSMSTTVGERDEVGAAANRRLRGIDTADELDDEDSEERGAVDLSKHADEVFKVLKLDDGVEDLLANPIMKEWVADVEKMNKLKPENKVSIFETLIWNYDQATAAKIIGRGARYASTESLANSLRKELIRRWSSANESPAELLKVLKLDEDALPTRLWEY	RRLR	EDSEER	20
PhsoRXLR214	Phytophthora sojae	scaffold_83	-	26546	28255	ATGGCTTTCAAGGCGATTCCAGCGCAACGGCGTTACTGTGCGATACTCTTAGTGGCTCTCGCTCTAGCAGTATCCATCAGTGACGCATTGCCCACGACGAACTCGAAGACCTTCGTCGCAAGCGCCCCCAGTCTTGATCAAGCCGTAACCCAAACTCATCGGCACCTGCGGGCTTACGAAGACGGCGTCAACTCGGAAGAGAAAGGTTTCGAGGGGATTACGAAACTTGCGAAGATGCTGAGCCCGAACAAACAAGAAGCGGCCGACAAACTCTTCATAAATCTGAAGCTGCAGAAGGAAGCGCCTGACCTTTTCGGGAGCCCGAAGTTCCAGACGTGGATGAAATCCATCCAGAAATCCTACAAGAAGACCCCGGAGGCAGCAGATGCGGCGATGGTG…	MAFKAIPAQRRYCAILLVALALAVSISDALPTTNSKTFVASAPSLDQAVTQTHRHLRAYEDGVNSEEKGFEGITKLAKMLSPNKQEAADKLFINLKLQKEAPDLFGSPKFQTWMKSIQKSYKKTPEAADAAMVVTLRGQWGDEKLAKVLQSAMGSSSTKAIAARLEDVQFKKWIGEGKTADDAFNLLKLDEKANDLLKNPVVKTWVSYVEKLDVNPYELLLAKLETHHTAAGLARTLLVARQDYTTRSIAGKLQEAQLERWSRKKRSADYIFKLLQLDKEGDKLFKNPVLGTWESYVTKLDEKNANEAMLAVLKIHYSDEKIGPMFTVAKTSGSASSVAARLEHPLLKAWANDGKDAADVFTLFRLDKEGDKLFENPQFATWAYDISRQGRENPNKVML…	RHLR	EEK	29
PhsoRXLR215	Phytophthora sojae	scaffold_83	-	71049	71444	ATGCGCCTGTACACCGTTGTCGTCCTCGCAACCGCCTTCCTGCTTGGTGGCAGCGTCACTTCCGCTCTTCAACCGGGACAGATCGCTCTGTCTGAGACGGAGTCAGTCGGTGCTGCCCTCCAACACGACAGCGCCGCCAAGCGGTCCTTGAGAATCCGCGAGTCGACTGAAGATTACCAAGACGAAGATGATGAAGAAGAAGACGTTGACGAAGAGGAAGAGGAAGAGGAAAGGGGGTGGCTGAAAAGTCTCAAGTTCTTGAAGTGGCTCAAGAAAGGAATGAACCCCAAGCACGTGTCGAAGAAGCTGGGGCTTGACGGCCTGGGTGAAAAAGCACGCGACCACCCGAAGTACCAGACGTACCTCGACTACTCCCGTTATTGGTGTAGTAAGCAG	MRLYTVVVLATAFLLGGSVTSALQPGQIALSETESVGAALQHDSAAKRSLRIRESTEDYQDEDDEEEDVDEEEEEEERGWLKSLKFLKWLKKGMNPKHVSKKLGLDGLGEKARDHPKYQTYLDYSRYWCSKQ	RSLR	EEEEER	22
PhsoRXLR216	Phytophthora sojae	scaffold_83	-	172955	173311	ATGCGTCTCACTTACATCCTTGCCCTGGTGATTGCAGCCCTTTCCCATACCAGCAGCACTGAGGATTCCAAGGCCGAGATCACGATCGGATACTCGCCTATTATTAGCGACTTGATCGACACGAACAGCGCCCGGCTGCTACGTCGCGTCGAAACAAATGAGGTCGATTTCAACAAAGACGAAGAGAGGGGCTTTAGAGACGTCAAGGATGCGGTGAAGAAGCTGAGCCCCGTCGCAACTGTGAAAAAGACTGCGAAGCAGAAGGAAAAGCTGAAGGAAATAATCAAGGCGGCTAAGAAGGTCGAGGCCAACAGGGTGTGGGCGATGAGAAGGGTTTATGGGGCTAACGAAAATAAC	MRLTYILALVIAALSHTSSTEDSKAEITIGYSPIISDLIDTNSARLLRRVETNEVDFNKDEERGFRDVKDAVKKLSPVATVKKTAKQKEKLKEIIKAAKKVEANRVWAMRRVYGANENN	RLLR	DEER	19
PhsoRXLR217	Phytophthora sojae	scaffold_86	+	149544	149858	ATGTATTTGCGTCATTTGATGATACTGCTAACACTTACTTTGGCGGTGGCCTGCGAAGGTCTTGTCGACGTCGCAGGAGAGAACCAAGTAGCGGGTTCAGTCGCCAGGGGTGACAATGACGGCATGGCGCAGCGGAGGCTGAGAAGCAGCGCAACTACGGCCGTCGTGGCTGATGGCCCGGACGATGAGGAGAGGGTGACTCTCAACGTTAAAGCGGGCTTTGACAAACTGAAAAATCTCTTCAAGAAGAATCTCGAGATGACCAAGACGTTGCAGAATGTTGAGAGTATCAAGTTTACTTCAAAGGAAGTACTG	MYLRHLMILLTLTLAVACEGLVDVAGENQVAGSVARGDNDGMAQRRLRSSATTAVVADGPDDEERVTLNVKAGFDKLKNLFKKNLEMTKTLQNVESIKFTSKEVL	RRLR	DDEER	20
PhsoRXLR218	Phytophthora sojae	scaffold_87	-	70160	70594	ATGCGTCTCTCTCAAGTTTTGGTGGTTGCCGCGGCGTCCTTCCTCTTCGCAAGCGAGGCGATCGCTGTGACCACGGATTCCGTTCAGGCCAAGATCACTACAGTGGCGCGCGGCGGCCCGAGCCAGCGACTTCTGAGGAGTTACAGCAAGCCTGCCGAGGAGAATGACTCCGCTGATTCTGAGAAATGGGGCTTCACGACCGAGGAGCTGGATGATGACTCGGAGGAACGCGGTTTGACATCGGGACAAATCGAGAGCCTTACCAAACTGGCCAATAAGTGGGGCCACAGCTACGATGATCTAGTTAACGGTGTCGTAAGGCTCTCAGAGAAAAAACAGCAGAAATGGATTGACCGCGTCAACGCATACATCAAGGAAAACAAAAAGGCTCAGCGGGAG…	MRLSQVLVVAAASFLFASEAIAVTTDSVQAKITTVARGGPSQRLLRSYSKPAEENDSADSEKWGFTTEELDDDSEERGLTSGQIESLTKLANKWGHSYDDLVNGVVRLSEKKQQKWIDRVNAYIKENKKAQREAYNAAWRAEHGY	RLLR	DSEK	22
PhsoRXLR219	Phytophthora sojae	scaffold_87	-	71974	72408	ATGCGTCTCTCTCAAGTTTTGGTGGTTGCCGCGGCGTCCTTCCTCTTCGCAAGCGAGGCGATCGCTGTGACCACGGATTCCGTTCAGGCCAAGATCACTACAGTGGCGCGCGGCGGCCCGAGCCAGCGACTTCTGAGGAGTTACAGCAAGCCTGCCGAGGAGAATGACTCCGCTGATTCTGAGAAATGGGGCTTCACGACCGAGGAGCTGGATGATGACTCGGAGGAACGCGGTTTGACATCGGGACAAATCGAGAGCCTTACCAAACTGGCCAATAAGTGGGGCCACAGCTACGATGATCTAGTTAACGGTGTCGTAAGGCTCTCAGAGAAAAAACAGCAGAAATGGATTGACCGCGTCAACGCATACATCAAGGAAAACAAAAAGGCTCAGCGGGAG…	MRLSQVLVVAAASFLFASEAIAVTTDSVQAKITTVARGGPSQRLLRSYSKPAEENDSADSEKWGFTTEELDDDSEERGLTSGQIESLTKLANKWGHSYDDLVNGVVRLSEKKQQKWIDRVNAYIKENKKAQREAYNAAWRAEHGY	RLLR	DSEK	22
PhsoRXLR220	Phytophthora sojae	scaffold_87	+	72920	73354	ATGCGTCTCTCTCAAGTTTTGGTGGTTGCCGCGGCGTCCTTCCTCTTCGCAAGCGAGGCGATCGCTGTGACCACGGATTCCGTTCAGGCCAAGATCACTACAGTGGCGCGCGGCGGCCCGAGCCAGCGACTTCTGAGGAGTTACAGCAAGCCTGCCGAGGAGAATGACTCCGCTGATTCTGAGAAATGGGGCTTCACGACCGAGGAGCTGGATGATGACTCGGAGGAACGCGGTTTGACATCGGGACAAATCGAGAGCCTTACCAAACTGGCCAATAAGTGGGGCCACAGCTACGATGATCTAGTTAACGGTGTCGTAAGGCTCTCAGAGAAAAAACAGCAGAAATGGATTGACCGCGTCAACGCATACATCAAGGAAAACAAAAAGGCTCAGCGGGAG…	MRLSQVLVVAAASFLFASEAIAVTTDSVQAKITTVARGGPSQRLLRSYSKPAEENDSADSEKWGFTTEELDDDSEERGLTSGQIESLTKLANKWGHSYDDLVNGVVRLSEKKQQKWIDRVNAYIKENKKAQREAYNAAWRAEHGY	RLLR	DSEK	22
PhsoRXLR221	Phytophthora sojae	scaffold_88	+	183903	184148	ATGCGTCTTACCTACTTCCTCCTCGTGGCTGCGTCAACTTTTCTCTCTACTGTCGATGCTAGTGCGGGCGGCATCAAGGCTGAGCTGCCTGCTCTGACTTCGACTGACGCAGCCGTTCCAGCCCGTGCGGTTGACACCAGCAATGGCAAGAGGTTTTTGCGAGCCTACTACACGGACGATGAAGACGAAAAAGACGAAGACGATGAAGACGAAAAATACGAAGAAGAGAGAGCAAACCCCGACTTA	MRLTYFLLVAASTFLSTVDASAGGIKAELPALTSTDAAVPARAVDTSNGKRFLRAYYTDDEDEKDEDDEDEKYEEERANPDL	RFLR	DDEDEK	20
PhsoRXLR222	Phytophthora sojae	scaffold_88	-	232782	233078	ATGCACAAGTGTTTTCTTCTGCTCGTGGTCACGCTTTCCATTCTTGTTAGTGTCGATGCCCGTTCGGCACCCGCAGCTCGCTTTGACATTCAAGAGTCCAAGTCAAGTCTCTCATCCATCCAAACTGATAAGCGGTCTCTCCGTGGTGCCGAGTCGACAAACAGCGCTGCCGAGGAAGAGAGAGGCGTGAGGACTGTTATAGCCAAAGCAATCAAGAAGATTGAGTCTTGGGCCACCGAAGTTACACTCCGTTCAGACGTGAAGGCATTGTTGAAGAAGAGAGGGGGGGGCGGACGC	MHKCFLLLVVTLSILVSVDARSAPAARFDIQESKSSLSSIQTDKRSLRGAESTNSAAEEERGVRTVIAKAIKKIESWATEVTLRSDVKALLKKRGGGGR	RSLR	EEER	20
PhsoRXLR223	Phytophthora sojae	scaffold_88	+	309611	310150	ATGAGCAAGTGTCTCGTCCTGCTCGTGGTCGCGCTCTCCCTTCTCGTGAGCGCTAACGCTATCGCGGCCTCGCCCGAGAACATGGCGTCCAAGTTGAGTGCCCTGGGCGTGAACGACAAGCGATCGCTTCGCGGCATGAAGTCGACTGATGGCCCAGCTGATGAACAAAGGGGCGATTTGACCAAGATCGCCCAAAAGTTCAAGGCGGCGTTGTCCAAGACCAGCATTGGTCAAAAGATTCAGGCGATGCAACTAAAGAAAATTGCTGCGAGAGAGGAGCAGGTGAAGAAGCTGCTCCAAGAGGACGCCCCCTTCGCGACATTGCACGCCAACAAGGTGACGCCTGGAGAGTACTTGCAGGCGACGGGAATCAAGTTGTCTGAGCTGCCAGGCGCGAAC…	MSKCLVLLVVALSLLVSANAIAASPENMASKLSALGVNDKRSLRGMKSTDGPADEQRGDLTKIAQKFKAALSKTSIGQKIQAMQLKKIAAREEQVKKLLQEDAPFATLHANKVTPGEYLQATGIKLSELPGANAEILVPAYGKFKRYKQFVQRQTPQKVIRISDREGKRFRVRDNLIWFA	RSLR	DEQR	22
PhsoRXLR224	Phytophthora sojae	scaffold_88	+	313009	313497	ATGAACAAGTGGTTCGTCCAGCTCGTCGTCAAGGTCTTCCTTCTCGTAAGCACTGACGCTTTCGCGGCCCCACCCGAGGGCACGGTGTCCAAGCCGAGTGCCCCGGGCGTGAGCGGCAAGCGCGGCCTCAGGTCGACTGACGACGCTGCCGATGAAGAACGGGCTGATACGACCAAGTTCGCCCAAAAGTTAGAGACGGCGTTGTCCAAAACAAAACTTGGTCAAAAGGTCCAGGAGTCGAAACTAGCGAAAATTATGAAGAGAGAGGCGCTGGTGAAGATTTTGGTCGAGAAGAAGGCCAGCTTCAAGACATTGCACAGCAACAAGGTCACGCCGGGCGAGTTCTTGAAGGCGTCGGGTGTCAACATGGCTGAGCTTCCGAAGGCAAACGCGGCTATA…	MNKWFVQLVVKVFLLVSTDAFAAPPEGTVSKPSAPGVSGKRGLRSTDDAADEERADTTKFAQKLETALSKTKLGQKVQESKLAKIMKREALVKILVEKKASFKTLHSNKVTPGEFLKASGVNMAELPKANAAILVQSLKLTSASLKGKRYKELSVADTDAPSH	RGLR	DEER	22
PhsoRXLR225	Phytophthora sojae	scaffold_88	-	320656	321069	ATGCACTCGTTCTGTGTTGTGCTTCTGGCGATTACCATCTTCCTGGCGACATGCGCTACTGCCATCGATCAGTCTCCGCTGGTCAGCGTCGCCTCCACGGAGTTTGACGGAGGGCATCGAGTGACTGAAGCTGCGAGAAAAACCAAACGATCTCTGAGGCGGGGGAAGGCGTCTGAAGACAGTGGCGTGGATGTGAAGGAACTTGATGAAGATCGAATGTTCGACGAGGAAAAAAATTTAGCCAAGGATTTCGTTTTATTCGTCAACTGGGGGAAGAACTTGCGGTCAGCTGCTGGCGGAAACAGACACTACTTGGAGTACAGGGGTTACAAAGCATATCTAGCCGACATTGAGGCAAAGGCCAACGCGGCAGCTGCCAGAAAGCGCGACGCGGAACAC…	MHSFCVVLLAITIFLATCATAIDQSPLVSVASTEFDGGHRVTEAARKTKRSLRRGKASEDSGVDVKELDEDRMFDEEKNLAKDFVLFVNWGKNLRSAAGGNRHYLEYRGYKAYLADIEAKANAAAARKRDAEHVANLK	RSLR	DEDR	21
PhsoRXLR226	Phytophthora sojae	scaffold_89	+	211422	211703	ATGCGTGCTTTCTTCATCATGGCTCTTAACTTAATTGCTAGCACCAATACTGCCGCGGCGTCGACCACGCAAGCAAATTCCAAAATATTGACCCAAGCTGATACCGAAGTGAAGCCCAACAACGACCGATTTCTTCGGGTGGATGCGACGGTTAACGAGATTCTGGACACGAAGGATGAAGAGAGGGGAATCGCGGATGCTTGGCACCGGCGCGAAGACCTGGATGAAAGACGCCCGCCTAAAGTCCACCGTGTACTGGAAAACCAACGCTGCAGACCTGGA	MRAFFIMALNLIASTNTAAASTTQANSKILTQADTEVKPNNDRFLRVDATVNEILDTKDEERGIADAWHRREDLDERRPPKVHRVLENQRCRPG	RFLR	DEER	20
PhsoRXLR227	Phytophthora sojae	scaffold_91	-	141723	142694	ATGCGTCTTCACGGTATCATCGCACTGCTGGCTGCTGCCGTCCTCCTCTCAGCTGCCGATGCTGCAGCCGCAAAGACGTCCCCTCCAGCTATCGCCCACTCGTTTATTGCTGCCAAGAACGATGCTCCGACCACGAGAATGCTGCGGAATGAAAACCGGGCGGAAGGTGACGACGAAGAAGAGCGCGCAATTGGAGACGCAATCGGAGGCGCAATCACGGGACTGGCGTCCAAGGTCCAGCTGAAATTCGACCTGCGCAATCTGCTGAACGAGGGGAAGTCCGCGGACGACGCGCTTGCCCTTCTCAAGTTCGACGACAAAGTTGACGATCTCCTGTCCAACCGACGGAAGCTGAAGAAACTGACCAAGTACGTTGCCCGCTACAAGAATAAGTTCCCT…	MRLHGIIALLAAAVLLSAADAAAAKTSPPAIAHSFIAAKNDAPTTRMLRNENRAEGDDEEERAIGDAIGGAITGLASKVQLKFDLRNLLNEGKSADDALALLKFDDKVDDLLSNRRKLKKLTKYVARYKNKFPESDVTVVGTLTNKYGDHALAGMLEAAMSSTNPKTKALAEKLQAEQFRLWHNSASYGGVFGKLELDMAYNPLKGNVYKAWRSYFNVYNNHAEAKAKTTEFKVLKKVFGRRDFAGMIQKAKHDEESGLIAMEFERELFNSWISRKIAPDEVVPKIFRMKSEEKLTKLDNAVTNEYTRWWATAARGAAKNLAKQ	RMLR	DDEEER	24
PhsoRXLR228	Phytophthora sojae	scaffold_92	-	2752	3264	ATGCTACGGACCATTGCGCTGCTGCTCGTGTTTGCCCTCCTGGCAGCAGCGAGCGAGGCTGTCTTGAGGCCCACGGAAGCGGGCCAAGTCGAGGTCGCGAATAGGCTTAGGACCAGTCCGAAGAGGCTGTTGAGAGCAGCCAGCACGATTATTGACGACGAAGAGCGAGCGATTATACCAGTAGGAGAGCAGACACTGCTGAAGTTCAGCAAGATCGTGGGGAAGAAGGGCATGCAGACTCTCGCGAAGAGGCTGGAGGGCAAGGCTTGGGAAGTGGGAAAGAAGGCGGACCACAAAGCGTGGCTGAAGGCAGGAGCAAGCCCCCAGTCGAAATTCCTGGAATACAAGTGGAAGGACAAGACTTATGAAGAACTGCTGCAAGACCCGAATTATATTCGC…	MLRTIALLLVFALLAAASEAVLRPTEAGQVEVANRLRTSPKRLLRAASTIIDDEERAIIPVGEQTLLKFSKIVGKKGMQTLAKRLEGKAWEVGKKADHKAWLKAGASPQSKFLEYKWKDKTYEELLQDPNYIRYLGFDELWMKAQHKKGTIQTAEAYLKKVQEDAKKKAAG	RLLR	DDEER	20
PhsoRXLR229	Phytophthora sojae	scaffold_94	+	261559	262020	ATGAGAACCGGCGTCCAGACTCGGAGTAGGGACAGCAGCAGCCTCCTCCTCCTCTGCGTCTGCATGCGCCTCCGCGTCCGTGTCAACGCCTCCGTCCGCCGCCTCCTTCTTCACTTTAACCGCTGCTTGAGGCTCCACGTCCATGCCGACGCCTCCTCCGTCCACCGCCGCGGGCTGCGGCTGGGCGACGACACTGGGGCGGACGACGGCGACGGCGGCGGGGGCTTCCGGCGCCTCTGGGGGCAGCCGCGAGAAGAGCAGAAACAGCAACAGCAGCGCCGCCACGCCGCCCAGCACGGCGCCGCGCCGCAGCCGGCGGTACGGGACCCACGCGTAGCGCATGCCGCGCTTGTACAGAGGCAGCATGGCGTCGAGACTAGTATTGTGCCTGTCCGTACT…	MRTGVQTRSRDSSSLLLLCVCMRLRVRVNASVRRLLLHFNRCLRLHVHADASSVHRRGLRLGDDTGADDGDGGGGFRRLWGQPREEQKQQQQRRHAAQHGAAPQPAVRDPRVAHAALVQRQHGVETSIVPVRTLSGQLSAPSHEKSLFWNVPSR	RCLR	EEQK	30
PhsoRXLR230	Phytophthora sojae	scaffold_95	+	137760	138563	ATGTCCGTCAAGTTGCGCTTAAGGCAAGTGGTACGGAGTGCAAGACTATTCTTCGTTCTTGCATTGGCCGCATGCATCGGGGGTTCCCTGGCAACTACAGATTCGAACGCGATTATCGAAAAAACTTCGACCCAGCACCGCGTACATCAACTCGGCACTCAAACCCACCGGTACCTACGAGCTCCTGTACAACTAACACTGGGTGATTCAGAAGAGAGAGGTCTCGACGGAATCTCGAAGATCATTCAGAAGCTGACGCCGGACAAGCAAAAGGCTGCTGACAAACTCTTCACGCGGCTGAAGCTTGATACAGCCACGTCCAACGCTTTCAAGAGTCCAAAGTTCGAGAAATGGGTCGCGTCAGTAACCTCTTCTTATAAGAAAACTCCTGAAGCGGCA…	MSVKLRLRQVVRSARLFFVLALAACIGGSLATTDSNAIIEKTSTQHRVHQLGTQTHRYLRAPVQLTLGDSEERGLDGISKIIQKLTPDKQKAADKLFTRLKLDTATSNAFKSPKFEKWVASVTSSYKKTPEAADAAIFSRLSTKVGDEALAGMLLAAKEESGTKALASRLETLQLTKEKVEAQREDSRRRICSSSAEERHIGSEESSVEHVGVLRGDAEPEPLHFAVFNAGNSLRRRGSSSLYCAGEEIIAVKVCPQELGKGSNRGVG	RYLR	EER	31
PhsoRXLR231	Phytophthora sojae	scaffold_97	+	250813	251124	ATGTCTTGCACGTACGTGTACGGACGCCACTTGTTGGGGCTTTTCTGTAGCTCCGCGACCGCCTTGGTCATATCACGCGCACTGGTGGTCGAGAACACGTCGTTGCCCGTGCCAGGGATGTTCATCGTCCGCGCGCTCAGATCGAGCGGGTGGAGAGTACCGAGGTCCGGTGGTTTCGGCTGGCACTCGGGACGATGTACACCCGAGCGAGACGAACGTCCCGGAGCGCCTTCTTCAGCGGCGCATTGTGGCTGTCCATGTTCTCTTCGTCTTCGGAGAAGTCCTCCGCGTTGCCACCGTACTCCGCTGGGA	MSCTYVYGRHLLGLFCSSATALVISRALVVENTSLPVPGMFIVRALRSSGWRVPRSGGFGWHSGRCTPERDERPGAPSSAAHCGCPCSLRLRRSPPRCHRTPLG	RALR	DER	27
PhsoRXLR232	Phytophthora sojae	scaffold_98	+	38331	38750	ATGTGTATGTCCTTCGCGCTACTGGTAGCTGCTGCCACCATTCTCCTCACGACCAACCACGCTACGGGCGTCTCGGCGTTGGAGTCAACAAACCTGGCTCGCTCACTCCAAGTTAACGAGCACGTCGGCAACGAAACGAGATCCCTCCGCATCCATGAATTGGAAAACGAAGACGAGAATGATGAAGAAGAGGAGAATGAAGGGGACGGGGAAGAGGAAGAGAGAGCTGGCGGAGCGAACCTCTTTGCGGAGTCCAAGCTCAAGCAGATGATGAGCGGAGTGAAGCTATTCAAGCGATTCAAGAACTGGAAGGCCTACGGTCTTTCCCCTGGCGACGTCAGCATCAGGCTGGAGAATGCTGGTAAATGGGACGACTACAAAGAGCTCTACTTCACGTAC…	MCMSFALLVAAATILLTTNHATGVSALESTNLARSLQVNEHVGNETRSLRIHELENEDENDEEEENEGDGEEEERAGGANLFAESKLKQMMSGVKLFKRFKNWKAYGLSPGDVSIRLENAGKWDDYKELYFTYQKYYSTI	RSLR	EEEER	26
PhsoRXLR233	Phytophthora sojae	scaffold_98	+	120302	120937	ATGGACTTCCACGTCCTCTTGGGCTTGCTTCTCCTCGCCTTTATCGCGCGTATCGACGCAAATGCCCCAGTGAGAGGGTCCACAGTACTCGAGTCCGACTTTTCCAGCTGGCTAATGGGGTCCGTCCTGCAAGCGACTGGCATCTCCGCGATGAGGTCCTTAAGAGATATCGTCGGCGGCGGCGATGACGAGAGAGCGGGAGGGAACCTACTATCATCCATTCCGCTGCTCGAAAAGGTCAAGGCCGCGCTCACGACTTACAACATCAGCCACAAGAAGCTTGGCAAATGGCTCGATAAGGGAAAATCTGCTGATATTGCTTTCGTTCGCATGAGTCTCACCCCGGTTAAGGAGGGGTTATTCCATAGTCCCCGGCTCGCTAAGTGGCTTTATTACGTG…	MDFHVLLGLLLLAFIARIDANAPVRGSTVLESDFSSWLMGSVLQATGISAMRSLRDIVGGGDDERAGGNLLSSIPLLEKVKAALTTYNISHKKLGKWLDKGKSADIAFVRMSLTPVKEGLFHSPRLAKWLYYVDELNARTPGKGTPAISTLIKHYGNAKLFDMIKFAKQSANAETEALAVRLQSEQLQRWLAAVKKPDETFHIMKLNVRWYK	RSLR	DDER	20
PhsoRXLR234	Phytophthora sojae	scaffold_102	+	104457	105029	ATGCGGGCATCCTCCGTGCTGCTCCTGTGTGCTGCCATCTTGGCCAGCGGCTGCGCGCAGTCGACGGCAAGCGAGGCGGCGATCTCGACGATGGGGTCTCCGGATTCGGTTCTCTCGGGCAAGAACAACGTCAACCGACACGCACGGAATCTCCGAGCCCAGAAGGACGACGAAGACGACGACGAAGACGACGACGAAGACGACGACGAAGACGACGACGAAGACCGGGTCTTGACGGGAATGAAGCATGGCGGCGGGCTGACTTGGCAGAAGCTCGAAGATATCTTGACAAACACGGGCGAAATACAAGCGACGAAGTTCGCAAAGTGGGCAGCCAAAAAAGTGACAGTGGCCGACATCATGGGCAAGGTTAAAGCCTTCGATCCCGTGAACGAGAGA…	MRASSVLLLCAAILASGCAQSTASEAAISTMGSPDSVLSGKNNVNRHARNLRAQKDDEDDDEDDDEDDDEDDDEDRVLTGMKHGGGLTWQKLEDILTNTGEIQATKFAKWAAKKVTVADIMGKVKAFDPVNERHWGIATAYKNYLKDGTVTKPKTIARMDEPPPRPAAVEHVPNENSLILNALWRWATGTR	RNLR	DDDEDR	19
PhsoRXLR235	Phytophthora sojae	scaffold_102	-	156946	157518	ATGCGTGTCTCCTCTCTTCTCGTAATTGCCGCAGGCTTCTTGCTCGCATCCAGCGAAGCTTTTTCGTCCGAATCCTCCGCCAAGCTGTCGATCCAGAACGCTGCACGCGGGACCCGGTTCTTGAGGACGGCGGCATTGGAGACAACGCGAGACGATGAAGAGAGGGGAGTCACCATGAACTTCGCGGGGCACTTTCGTGGCAATAAGGCGACGAAGAAGTTGCTCAACTTGTGGTACAAGACTGGAGAATCCGAAGCCTCCGTTGCCGCGAAACTCGGAATTTCCAGCGTCCCGCAGGCCTTGAGAAGCCAGCACGAGAACTGGAAGGCGCTTGTCAAGTACAAGAAGCTGCTAGACGACCGCTTCGCGAGGTTTGGTAAGCGCTACTACAATAAGAAG…	MRVSSLLVIAAGFLLASSEAFSSESSAKLSIQNAARGTRFLRTAALETTRDDEERGVTMNFAGHFRGNKATKKLLNLWYKTGESEASVAAKLGISSVPQALRSQHENWKALVKYKKLLDDRFARFGKRYYNKKRATDQMARWAVEGKSEAWVAGKLGMSMLSKEQMKVHRNFKAFDLFLQYQKGVASVRVG	RFLR	DDEER	20
PhsoRXLR236	Phytophthora sojae	scaffold_103	-	26373	26618	ATGCGCTTCTTCTGTGCCGCCGTGCTGGCGATATTTCTTATGGGGATAATTGAAGCTCTCGCGCCCATCGATTCCACCAACTCTGAATCCAGTTCACGCTCAGTGCCTCGTTTCGTTGTTGGAGCTGCATCGAGACGCTTGAGGTTCCAAGACGCAGCTACCATGGAGGAAGATGGCAGTGACGACAAAGCAGGCGAAGAGAGGACTGGCAGCATCCCAAGCTTATATCGTCAAGTGTCGGGAAGT	MRFFCAAVLAIFLMGIIEALAPIDSTNSESSSRSVPRFVVGAASRRLRFQDAATMEEDGSDDKAGEERTGSIPSLYRQVSGS	RRLR	DDK	19
PhsoRXLR237	Phytophthora sojae	scaffold_103	+	45683	46084	ATGCGCGGTGTATTCTTCGTTGCCGTCGCCGTCGCGATCTTCGCTCGCAGCAGTGCCGAGGCGAAGCTCTTGTCGGAGGCCGCGCCCGGCTTGGCGGCCGACGCCGTGATCAGTGGCGAGTCTCGCGAGAGATTCCTTCGAGTCGCCGATCCCGAAGACGATGACTTGGCGGCCCCCGCTGACGATGGGAAAACCGAAGAGCGAGCACCTAAATTCAAGAGCCTCAATGAGATCCACAAGAAGCTGGACGAAGAAGATATGGTACATGTCTCCAAGATTTTGGGGAACATGGGTGCAATTCATGCCGATAACATTGCAAAGGCCCGAGCCGCGCTCAAAGCGGCACACGAAAGCGGTGCTACCACGGCAAACCAGCTTGTGGCCGGGTTGGCCAAGCCT…	MRGVFFVAVAVAIFARSSAEAKLLSEAAPGLAADAVISGESRERFLRVADPEDDDLAAPADDGKTEERAPKFKSLNEIHKKLDEEDMVHVSKILGNMGAIHADNIAKARAALKAAHESGATTANQLVAGLAKPV	RFLR	DDGK	19
PhsoRXLR238	Phytophthora sojae	scaffold_106	-	32646	33044	ATGCATCGACACATATATATTCTGCTGCTGGTGGCCATTGTTCTCGTTTCAAGCACCAATGCAACGTTGACCAGCCCAGAGCCGAAACACGTCCAAGCTACGAGACGGCTCAGAGGTGCCCCCAAGACTGGAGAAATCGACAGGAGCGCCACGCATTCACAGGACACGAAGCTGGACTCTGGTGCAAAACTGACCAGCAAGTTGAAGCGTGTCAAAGTCCCCGCAGTCACGATGGAGAACGAGATGTGGAACAAGCTACTGACTCCCTTGTTTAAGGAGTTCTTCGCGAAAGAGGTCCACCCGCGGAGAGCTCCCAAATTCCTGTCAGCCGTTAAATCTCGAGAGGTAAGAGACGACATTGCCGACCTGTACAAGTTCTGGTATAGGATACGTCTAGCG	MHRHIYILLLVAIVLVSSTNATLTSPEPKHVQATRRLRGAPKTGEIDRSATHSQDTKLDSGAKLTSKLKRVKVPAVTMENEMWNKLLTPLFKEFFAKEVHPRRAPKFLSAVKSREVRDDIADLYKFWYRIRLA	RRLR	EIDR	21
PhsoRXLR239	Phytophthora sojae	scaffold_108	-	128936	129385	ATGCGTCTGTCCCTCATACTGTCTGTTATTGTTGTCACTGGCTGCCTTGTGGCCTGCAACGCGGCTGCAGACTCCGCCCAAACCAAGATCTCGGTGATGCGGTCGGAAGGCCCCATCCGCTCACTCAATGCAGGAGAGGACGACGGTGATGCTTCCTACGGAAGGTTTCTTCGGGCACACAAAGAGAACGACGTGTCCAGCTCAGAAGAACGAGTGATTGTGTTGACTGAGATGCTGAACAAGGCGAACGTCAAGCAAGCGGCCAAGGCGATTCTGAAAGACCCCTCGATCGAGGCCGCGGTGTGTAAGGAGTGGAATGCGAAGGGGTTTAAGACGAACAAGATTTCACTGTGGCTGTCAACCAGAAAAAAGGATAAATACCTTCAGATCTACAATGGC…	MRLSLILSVIVVTGCLVACNAAADSAQTKISVMRSEGPIRSLNAGEDDGDASYGRFLRAHKENDVSSSEERVIVLTEMLNKANVKQAAKAILKDPSIEAAVCKEWNAKGFKTNKISLWLSTRKKDKYLQIYNGYGHYLYQLMKKAQEKLS	RFLR	EER	21
PhsoRXLR240	Phytophthora sojae	scaffold_115	+	37815	38132	ATGATCTGCAGGCGCTTGTTCTGCAGCTGCTGGTACTCCTTGTCCGTGATGGTCAGCACCACGTTGGAGGCGACGCCCGAGTCCTTCTTCTCTAGACTGCGGATTTCCTGCACCAGCATGTCGCGGTGCTGCTCGAGGCGCATCTTCTCGTCCTCGAGGTTCGAGATGCGGTCCAGCTTGCGCTGGCGACTCTTGCGCGCGGCGATGCGGTTGCGCTCGCGGCGCAGGTTGGTCTCGTCCACGGATCCGTCCGACTCGGAGCGGTTCGAGCCGATAGTGGAGCTTGAGGCCTGGGCCGACACGTACGGGTCGTTCTCG	MICRRLFCSCWYSLSVMVSTTLEATPESFFSRLRISCTSMSRCCSRRIFSSSRFEMRSSLRWRLLRAAMRLRSRRRLVSSTDPSDSERFEPIVELEAWADTYGSFS	RLLR	DSER	24
PhsoRXLR241	Phytophthora sojae	scaffold_116	+	94158	94529	ATGGGCTTTTTCTTCTTTCAGCGTGTGCCAGTCGCCACTTTCCTTGCGAGCTGTGATGCTACCTCGACTGCCGAACACACTACGATGTCAAATCCGGCGAATCGGACACACAACACCCACCAACGACACCTGAGAAGCTATAGCATGAACGTTATGGAGATCGAGGACGACAAGCGAATCCAGACCAAACTCAATAAGGTTGACCTCGAGAAGATCGCTCAAGGTTTCCGAGCTCAAGGAGTGCAAGGTGAATCCCCGACAATCAACGTCGACGCGATTTTGCGGGCAGCACCCGCCAGAGATCAAGAGCTCCATCAAATCGCCGCGTACTTTGCGAGTCGCAACGGGATGCTCGGTAACTGGCTTCCCAAA	MGFFFFQRVPVATFLASCDATSTAEHTTMSNPANRTHNTHQRHLRSYSMNVMEIEDDKRIQTKLNKVDLEKIAQGFRAQGVQGESPTINVDAILRAAPARDQELHQIAAYFASRNGMLGNWLPK	RHLR	EDDK	24
PhsoRXLR242	Phytophthora sojae	scaffold_116	-	155766	156341	ATGCGTCTATCACTCCTGTTCTTCGTGGCAGCCACGGTCGCTCTGCTCTCTAGTGTCACTGCCGAGTCCGCAAACGGCGTTTCCCACCGACTCCTGAGATCTGCGAGTAGTCCGGAGGAGTTGCGTGGCCTCAAGGCGCAAGCCGTGGATGAGAGCGACGATAGTGAAGATCTGACTGAAGAACGCGGCGGCAACGGTCTCTCCAGTGCGGCGGCCAAGTGGAAGAAGATCCGCACGAGTGTGCGTCTGAAAGAGCTTCAGGAGGCTCTGGCGATCGCGAAAATGGAAGTGAAAGCGGCAGCTCTGGCGGCGGCTCAAGCAGCGACGAAAGCCAAGCAGATGGAGGCTGTGTCCAAGTTTTTGGATGATGCCGAGATTGTCACGAAGATGGCGAAAGAC…	MRLSLLFFVAATVALLSSVTAESANGVSHRLLRSASSPEELRGLKAQAVDESDDSEDLTEERGGNGLSSAAAKWKKIRTSVRLKELQEALAIAKMEVKAAALAAAQAATKAKQMEAVSKFLDDAEIVTKMAKDATYRTDVYKGWHNMGIEPEIVFKTIAESGKYTGVKWYTVGEGYLNHLSDIARAAAKKTT	RLLR	EELR	21
PhsoRXLR243	Phytophthora sojae	scaffold_117	-	178889	179326	ATGAAACGATACTTCGCTGTGCTAGCTGTCTTCCTAGCAACAGCAACTAAGGCGCTCTCGACAGCCGTGGATTCCAAGCACGCCGATCCCTTCGGTGCTCGTCCAACGAGGTTTCTGAGAGACGTCGCACTTACTGAGGAGGTGAATGGTGGTTCCGAAGAGCGGGGGCTTATGGACCAACTCGCGAAGAAATGGCGCTCGCGGTCCAGCACAAACAACCAGCTACACAAGACTTGGCTCAAGGAAGGAGAAAGCCCTCAGTCCCTTTTCAGACAATATGGCTGGAAGGGGAAGTCGATCGAAGAACTGAAGCTGGACCCAAACTACCAGCGCTACGAAGGTTTCGATGAGCTGTGGACACTAAAGCAGCAGAAGAAGGGGAGTGTACTGACGCCCGAG…	MKRYFAVLAVFLATATKALSTAVDSKHADPFGARPTRFLRDVALTEEVNGGSEERGLMDQLAKKWRSRSSTNNQLHKTWLKEGESPQSLFRQYGWKGKSIEELKLDPNYQRYEGFDELWTLKQQKKGSVLTPEKWAKLMKKEQKKN	RFLR	EER	20
PhsoRXLR244	Phytophthora sojae	scaffold_118	-	53726	54019	ATGCGTCTCTCCAACTCTCTCGTCGTGGGTGTTGCGGCCGTTCTCCTCGCAAGCGGCAACGCTTTGGCTCCAGCCACGGGTGCCGGCCAGGCTACCGTTTCGAGGCTGGCGTCGTTGGAGTCGGGCAATCAGATTGATGGCCTTGCCAATGAGAACAAGAGGTCTCTGCGCGGCCGCGAAGCTGCGGACAACGATGACGGCGCTGTCGACGAAGAGAGATACCAGCAATGGAAAATCATATGTAGCAAGAATTTGTGCGACTATCCTGCGATCGTACTTAATCGAAGTGGTGTG	MRLSNSLVVGVAAVLLASGNALAPATGAGQATVSRLASLESGNQIDGLANENKRSLRGREAADNDDGAVDEERYQQWKIICSKNLCDYPAIVLNRSGV	RSLR	DEER	21
PhsoRXLR245	Phytophthora sojae	scaffold_119	+	181174	181554	ATGAACAGTGTAGTTTTCATCCTGCTTCTGCGGTTGCTGGGGATGCTGTCGGTTCTCTTGAGGCTGATACTGCTGCTCCGGTTGGTGGTACGCGTGCTGAGGCTGTTGAGCTGGCGACGACTGCTGCTGCAGCGAAGGCTTGTCGTGGATGATGAACGAGTTACCGTTCTCGTCGTACTCGACCTCCGTCAGATGCTTCATGTCCATGACGAAGCGGCCCACATCAGCAACGCAGAAGAGGATGGAGACGCCGAGCGACGGCCCCGTCTTGACGACCATGTCGGGGTCCCAGATGAGGAACACGAAGGCGTAGATCCACGTCAGGATCTTGCAGCGCAGCATGTTGCGCTCGAAGTTCTCGGGCGACGGGAAGATGGTGCT	MNSVVFILLLRLLGMLSVLLRLILLLRLVVRVLRLLSWRRLLLQRRLVVDDERVTVLVVLDLRQMLHVHDEAAHISNAEEDGDAERRPRLDDHVGVPDEEHEGVDPRQDLAAQHVALEVLGRREDGA	RVLR	DDER	20
PhsoRXLR246	Phytophthora sojae	scaffold_122	-	57521	57895	ATGCGTCTCTCCAGCACCACCTTTGTTGTTCTTGCGGCCGTCCTCCTCGCAAGCGGCACTGCAGTATCGAAGGCCGACGAGACTGGCGTGACGAACGTAAACGCCGTTCACTCGCCGAATGTTCTCGCTGGCGTGGACAAGCGATTTCTCCGAAGCCACCACACGGAGGATGGCGAAGCCAAACTCTCCAACTACGACAATGAAGAGCGGAACGGCTTGTTCGGCGCGAACACTCTGTCAAATATGGGCAAGGATACGATTCTCCGCTTCCAGATGTTCACGAAATGGAAGGCCAATGGATACCTCCCGAAAAAAATCAAAGACGACATCCCCAGGAGTCTCTACAAGGCGTACAAAATCCACTACCGCATGAAT	MRLSSTTFVVLAAVLLASGTAVSKADETGVTNVNAVHSPNVLAGVDKRFLRSHHTEDGEAKLSNYDNEERNGLFGANTLSNMGKDTILRFQMFTKWKANGYLPKKIKDDIPRSLYKAYKIHYRMN	RFLR	EDGEAK	25
PhsoRXLR247	Phytophthora sojae	scaffold_123	+	58280	58489	ATGGGGGTGAGAAGCATCTGCATAGTGGCCAGCTTCTCGTCCATCCCTCCTAGTATCGCAATGGAGCCTGCTCGAGAGAAACTCTTTCGGCTTGACCCTGCGGACCCAGGAGCAGGGCCTAGAAGGTTGCGACCGGAAGATTGTCGAGTCGTGAGTCGTCTACCGTCGTCAATGTTGCTGTTCTGCTGGCGGTCCATACGCTGTCGCTCG	MGVRSICIVASFSSIPPSIAMEPAREKLFRLDPADPGAGPRRLRPEDCRVVSRLPSSMLLFCWRSIRCRS	RRLR	EDCR	20
PhsoRXLR248	Phytophthora sojae	scaffold_123	-	80168	80608	ATGCGTTGGAGCTGCGTTCTGCTTGTTGTTGTGTCCTCCCTATTGGCAGCTTGGGATGGCGTCTCCGCCAACTCGGACTTCCTACCGACAAAGCTCTCGCATGTGGTCGCCGACTCCACCAACGACGGTTCTAGCAGACTCTTAAGAAGTGGGAAGGCAACTGGAAACGACTCGGAAGGTGACAGCATCGGTGACGAGGAGCGAGCATTCGACGACCCAGCGATCACCCAGTACTTGAGCCTCTTTAAAGACTGGGCAAGGAACAAGGAGACCCCCGAGAGCGTCTACCAGTACTTCGAACTCGCGCCTCGCGTGGAGAAGGCGTACAAGAGCGGCAAGTGGGCCAGACTTCTGAAGAACGAGAAGTACATCGTGTACCGCAAGTACGAGAAATATCTG…	MRWSCVLLVVVSSLLAAWDGVSANSDFLPTKLSHVVADSTNDGSSRLLRSGKATGNDSEGDSIGDEERAFDDPAITQYLSLFKDWARNKETPESVYQYFELAPRVEKAYKSGKWARLLKNEKYIVYRKYEKYLHLVKAAEAQANMVP	RLLR	DEER	23
PhsoRXLR249	Phytophthora sojae	scaffold_126	-	71713	72075	ATGCGCTCACTTTTCCTCGTGTTGCTGCTTGTGGCCTTCGCGATCGCCAGCAGCGCTGCTCTGAGTTCAGGTGAAGAGAGATTGACGAAGGTAACCGCGTCTGACTTTGACGGACTCGCCGATGGGGACAGCCTGGCCAGGAAGAGACGGCTTCGAGTTGACAGCACGGGCATTGCGGAGGAGGAGGAGGAGAGGGCGTTCACCTTGATCATCAAGCTAACGAACCGGTTCACCAAGGACCCCGCGAAGCTGGAGAAGATCGCGAAAAACAAAAAGTACCGCCAGTGGCTCAAGGAGGATGAAAACCCGATTACCATCTTGACTACGCTGGGACTAAAAACTGAAAGACGACCCGCGCTTCCA	MRSLFLVLLLVAFAIASSAALSSGEERLTKVTASDFDGLADGDSLARKRRLRVDSTGIAEEEEERAFTLIIKLTNRFTKDPAKLEKIAKNKKYRQWLKEDENPITILTTLGLKTERRPALP	RRLR	EEEEER	20
PhsoRXLR250	Phytophthora sojae	scaffold_126	+	125797	127059	ATGCGTCTGTACTGCAGCACGCTACTTGCCGTGGTCACGCTTTTCGCTGTCGGCACTTCCGTGGTCACTGGTGATAACGATCGTAACAAACTTTTCAGGGGGGCAACCGCGGGTCTTCCAGTCGTGTCTCCCGTGCTCACCAAAAACGAACGAGATTCGACAGCGCGGCGCGTTTTGAGGGCGGTAGATGATAATGAAGATGACCGGGCGTTCGGTATTCCAAGCATGTCCACGATCACGGAGACGGCCATGAAGATCCCGGGCGCGTCGACGGTTGCGGGGCTGGCCAAAACTCTGCCGGGTGCGTCAATGGTGGGGGATTTGGCCCAGAAGATGCAGTATCAGTACTGGCTGAAGATGAACAAGACACCGGACGAAGTGAAGACGATCCTGGGGCTC…	MRLYCSTLLAVVTLFAVGTSVVTGDNDRNKLFRGATAGLPVVSPVLTKNERDSTARRVLRAVDDNEDDRAFGIPSMSTITETAMKIPGASTVAGLAKTLPGASMVGDLAQKMQYQYWLKMNKTPDEVKTILGLDDLGTKILDSPNLDIWIRYAKMYNERNNLPDTSMISELLKKIPSDRIMELVKKIPDSAKIIESVQYQYWLRMNKTPDEVKTILGLDNLGAKILDHPNVDIWVRYTGMYNKRKKLPDSSMISGLLKVVPTDKMMELVKKIPGSAKAIESVQHQYWLRMKTTPEEVKKLLGLDDLGAKILESPNLDIWIRYTRTYNERNNLPETAMIEDLLKMIPADRTMELAKKLPGSAKTIENVQCQLLLQMSKTPSEVKTLLGLDTLGTKLLDSP…	RVLR	EDDR	24
PhsoRXLR251	Phytophthora sojae	scaffold_126	-	177299	177610	ATGCAGGCTCCGACTGCTGCGCCTCCTGCGCCTGCGGCTCTCGCTGTGCCCGCGGCACCTCTGGCGCCGATTCTTCCGCCTGTGCCTGCGGTCCCCGCGTTGATGGTCGCCCTTGACGCCTGCGACTGCGTCCTCGACGACCGCGACCTCCGGGCCTGTGACCTCGTCACCCTCGTGTGGTATCGGGAATTGAAGATTTTCGACGTGATTGCCCCGCCGTCCCGAGAATCAACAAGAGTCGAGGAAAGAGCGGTCAAGCGAGAGACGAAGACGACGGCTTTTGACCGGCGGATGACAGGATTCTCGTTGAAG	MQAPTAAPPAPAALAVPAAPLAPILPPVPAVPALMVALDACDCVLDDRDLRACDLVTLVWYRELKIFDVIAPPSRESTRVEERAVKRETKTTAFDRRMTGFSLK	RDLR	EERAVK	30
PhsoRXLR252	Phytophthora sojae	scaffold_130	+	118934	119695	ATGTTGGCGCTCCAGCGGCACGCGGCGCGCTCCGGCGCCAAGCAGGTGGCTCGCTTCTCGGCTGCGGCGGCCGCTACTGCTGCCCAGGACGCGTTTGCGGACGTGCTGCAGCTGGCTCTGCGCGAGACGGAGGGATCGCGCGCGTCCCGGCGCCTGCGCAAGCAGGGCTTCCTGCCGGGCGTGCTCTACGGCGAGGGCGAGGACGGCAAGGACGAGCGCGTGCTGGTCTCGTTCCCCACGCGCACCTTCGAGCGCATGCACCGCAAGCTCTGGACGTCCATCGAGAACCAGGTCTTCCAGGTGCAGGTGGACGACCAGCCGCCGGTCAAGGCCTACATGCGCGACGTGCAGCTGGACCCCGTGACGGACGTGCCCGTGGCCGTCAACTTCCTGCGCTTC…	MLALQRHAARSGAKQVARFSAAAAATAAQDAFADVLQLALRETEGSRASRRLRKQGFLPGVLYGEGEDGKDERVLVSFPTRTFERMHRKLWTSIENQVFQVQVDDQPPVKAYMRDVQLDPVTDVPVAVNFLRFKPGRKVSIPITYLNEEGSPGLKRGGFINHIHHSLECSIFTDDIPTTLQIDVNGLHVGDKVYLDAIKFPEGVVPNIPEGSLVAKIAGRRGLIPRVEAVVEEVVEQKVEEDDDEEFDDWNDIF	RRLR	EDGK	33
PhsoRXLR253	Phytophthora sojae	scaffold_131	-	40899	41108	ATGGGCAGCGCCGCCTGCTGCAACTGGTGGATCCCCATGGCCGCCGCCGTCGCGTTCGCTGCGGCCCCATTGGCCAGCGCCGCCTGGTTCATCGGCGAGCGGAACGTCTTGCGCGCCTTGCGACTGGACGAGATGCGGAAGGCCGGAGACGCCAGCGCCGCCACGCACGTCAACGTGTTGGCGTTGCCGCTGGCGCTGGCGTCGAAGACG	MGSAACCNWWIPMAAAVAFAAAPLASAAWFIGERNVLRALRLDEMRKAGDASAATHVNVLALPLALASKT	RALR	DEMRK	27
PhsoRXLR254	Phytophthora sojae	scaffold_132	+	110818	111300	ATGCGATTCAACTGCTTTGCAGTCTTGGCCGTCACCTCTCTGCTGGCGTGCGCTGGCAGCGCCTCGACGTCGTCAGTCACCAAGACGATCGAGCACGACTTCCCAGCTGCCATCCTCTCGGACGCGAACTACAACAATGGCGCACCAGGCGCCAAGAGGGTGTTGAGGGCTCACGAAATACCGGACAAGGAGAACGAAGACAGAATGCTTAATTGGGCGAAGTTGAATGCTTGGCCCTTCAAAGACAAATCTACGAGTTACGTCTTGGGAAAGTTCGAGTTCGACCCGAAAGTAGGTGAGGCGCTTGATTCGTCTCGTTTGACGACTTTGGCCGAGTACGTGGACATGTTCAACAAGAAGCACCCAAAACACAAGGTGTCACTGTTCGAGAAATTACGA…	MRFNCFAVLAVTSLLACAGSASTSSVTKTIEHDFPAAILSDANYNNGAPGAKRVLRAHEIPDKENEDRMLNWAKLNAWPFKDKSTSYVLGKFEFDPKVGEALDSSRLTTLAEYVDMFNKKHPKHKVSLFEKLRGKSRRGWKSSSLRFGGITAFPPTTFSSC	RVLR	EDR	23
PhsoRXLR255	Phytophthora sojae	scaffold_133	+	84799	85245	ATGCGTCTGCTACTGTGGGTGCTTCTTGCAACTTTGGTGATGCTACTATCCAGCACCGACGCAGCCTCGGCCAAGCTTTCAAGCTCCGCTTCGGCGAAGATCGACTCGGATATCCCAGTTCGTGGCCTGGTTGCTGAGTACAACCACGTCGGCAAAAGAAAATTGCGGGGCAATGAGCTTGTGGCGGAAGATGATGACGATGAAGAAGAGCGAGGATTACCCGTGTCAAGCCTGCTGAACCGCTGGAAGTCTTCTCTGCAGGAGATCCAGCGCACTACATCGTACAAAATCAAGAAATACCTCGTGGAGAAGTTCTTCCGTTGGATTTACAGACAAGGAGTGAATCCTGTGACCTTGCGAGCCAGGATGATGGGGAAAGACAACAAGGTCATCGGGCTG…	MRLLLWVLLATLVMLLSSTDAASAKLSSSASAKIDSDIPVRGLVAEYNHVGKRKLRGNELVAEDDDDEEERGLPVSSLLNRWKSSLQEIQRTTSYKIKKYLVEKFFRWIYRQGVNPVTLRARMMGKDNKVIGLYKAWYDKFVAANAVKP	RKLR	DDEEER	21
PhsoRXLR256	Phytophthora sojae	scaffold_134	+	58000	58743	ATGCGCTTCAGTCAAGCGATACTCGTGGCGGTTTTCACTTACCTCGCCAGCGCTGGCACTCTCTCGGCGGCAGAAGCAGGTGAGACGAAGAAGACCTTAATAACTGGTCGAGAACTTGTCGCTGGAAGATCGTTGCGGGTCGGCACACGGGTCGATACAAACGACGACGAAGAGAGAGCCTGGATCAACCTGCCATCGAAAGTGGGCAAGTTTTTTTCGAGAAAAGCAGGCAAAGTGCAGCTTACGATCCCGAAAGACGCGCCCGAAGAAGTCTTGAAGAAAGAGTTGGTGCTGAACGCGCTCCCAAGGAAGGTCCGCAAGCCGAACGGGAAGTACAAGCACGTCAAGATGACCGGGCAAGAAAAAATCGCCATGTTTGAGAGCTGGGCTAAAAAGGAC…	MRFSQAILVAVFTYLASAGTLSAAEAGETKKTLITGRELVAGRSLRVGTRVDTNDDEERAWINLPSKVGKFFSRKAGKVQLTIPKDAPEEVLKKELVLNALPRKVRKPNGKYKHVKMTGQEKIAMFESWAKKDITSFDAWGKLGMRNVRENQLDAVMDSRHFADYLAYVKIYDDAVIARMKVGGKPPLVHPESTAAELTARAVALGINKREDAYAKLALGLGGLEGNALKQHTNYGFYEDYLRVLRDN	RSLR	DDEER	23
PhsoRXLR257	Phytophthora sojae	scaffold_134	+	89212	89907	ATGCGTTTCTATCAAGCTACACTGGTGGCGCTAGTCGCTTTCCTCGCCAGCTCTGCTTCCCTCTCGGCGGCAAAAGCCCCAGTCTCTTCGGGTAGGTCTCTGCGGGTTAACTCACCGGTTAGTCCAGACGATGAAGACAGAGCTGGTGGCAATCTGGCATCCCTCGAGTCGACAGTGCGCAACGTTGCTTCACTGAAGGGGGGACAGCTATCGGAGGCGTCTGACGATATCGTGAAAAAGCTGTTGGGGCTCTCGGAGAAGGCCCTCAAGCCGCACAAGAACTACAAGTACATCATGTGGGACGGTTCCGCTGTCTGGAACGCGTGGCTGAAGCAACATGTCACTTCGTTCGAAGCCTGGGCTAAGGTGGGGCTGGGTAAAACCACCGAAGACCAGCTA…	MRFYQATLVALVAFLASSASLSAAKAPVSSGRSLRVNSPVSPDDEDRAGGNLASLESTVRNVASLKGGQLSEASDDIVKKLLGLSEKALKPHKNYKYIMWDGSAVWNAWLKQHVTSFEAWAKVGLGKTTEDQLLKVMKTEAFKNYVSYLKVFDDAAVTKWKATGQGPLVSADATAGELAARSMVLAATNRDDGYAKLALGLGGLTGRALKKHANYPFYEKYYKAALAVAKKR	RSLR	DDEDR	24
PhsoRXLR258	Phytophthora sojae	scaffold_139	+	104113	104484	ATGCGTCTCTTCAACACGACGCTTGTGGTTCTAGCGGCCGTCCTCCTTGCAAGTTGTCCATCAGTGTCACAGGCCGATCAAATCGGTGTGTCGACCGCGGACGGAGTTCACTCCTCGCATGATGTCGCCAGCGAGGACAAGCGATTTCTTCGACGTCACCAAACGGCGGTTGATAAAGCCGAACTCGACAACGAAGAGAGGAAATGGGGTTTGTTATCTGCGAACAGGCTAACGAGAATGAAGGATGACGAGCTCTACCGCTTCAAATCCTTCAAAAAATGGAAAAACCATGGATATACCGCGGACGACGTCTCCACGGAAGTGCCCCCTAGCCTCTTTGAGCTCTACGCGGCGTTCAGGCGTATGTATGGC	MRLFNTTLVVLAAVLLASCPSVSQADQIGVSTADGVHSSHDVASEDKRFLRRHQTAVDKAELDNEERKWGLLSANRLTRMKDDELYRFKSFKKWKNHGYTADDVSTEVPPSLFELYAAFRRMYG	RFLR	EERK	25
PhsoRXLR259	Phytophthora sojae	scaffold_139	+	118541	118810	ATGCTATCAATAGTTTTATTGCAAATTTTATTTACGCAAAGCTGGTCACCGATGGCCTCATCAGACCAGGCAACCTCAATTGGTGACTTTCGGTTCCTGAGAACCCACCACGATAAAGAAGAGCGGGGCTTGTTGGTTACCAGCCTCACAAATGTTTGGCTGAAACATCATTTCCGTATCGATACATTTCGATGTGCGCAACTAGTTGTTCAATTACGCATTCTCGGGCAGATGCTGCGGCTGCGAAGCAGACGCAGTAGATGCCCACGT	MLSIVLLQILFTQSWSPMASSDQATSIGDFRFLRTHHDKEERGLLVTSLTNVWLKHHFRIDTFRCAQLVVQLRILGQMLRLRSRRSRCPR	RFLR	EER	21
PhsoRXLR260	Phytophthora sojae	scaffold_149	-	74965	75291	ATGCGTCTCGCTTTTGTATTTGCAACAGTGATCGCGGCCACTCTCCTCGCCAGTGGCTCTGCATTCCCTTCGGCCATGGATCCCAGCACTGCGGTCGGGAACACGGCTTCGTCTGCCTGTCATGACCCAACCCACGCCGAGGACGGACGGCAGCTGCGTCGTGTCGACGGCAGCATAGACGAAGGGCGACTCTGGAGTATCAAGGGACTTTTGGCGAAGCTGAAGCTGACAAAACCGAAAAAGCTTTCAAAGATGGAACAGTTCAAGAATGACGAGGGTAAAATGTATGAATACCTTCGGAAGCAAGCCAAGAAGCTTGGCATGGAG	MRLAFVFATVIAATLLASGSAFPSAMDPSTAVGNTASSACHDPTHAEDGRQLRRVDGSIDEGRLWSIKGLLAKLKLTKPKKLSKMEQFKNDEGKMYEYLRKQAKKLGME	RQLR	DEGR	21
PhsoRXLR261	Phytophthora sojae	scaffold_151	+	79560	79772	ATGAAGATCGTGTGCCTCATTATTTCGGTAGGTTGCATCGTGGAAGCCGACGCCGACCGCTTCAGCGAAGTCTTTACGGCGATCAAGAGAAACCTGAGGCTAGAGGACCACCCACGCCTTCGTGACACTGTACCACGCGTAAGTTGCAGTGATCGTCTTGGTGCATTGGCTGGTAGAGATCTACAAGCGTCGTCAGTTGTCTCGAGTCGAAGG	MKIVCLIISVGCIVEADADRFSEVFTAIKRNLRLEDHPRLRDTVPRVSCSDRLGALAGRDLQASSVVSSRR	RNLR	EDHPR	18
PhsoRXLR262	Phytophthora sojae	scaffold_152	+	5403	5915	ATGCGGTTCAGCTCTTTTATGCTCGCTGCGACTATCGCTTTCATTGTCTGCTGCATTGTCGTCTCTTCCTCCAGTACTGCAAAGTCTCCAACCCCCAAGACGGCTTCCTCACACTTTGTGAGCTCGACCGGTGCTGCTTTGGAGAGTGGCAGGCTCTTGAGAGCCAGCGTGGTCGGCCATCGGAGCAGTAACTACGAAGAGAGAGCGAACGCTTTTTCGAAGGCCTACTACGAGAAGCTGCTGGAGTTTCTGTCAATACTGACCGGAAAAAAGAAGGCGCCGGTTGATTTGACCGGAACCTACCCGTCTTCTCCGAAGGCCGACAAACTGACAAGGTCTAAGTCATTTCCGGATGAGAAAGCTGCGTCGCCGAAGTTGACGAGATCCCAAACGTACTCG…	MRFSSFMLAATIAFIVCCIVVSSSSTAKSPTPKTASSHFVSSTGAALESGRLLRASVVGHRSSNYEERANAFSKAYYEKLLEFLSILTGKKKAPVDLTGTYPSSPKADKLTRSKSFPDEKAASPKLTRSQTYSTETVDWDGAIKAAGNIKVMSRKPKRCFLCGPEKYVIYS	RLLR	EER	27
PhsoRXLR263	Phytophthora sojae	scaffold_152	-	7644	8522	ATGCGACTGCCCTCCATCCTCTTGGCAGTGTCTGCGCTCACGGTTCTCGCGAGCGATAGCGCTCTCGCTGCCGTCGCGGGTGCCAGCGAGGACGCGAAGGTCTCCACGATGGCCTCCACGATGGCGTCCCCGGACCTCGACGTGCTAGCTGTGAGCCACAGCGCCACGAGATTTCTGCGCGGCCTCGAAAGCGTGGGTGAAGTCGACGAAGATAGATTGGCCGGTGATAAACTGTTCCACGCTGCGAAGCTCAAGAGAGCGATGGATGACTCCAAGTACGCTGAGACTCTGATGAAGAGGTGGAAGCGTCACGGTTACGACATTGAAAAAGCAAAAAGCATACTGGACGTCTCCCGATACGCGAAGAACGAGAAACTCAACGCTATCTACCTCAAATAC…	MRLPSILLAVSALTVLASDSALAAVAGASEDAKVSTMASTMASPDLDVLAVSHSATRFLRGLESVGEVDEDRLAGDKLFHAAKLKRAMDDSKYAETLMKRWKRHGYDIEKAKSILDVSRYAKNEKLNAIYLKYAAWLDTHFSRLPGVKPSGGDDLFNKAKLEVAIKDGNYKRTLFKEWKTHNYESEAVFKQLNALGRKDFDNTLDRLYVDYVIWLNVHFPHPDTLKLANEPLLFKESMLLKARTDVDYAQSLFWAWKKNFSLEKVTENLKLTFANADNKVLRGYTNWLINNFH	RFLR	DEDR	23
PhsoRXLR264	Phytophthora sojae	scaffold_154	-	37314	37601	ATGCACTTGAGCAAGCTTGCCACTCTATCCAGCATTCTGGTTGTGTCTATCGCTGCAAAGTGGGGCCAAGCAAAGACGTTCGAGTCACTTCCACGCACTGGGGTCGTCGTCTCGACCATCTCGTTCGAAACCAGTGAGGAAGGCGGACTTTTCAAGGCAGAGGAGGAAGCTCCAGGAAGGCTGTTGAGAATTCAGGGCAAAAGTGACGACGATGATAACAAAGATAACGATGACGATGACTCGGACGACGACAATGATGATTCGAATGACGACAACGACTCAAGCTGC	MHLSKLATLSSILVVSIAAKWGQAKTFESLPRTGVVVSTISFETSEEGGLFKAEEEAPGRLLRIQGKSDDDDNKDNDDDDSDDDNDDSNDDNDSSC	RLLR	DDDDNK	24
PhsoRXLR265	Phytophthora sojae	scaffold_163	+	9288	9968	ATGCGTCTCTACGTTGCTGCGCTGGTTGCTGTTGCCACCATTCTGGCCTCCGCCACCGCTGAGGTCGACTCGAAGACGGCGCTGGCGGCTGAAGTCCCAGCAGCAATTCGTTCGCTCGAGAGTGACACCCCAGCATCGAGGCTTCTACGAACTGGTACCGTCACCAGCGCGGACAACGAGGATAGAGGTTTCACGGAGAGCGCCACGCTCCTCGTATATCCCTCGAGCCAGACTAAGCTGAAGCAGTTGCTGGAAACCGCCACGAACGCTGACGATGCCTTCTCCTCCCTCAAGCTCAATCTTATCAGGCGCAATCTGCTCAAGAAATCCAACTTCAAGGTGTGGGTGAACTACGTCAACAACCGAGAGATGAACCCGCAGGCGGTGGTGCTCGGGAAG…	MRLYVAALVAVATILASATAEVDSKTALAAEVPAAIRSLESDTPASRLLRTGTVTSADNEDRGFTESATLLVYPSSQTKLKQLLETATNADDAFSSLKLNLIRRNLLKKSNFKVWVNYVNNREMNPQAVVLGKLKSHFKSEANLAVMLQKATQVESTQTMANELQMAQFAQWAKERLFATDIIKNVFKLGDAKWSALPITDARRQVRKAYSAYLVETMPPFYKLRGE	RLLR	EDR	20
PhsoRXLR266	Phytophthora sojae	scaffold_163	-	15188	15826	ATGCGTCTTCAGAGTATAGTTCTGCTGGTTGCTGCTACCTTGCTGGCCGCCGGACTGGTCGTGACAGACTCGAGGACTGTGGTGACGCCTAGTTTTCGAACCTCGCTCCGAAATGACATCCCCCCAACCGCACGATTCCTACGCACTGGCACCACCACCGATGAGGACCAAGACGCAAGAACTTTGAATCTCATAATTGCCCGCTTGGAGAGTCTCACGAACCGTTTGAAATCTGCAAGCCAATTGAAGGTGAAGGAGCTGGTGAATAGTGGCCAGAACATCGACGACGCTTTTCTCTCCCTCAAACTTAAGGACATCAAGACGGACCTTTTCACCAACCCCGACTTCAAGATTTTGGCGCGCTTTGTCAAAGAGACCGATAAGCAAACCGCGACAGAG…	MRLQSIVLLVAATLLAAGLVVTDSRTVVTPSFRTSLRNDIPPTARFLRTGTTTDEDQDARTLNLIIARLESLTNRLKSASQLKVKELVNSGQNIDDAFLSLKLKDIKTDLFTNPDFKILARFVKETDKQTATESMLATLQKNFGAKELILMLQEAKDASKTAKKLQIVQFEDWASNSMWPEVAVAQVLQIDEKLILRSHRLSPARQIRAAYSA	RFLR	EDQDAR	22
PhsoRXLR267	Phytophthora sojae	scaffold_163	-	38398	38928	ATGACCAAGTTCTTGCTCCTTTGTTTGGTCGCGATCACTCTCCTCGTAAGCGGTGACGCAATCTCGGCGCCTGCCCAGAACAAGCTGGGCCAAGTGGCTCCCGCGGGGGTGAACGACGCTGTCCACGCCGACATCACCACCAAGCGGTCACTACGTGGCCTCGAGGAGACGCTCGACGCTGCCGACGAAGAGAGGGGCCTGCCGGAGCTGGCCACGAAGCTCAGGACGTGGGTCTCCAACTCGAAGCTGGTGCAGGCGGCGGCGAAGCAGGGGCAGACGCTGGACCAGAAGCTCCGCGTCGCCAAGGCCTCCATGCTCATCAAGCTCAAGGTGTCGGACGAGGTGCTGTACAAGTTCAAGGTCCTTCCCGACGAGTACTTCCTGGCCAAGGGCCTGGAC…	MTKFLLLCLVAITLLVSGDAISAPAQNKLGQVAPAGVNDAVHADITTKRSLRGLEETLDAADEERGLPELATKLRTWVSNSKLVQAAAKQGQTLDQKLRVAKASMLIKLKVSDEVLYKFKVLPDEYFLAKGLDPKIKFNSNSASAVESNPGLAQWFAYTKSWNDLEAKAKFKIVPVA	RSLR	DEER	20
PhsoRXLR268	Phytophthora sojae	scaffold_169	-	16103	16669	ATGCGTGCGTACTACGTACTACTAGCTGGCGCAGCCGCAAGCAGCGAAGCTCTCTCGCCGATGGTGGAGCTCGACAAGGCCGAGATCGTGGCGGAAGGCGTGCGCTCGACTACTGGTGGCAGACGATTTCTCCGCGTCAACAGGACGGTGTATGACGAAGAGGCGGACGGCGCTGATAACGGCGAAGAGAGAAAGATAGACTGGGCGCATATCGGTGGCCTTGGTCGAACCGAAGTAGAAGCGATGGAGTGGCTGCGATCCTGGCTTTCCGAAGGCATATCGCCAACACAGGTCGCCAAAACCCTGGGCGTGCACAACTTGCCGCAGGATGGCGCACATCAACTGGAATGCTCTCGTCAAGTTCCAACAAATGCACTTCCAGAAGAATACGGGCCGCAG…	MRAYYVLLAGAAASSEALSPMVELDKAEIVAEGVRSTTGGRRFLRVNRTVYDEEADGADNGEERKIDWAHIGGLGRTEVEAMEWLRSWLSEGISPTQVAKTLGVHNLPQDGAHQLECSRQVPTNALPEEYGPQPPLRRLDCCWYRPQCAKWQPLGLRRVPLSNQSVKLMELQTTSCRTVRAPFQIPGTP	RFLR	EERK	17
PhsoRXLR269	Phytophthora sojae	scaffold_170	+	54674	55021	ATGGGTCTCCGCAGGGCCTTCCTCACCGCGTTGGTTCTCCTCGCTCTCTTGGACGAGGCAACTGCAGTAGATGCGAGTGCCAAGGAACACCGTCTTGGTGATACAACCTCTGTTAACGCTCCACTCCCCACCGAAATGCGCTACCTGAGGACTGACAACTCCATCAAGGCTTCTGACGTCCAGCTCGCGAAAGCAAACGCTGTTGCTGACGAAGAAGAACGAATCACTTTGCCCAGTCTCACTGAGATGATCAGCACGCTCCAGGAACAGCTGAAGGAGCTTTTTCACGGCACCCCAGACTGGCTGGTTCACCTAGTGGCTTTCCTGCTTGGGTTTAATATGACCGTT	MGLRRAFLTALVLLALLDEATAVDASAKEHRLGDTTSVNAPLPTEMRYLRTDNSIKASDVQLAKANAVADEEERITLPSLTEMISTLQEQLKELFHGTPDWLVHLVAFLLGFNMTV	RYLR	DEEER	22
PhsoRXLR270	Phytophthora sojae	scaffold_170	-	65158	65685	ATGAACAAGTGCCTCACGCTCCTCCTACTGGTCGCGCTCACCCTCCTCGCGGGCAGCAACGCTGTTTCGACCGACTTCCAGCTGGCCAAGGTGGCCCCTGCGACCGTGAACAACGCCGTCCACGCGGATATTGGCGACAAGCGATCGCTACGAGGCCTTGAGTCGACCCGGGTTGATGCTGACGAGGAGCGAGGCATGACGGAGCTTTCAGCCAAGTTCAAGACGTGGATCGCGAGCCTCAAGACGTGGATCTCCAACTCCAAGCTCGTGCAGATGGCGACCAAGCAGACGCAAACACTGAACCAGAAGCGCCGCGTCGCCAAGGTCTCCAGCCTCATCAAGAAGGGCTCGTCGGACACCGTGCTGTACCAGAACAAGGTCACGCCGGACGAGTACTTA…	MNKCLTLLLLVALTLLAGSNAVSTDFQLAKVAPATVNNAVHADIGDKRSLRGLESTRVDADEERGMTELSAKFKTWIASLKTWISNSKLVQMATKQTQTLNQKRRVAKVSSLIKKGSSDTVLYQNKVTPDEYLLAKGLNPKLKFWGDLPEVWARNDGLRQWFTYAKFFEEMQRKAA	RSLR	DEER	21
PhsoRXLR271	Phytophthora sojae	scaffold_191	-	55775	57238	ATGCGCACGCCGCTCTTCCTCGTCGCTGTGCTCTTGCTGCTGCCGCTCGCCATGGCCTCTAGCGGCTTCGAGTCCACCATGGGCATCGTGGACACCAACCGCTCCGTGAAGCTGGACCCGAGCGTGCAGCACATTCCGCTGGACCCGGCGCTGCGTCATCTGCGGCCGCCGCCGCCGCGCGTGCCGGACGACGCCAAGCTCTTCGTTGGGCTCTCGGTCTTCCGAGACGGCTACCGCTGTGCCACGACCATCTTCACTGGCTTCACGCGGGCCTCAAACCCGCAGAATATCATCTTCGGGGTGGTGGACCAAGTGTACCCATCGGACCAAAAATGTGTGGACGAGTATTGTATCCTGGCTCAAAAAGAGTGGGGCGAGTGCCGCTACCGGGGCCAAATT…	MRTPLFLVAVLLLLPLAMASSGFESTMGIVDTNRSVKLDPSVQHIPLDPALRHLRPPPPRVPDDAKLFVGLSVFRDGYRCATTIFTGFTRASNPQNIIFGVVDQVYPSDQKCVDEYCILAQKEWGECRYRGQIRVDERSAYDSRGPTLARHQQQNLIRDEEFCLQLDGHSIFTNGWDQNLLQEWTGIGNEMAVMTTYIHHIHNFVADNGDNVPTKNLDMPHLCTTTRGANGLVRTVGASMIGKSKIPQLEALWGAGFSYNKCHAEKRVPVDSHTLWVFDGEEFLRASRLWTHGYDMYSPSKLGSVVYHNYTSVPARFEGIPVDQKLKDREEEMGINRFKVLMGQPFEGRVSTVELDKYSFGNVRSFKQYLEFSGVTFEEDKKDEESCEQRHWVPYTNAT…	RHLR	DDAK	19
PhsoRXLR272	Phytophthora sojae	scaffold_280	-	8440	8757	ATGCGTCTGACTTACGTCTTGCTCGTGGCTGTGACCACCCTTCTCGTCAGTTGTGACGCTACTAAACCGTCGACGGAGGCGACTGCAGTCAGCAAGCGGCTGTTGAGGTTTGTCGAAGCCGCCGACGAGGAAGAGAGACGCATCGACTTTTCACCGGAGAAACTGCGCAAGATGCTGGGCGACGAAACCTACAGACTCAAGAAGTTCGGGAAGTGGGACTCAGACGGACACACGTTTGATGGTTTAAAGCACTATCTCCTGCTCTCTGACTCGAGCATGGTCAAGTTGCGGAACATGTACAAGGCGTGGCTAGAACAA	MRLTYVLLVAVTTLLVSCDATKPSTEATAVSKRLLRFVEAADEEERRIDFSPEKLRKMLGDETYRLKKFGKWDSDGHTFDGLKHYLLLSDSSMVKLRNMYKAWLEQ	RLLR	DEEERR	20
PhsoRXLR273	Phytophthora sojae	scaffold_289	-	4280	4534	ATGTCTCGCCCGGATACGAGCTTTCTGCTGATGCTCTGTGCGTCGTCCCAGACGCGTCATCGCTCCCTCGAGACGCTCCGAGACTTGAGACGCCGGCTGCACGACGAGCGCAGGCGCTGGGAGTGGCAGCGGCTCGCTCGAATGCGCCATTACATCACCCTGGACTGCCTAAAGGAGCCTGAGCAGTCTTCTTGGATGGACACCTGGCTCAAAGGAACCGACGAGAATATGATAAATGTGACGAGCCTGTCTCGG	MSRPDTSFLLMLCASSQTRHRSLETLRDLRRRLHDERRRWEWQRLARMRHYITLDCLKEPEQSSWMDTWLKGTDENMINVTSLSR	RDLR	DERRR	18
PhsoRXLR274	Phytophthora sojae	scaffold_330	-	75	254	ATGAATGAAATAGCTCTCTCGTTACTGGCGCTAACGCAGCCATTGGACGCTGACCAGGGTGTTATGTCACCGATGGCCTCATCAGACCAGGCAACCTCAATTGGTGACTTTCGGTTCCTGAGAACCCACCACGATAAAGAAGAGCGGGGCTTGCTGGTTCCAGCCTCACAAAGGTTTGGC	MNEIALSLLALTQPLDADQGVMSPMASSDQATSIGDFRFLRTHHDKEERGLLVPASQRFG	RFLR	EER	17
PhsoRXLR275	Phytophthora sojae	scaffold_352	+	3686	3922	ATGCGTCTGTTACTGTGGGTCCTTCTTGCAACAGTAATCACGATCCTGTCAAGCGCCGACGTAGCCTCGTCCAAGGCCACTCCGGCGACAATCAACTCGGATCTTCCCGTCCGCGAACTGACCGCCGAGACCAACACCAATGGCAAAAGGCACTTGCGGGGCGACGAAATGAGGTCGCCATGGACTTTGAAGACGACGACGACTACGACGACGAAGAGCGCGGGATCTCCGACGTTG	MRLLLWVLLATVITILSSADVASSKATPATINSDLPVRELTAETNTNGKRHLRGDEMRSPWTLKTTTTTTTKSAGSPTL	RHLR	DEMR	19
PhsoRXLR276	Phytophthora sojae	scaffold_499	+	285	713	ATGCGCTCGTATTACCTCCTGCTAGTTGCTACGGCCGCCCTCCTCGCAGCGAGCGAAGCTCTCGTGCCCACGACGAAGCTCGACAGGACCGTGGAACACCCGATCAATGCTGCTCAAAAGAACGCCGAACGCTTCCTGCGGACTGACAATGCAGCAGTCCTGGACGATGTTGAGGAAGAGAGAGCGTTTGCTAACATCAAGGGCATCGCGCGCACGCAGGACGAGGCGACGGAATGGCTGGAACACTGGCTCGGAAAAAGGCTGAGCATCGAGAAGGTTGCGAATGAGCTCGAGATCTTCCGCCGGAACAAGAGTCATGTGAACTGGGACGCGCTTATCAAGTACACCCAAATGACCCACAAACGGTACGTTGGGGAGGACATGACGAGGAAGCAAGCT…	MRSYYLLLVATAALLAASEALVPTTKLDRTVEHPINAAQKNAERFLRTDNAAVLDDVEEERAFANIKGIARTQDEATEWLEHWLGKRLSIEKVANELEIFRRNKSHVNWDALIKYTQMTHKRYVGEDMTRKQAVQHLKTILPQ	RFLR	EEER	20
PhsoRXLR277	Phytophthora sojae	scaffold_1058	+	3650	4012	ATGCGCCTAACCAACACCCTCGTCGTGGCTGTTGCTGCCATCCTTCTCGCAAGCGAAAACGCTTTTTCTGCAGCAACTGATGCCGACCAGGCTACCGTTTCGAAGTTGGCGGCAGCGGAGTTCGACACGTTGGTCGATGTCCTCACCACTGAGAGCAAGAGATCCCTTCGGGCCACGGTCGATGACGGCGAAGAGAGGTACAAGCAGTTTAAAATCGAAGCCTTGAAAAAAGGAAAGTGGACGGATATTTTCAACAAATGGAAGGGTAACGAGCTTAGTCCGGCCGAGGTCCAGAACAAGCTGAAAAACAAGAAATTGAGCGACGATTTGAAAGACGCTATTTTCAGGAATTATAAAGACTGG	MRLTNTLVVAVAAILLASENAFSAATDADQATVSKLAAAEFDTLVDVLTTESKRSLRATVDDGEERYKQFKIEALKKGKWTDIFNKWKGNELSPAEVQNKLKNKKLSDDLKDAIFRNYKDW	RSLR	DDGEER	25
PhsoRXLR278	Phytophthora sojae	scaffold_1081	-	284	895	ATGTTTGCCCAACGCATTGTGTTGCTGGCTGTCATTTTCCTTTTCTGGGAGATCAATGCTGCCGTAGCCCGCCGACAAGCCGACCAAGTCACCGACGCGAACCGGAACCTCCGCGCAGCCGATCAGAACCAAGCTGCGTTGGAGCGGCTGCTGTGGTCCTACGACTCGAAAGACGAAGAGAGAAGATGGGGCTGGTCTGCAAAAGAGCTCGACGAACTTTTCCAGAAGCTAGACATTGCGACTGGAAGGCTTGACGACAACAGCTCCGCCGCCTCAAAGTGGTTCACAGCCATTGCCAAGTACAGAAAAGCGAAGAAGGCTAACTTCTGGTATCCGGATGACTTCATTTACGCGAAGTTGCGGGAGACACACTCGGAAGCAGATATAGCGGTACTTTGC…	MFAQRIVLLAVIFLFWEINAAVARRQADQVTDANRNLRAADQNQAALERLLWSYDSKDEERRWGWSAKELDELFQKLDIATGRLDDNSSAASKWFTAIAKYRKAKKANFWYPDDFIYAKLRETHSEADIAVLCQKLMNTSKAKKVAKTLQHHLFQAWNNRGMRLEDVADLLGVLVSTTNSVRSGILVDYQLKLTGEAVTRVRHG	RNLR	DEER	20
PhsoRXLR279	Phytophthora sojae	scaffold_1105	+	3946	4293	ATGCGTCTTGTCTACATCCTTGCTGCCACCATTGCTGCTACGCTCTACTCCGATGGCAGCGCATTCACGACCACCAACTCGAATCGCGCTGTGATCTCCGATGTGGACACCGCCTACCCTATCGATGGAACACAAGAGAGTGATGGTCGAGCGTTGCGACCGGTGTCCGCGGAAGGCAGGATTGATGAAGAGCGGAGCTTTATGGATGTGTTGAAGTATTTGAAGACGTCCATTACGAAGCGAATTCCTGGTACGGCTACAAACAAAATGTACAAGGCTGGGAATAAGCGGAAGAGAGAGAATGAGCGATTGAAGCGGGTGAGATCCAACATTCGGCATGCAATGAGC	MRLVYILAATIAATLYSDGSAFTTTNSNRAVISDVDTAYPIDGTQESDGRALRPVSAEGRIDEERSFMDVLKYLKTSITKRIPGTATNKMYKAGNKRKRENERLKRVRSNIRHAMS	RALR	DEER	21
PhsoRXLR280	Phytophthora sojae	scaffold_1152	+	3295	3624	ATGCGTCTCACTTTCATCTTCGCGGCGGTCATCGCGGCCTCTCTCCATGCCAGCGGCGCTGCCCTCCCTTCGGCCACGGCATCCAATATCGCTGAGGTCGAGAACGAGGCCTCCTCTGCTACCGCTGATTCCGCTCACGCCGATGGCGGGCGAATGCTTCGCCGTGTCGAGAAGAACGACGAGATCGATGAAGAGCGAATTGACTGGTCGAAGGTTTGGGCGAAGCTCACTTCGAAAAAATTCACGAAGGGTCAGAACATGAGCCCAACGGAGCAGCACAAGTGGCTTATTAGGCAAGCAAAGAAGCTGGGCATGAACACGGACGGCATG	MRLTFIFAAVIAASLHASGAALPSATASNIAEVENEASSATADSAHADGGRMLRRVEKNDEIDEERIDWSKVWAKLTSKKFTKGQNMSPTEQHKWLIRQAKKLGMNTDGM	RMLR	DEER	20
PhsoRXLR281	Phytophthora sojae	scaffold_1166	-	1160	1477	ATGCGTCTGACTTACGTCTTGCTCGTGGCTGTGACCACCCTTCTCGTCAGTTGTGACGCTACTAAACCGTCGACGGAGGCGACTGCAGTCAGCAAGCGGCTGTTGAGGTTTGTCGAAGCCGCCGACGAGGAAGAGAGACGCATCGACTTTTCACCGGAGAAACTGCGCAAGATGCTGGGCGACGAAACCTACAGACTCAAGAAGTTCGGGAAGTGGGACTCAGACGGACACACGTTTGATGGTTTAAAGCACTATCTCCTGCTCTCTGACTCGAGCATGGTCAAGTTGCGGAACATGTACAAGGCGTGGCTAGAACAA	MRLTYVLLVAVTTLLVSCDATKPSTEATAVSKRLLRFVEAADEEERRIDFSPEKLRKMLGDETYRLKKFGKWDSDGHTFDGLKHYLLLSDSSMVKLRNMYKAWLEQ	RLLR	DEEERR	20
PhsoRXLR282	Phytophthora sojae	scaffold_1171	+	1710	2885	ATGCGTCCCGAATCGATCGTACTGCTAGCAGCGGCTGCTCTCCTGGTGTGTGCCGATGGCGCCTCCGCCAAATCGGTGGCTGTCGACTTCCCAGTCACAATCCACGATAGCCAAGACGCCATTCCCACCAAAAGGTTGCTAAGGAGTTCAGAGGACAGTGAAGAGAGGGTCGGCTTTGATACACTTACGGGCCTGGCCAAGGCGGGCGCGTCGAAGGTCACGGGCACCACCGTGCTGGATACGTGGCTGTTCCACAACGTGAATGGGGTCCAAGTTTTGGCGAAGTTGCAGCTCGGTGACGACATCGCGGCTGCGCTGACGAGCTCCAAGCTGAAAACGTTGCGCAAGTACATCGCCATGTACAACAACAAGCACACGAACACCCCGACTTCTTTGATC…	MRPESIVLLAAAALLVCADGASAKSVAVDFPVTIHDSQDAIPTKRLLRSSEDSEERVGFDTLTGLAKAGASKVTGTTVLDTWLFHNVNGVQVLAKLQLGDDIAAALTSSKLKTLRKYIAMYNNKHTNTPTSLIETLTAHYGDDVVAKALAVAQKQPNTEALATQLRKNQMAIWMRKDRTGVDIFKLLSSGDDGYFTLTNLEILDDYIKLFNREKSAHETLLATLTTGIGSERRLAELLVVAKANPTTREKALELQSALFDKWLARKLRPETILRGLKLDDNVENALTNRNLQTLINYISVFNKNNPTSEATLIGTLIAHYGDDVVATALLSVKKVAGTKDMATVLQIQQLGRWFKSGKSVDVPRRFVRSHCKPKVGGAGRLRQAVQPGEICG	RLLR	EDSEER	23
PhsoRXLR283	Phytophthora sojae	scaffold_1196	-	164	874	ATGGGCACGCTGTGCATCCTGTGGCTGCTTGTCAGTATCTACAGTGCGGGAGTTAACTCCTCCGAAACCTCCATTCGCTCGAAGAACGCTCTCGCTTCAGACGATAGTGTAAGAGTTTTACGAGTGCACGAATCCGCGGACGTGGGCAACATCAGCAATGCAGATGAGGAGAGGGTAAGCAGCGGGGCGTGGGTGTCGAGACTTGCGGAATTGGACAAGAAGACGTCGAAGTTTCAGAAGCTTGACATGCAACTTGCTCAGAAAGTCTGGATCTATAATGGTAAGAATCCAAAGTTCATGTTCAAGTATCTGGACATCTTCAACACCTGGGCGAAAATCGACAACAGCAAGCGAACGATCCAATGGTTTCGATTCACCAAGGCGTTCAGGGACAAGAAG…	MGTLCILWLLVSIYSAGVNSSETSIRSKNALASDDSVRVLRVHESADVGNISNADEERVSSGAWVSRLAELDKKTSKFQKLDMQLAQKVWIYNGKNPKFMFKYLDIFNTWAKIDNSKRTIQWFRFTKAFRDKKGAGSSPNYDIYTLLRSKVPEDKLAITFESLKQIPDVRNLAETMQNYQLKLWIDQKETPTSIRRLLGIPHSTALKTERGRKDEILSTFIKMYNGGSKMTRSTTIV	RVLR	DEER	20
PhsoRXLR284	Phytophthora sojae	scaffold_1621	-	106	534	ATGCGCTCGTATTACCTCCTGCTAGTTGCTACGGCCGCCCTCCTCGCAGCGAGCGAAGCTCTCGTGCCCACGACGAAGCTCGACAGGACCGTGGAACACCCGATCAATGCTGCTCAAAAGAACGCCGAACGCTTCCTGCGGACTGACAATGCAGCAGTCCTGGACGATGTTGAGGAAGAGAGAGCGTTTGCTAACATCAAGGGCATCGCGCGCACGCAGGACGAGGCGACGGAATGGCTGGAACACTGGCTCGGAAAAAGGCTGAGCATCGAGAAGGTTGCGAATGAGCTCGAGATCTTCCGCCGGAACAAGAGTCATGTGAACTGGGACGCGCTTATCAAGTACACCCAAATGACCCACAAACGGTACGTTGGGGAGGACATGACGAGGAAGCAAGCT…	MRSYYLLLVATAALLAASEALVPTTKLDRTVEHPINAAQKNAERFLRTDNAAVLDDVEEERAFANIKGIARTQDEATEWLEHWLGKRLSIEKVANELEIFRRNKSHVNWDALIKYTQMTHKRYVGEDMTRKQAVQHLKTILPQ	RFLR	EEER	20
PhsoRXLR285	Phytophthora sojae	scaffold_1910	-	1942	2409	ATGCCGGCCGACTCCCAACGGTCCTGCAGCGCCAAATTGTTGGTCGTCGTGATTGCTCTCTTAGCATGCGCCTGTGGGCTCTCGGGGGCGGACACCACCATCGCCAATGTTGCTCCCTCGTACAGTCTTCACGGGCCCGATCAAGCTCACGGACACACCAAGCGGCAGCTACGGTGCCACTCGCTGCTAGCAGTGGATGAAGATGCTGAAGAGAGGGGAATCGCCAACAACCCCAGCGTTGCAAAAGTTCTCTATAAGCTGACGCCGAACAAGCAAAAGGCTGCTGAGAAACTGTTTAAACGGCTCAAACTCGGCAAAAACACGCCCAGCATTTTCACGAATGCCAAGTTTCTGAAGTGGGAGAAAACTGTGGCCAAGTCTTTCAAGACGAACCCCGAA…	MPADSQRSCSAKLLVVVIALLACACGLSGADTTIANVAPSYSLHGPDQAHGHTKRQLRCHSLLAVDEDAEERGIANNPSVAKVLYKLTPNKQKAAEKLFKRLKLGKNTPSIFTNAKFLKWEKTVAKSFKTNPEAADIVILSPLHSEESKSSTVATV	RQLR	EDAEER	29
PyapRXLR1	Pythium aphanidermatum	pag1_scaffold_2	-	16222	16500	ATGCACCCACTCACGACGCGAGTGTTAGAAACTGCGTCGTCCCGACAGACCTGGCTTCTTTCTCTGCTTAATCTCTGCGTCTGTGACGCCGTGCAGGCGAATAACGCTCGGCATCTGCGTTGGGTTGTAGTGCTCAGCACCCTTGGACCAGTCATACGCCAGAGCGTACGCGTAGATATCACCACGGGCGTTGAACTTGCCGACGGTGATCGACTGGTTGCTGATGATACACACACAGACACACACGACTCGTCAGATCTTTCAATACGCGAACAAGAG	MHPLTTRVLETASSRQTWLLSLLNLCVCDAVQANNARHLRWVVVLSTLGPVIRQSVRVDITTGVELADGDRLVADDTHTDTHDSSDLSIREQE	RHLR	DGDR	33
PyapRXLR2	Pythium aphanidermatum	pag1_scaffold_6	+	79568	80812	ATGCTCCCAGTCGTGTGGGTGAGTTTGTGCTGCGTGCTCACGGCCGCCATGGGCATCGAGTGCGTCGAGTCCCTCCAGAGGAAGCTGTTGGTCAGTGCCCCTCATGATGGGCGAGACGATTTGAACGACCGTCCGACGAAGAAAGCCAAGCGCGTGCTGCGTGACGACCACGCTGACAAGGACGAAGCCGGCGTGTTCACGAGGCTGCGCCGTTCGCAGAGACACATTCGCGACGGCGGCGACGTCGACGACAGTCGCGTGCACATGAAGCGAGTACAGAAACAGAATCAAAGCGGAGCGCAAAATGCGGACGAGGCGGAGGGCTCGCAACGCCCACACTTGCGGGCCGAGGCGGCACTCATGGCGGGCACGACGCAAGCCGCTCGCCCTAAGCGTCGT…	MLPVVWVSLCCVLTAAMGIECVESLQRKLLVSAPHDGRDDLNDRPTKKAKRVLRDDHADKDEAGVFTRLRRSQRHIRDGGDVDDSRVHMKRVQKQNQSGAQNADEAEGSQRPHLRAEAALMAGTTQAARPKRRRVLIWDLDETLVLFASLCSGQFARTHGKEIATSMALGEQMMTYLVAVLERHFFFSDLHDADIDHIACLGSTKDEVDVQSDDDSSSVIADRYRQIRAIYERQGNVDFLDDCSSQWFAARQALVASIDAFSTGWIKEAKEILALTAKKQRQTTSNGDEEDEIINVMVTNTQLSPALCKCLIYGLDTFFPIDCVYSSSKLHKLRCFQMIMSKYGTESSKESTGKSPNGNQSNDHEVEFIAIGDGAEEEQVSRMLGISFCKIRSIDDLRQ…	RVLR	DDSR	18
PyapRXLR3	Pythium aphanidermatum	pag1_scaffold_17	+	55764	56348	ATGGCGGCATCGATATCGCCGACGGTATCAGCGTATGTGGTGCGACTGCGGCGCTCTCCACTCGTCACAACCTGTGTTACGTGGTTACGCACCACGGCAGCACATCCATGGACGCGCGCATGCGTGCGCGTCCTGCGTTACGCCTTCGCACTGCTCACAGGAGAGCCGTACGACGACGAACGCGTCGCGTTCTCGAAGCCGCGGCTCATGGTGAACGACGCGTACCGTGATCGCTTGCTTGCACCTGAGATCGCAGCACTCGTCGATCTGAGCGATGCCCTGCAGCTGTCGATTGCACAGCGGAAGGCGTTCTTCCGGTGCTTCCTGCACCTCGACTTCATGCGTCGCTCGGGGGTCTCGGGGGCCGAGTTACTGCGCTACTGCGGACTGCGAGAGACT…	MAASISPTVSAYVVRLRRSPLVTTCVTWLRTTAAHPWTRACVRVLRYAFALLTGEPYDDERVAFSKPRLMVNDAYRDRLLAPEIAALVDLSDALQLSIAQRKAFFRCFLHLDFMRRSGVSGAELLRYCGLRETPAARVLLPSDGAFDVAASAHRSDEFHTQRWDVTQLLTLMFSLCTMHPMMVRAATEIAVGMQD	RVLR	DDER	34
PyapRXLR4	Pythium aphanidermatum	pag1_scaffold_32	-	101229	101918	ATGATCTCCCTTCGACAGCTTTCGGCGGTAGCGCTCATTGTCGCCGCTCTCTCCGCCCACCTGACAGAAGCTTCTCGCTCACTCCGCGCGACTGCTGGTTCTTCGAGTGAGGACGTTCCTACTCCAGCAGGCTCCAAGAGCTTCGGCTTCAACGACATGACGCGCCATTTCCCGCACCCTCATGGCAGTGAAGATGGCTCACGCGACATTGGGCGTGGTCACGGCCACGGACGCTTTCCTCCGCGCCCACGCGGTCGCTTTCCTGGACCTCACGATGGTTCTTTCGACGCCTCTTTCGACGGATCACATGATGGCTCTTTCGATGGATCTTTCGATGGATGGAAGCCATGGGGATCTCCTCGTGATTTTGAGCTTTTCGACCATCCTGATGATGATGGA…	MISLRQLSAVALIVAALSAHLTEASRSLRATAGSSSEDVPTPAGSKSFGFNDMTRHFPHPHGSEDGSRDIGRGHGHGRFPPRPRGRFPGPHDGSFDASFDGSHDGSFDGSFDGWKPWGSPRDFELFDHPDDDGPFPWGSNDGSLPEGSGSGDGPWRGHGGPRHGGRHHGRHPQPFGSLDGSFESEDFDGGSGSEHPHRRARFPHSNGSGPNEKMEDQDELIDLAPNTRGL	RSLR	EDGSR	24
PyapRXLR5	Pythium aphanidermatum	pag1_scaffold_41	-	64517	64792	ATGCGACGGATAAATCCACACGCTGACGCCAACGCGACGAGCAGGCAGGGGCCGGAACATGCCACCCTTGTACTCCTCCTGTGGGTCGCCATTGCGGCGACCACTGCCTTCGATTGGAGTCTTCGCCACGAAGCACTCAGTGCGCGTACGTTGCGAGCGCATCACGACGTTGACGAGACTGTGCGCGTGGTCCTGGATCTGCCACTGCACTTGCACGACGTCCCCACCCGTGGCCACATGGAACAGCGTCGTGGACTTCGTCTTGATGAGCTCGTC	MRRINPHADANATSRQGPEHATLVLLLWVAIAATTAFDWSLRHEALSARTLRAHHDVDETVRVVLDLPLHLHDVPTRGHMEQRRGLRLDELV	RTLR	DETVR	36
PyapRXLR6	Pythium aphanidermatum	pag1_scaffold_89	+	55115	56278	ATGCTGCCCCTGGATGAGAACGCGTGGCTCTTCCGCGTCTGCCTCTGGCTGGGGATGGCGCTGCTGCTGCTAGACGCCGTCGTGCCGCGCGTGTTCCGTCGGCGCGTGCGACTGGTGATGCCCACGAGGCGCCGTCTGCGTCTACCACGCGCCAACGCTATGGACCCAGACACGTTCCGCCGGAGAAAGCGAGCACTGCTGGCGCAGATCCAGAGCCTGGAGAGAGAAGAAGATGCTGCCAAAGACGTAGCGAGCGCAAGGACTAGGAAGGGCGTCAAGAAAAATAGGAGGAACACACGTGTCGTAATGACAGGAGAAGAAAACGCCACGACCACAGCCAAGATGACACCCAAGCGAGTGAGCTTCGACATGACCCGCTACGAGAGAGAACCACGCGAT…	MLPLDENAWLFRVCLWLGMALLLLDAVVPRVFRRRVRLVMPTRRRLRLPRANAMDPDTFRRRKRALLAQIQSLEREEDAAKDVASARTRKGVKKNRRNTRVVMTGEENATTTAKMTPKRVSFDMTRYEREPRDFTAGSKQKESVRDELKEPQGAPTVDPLASRSEAAQEHSPMELSRPEEKASGSQSVHPDPFSLVDDSFPWQLPNYGRIQSHSGPNMQPETATMASPTPRDQTRHSTSTLNIRQPMNRYQRQHEEQSRASPGLLTRALELKHRPVWNRTHSTSPARDMGTNDQGAERGLSFRSSPGVAMRSEQAGAKLLYRPDALSQPSPAKRKHDEAFVPRRFRISSPKPGLPRPTTSQVPGQVSTPIARPSKLRCVLSNNRCNTA	RRLR	EEDAAK	29
PyapRXLR7	Pythium aphanidermatum	pag1_scaffold_132	+	19613	19879	ATGCCGATACATCGCCGGCTTCATGCTCGTCTACTACGCCTGCACGTTCCTCTTCTTGCAACCGTTCTTCTTGGGTGCGCTGGGCATGCTCACGGGATTCCTCGGTTACTACGGTGCGCGTCCGCCCATTTTCGCCGCCCATGTCAAGTGGATTCGGGGCTACATGTGGATGAACTACGCCATGATGGTCATGAATGTCTGGTACCTGGCCATCACTGTGCTCTTCTTCAGCAGCCTCTCGAGCACCGACGACGACGACTCGGCGTA	MPIHRRLHARLLRLHVPLLATVLLGCAGHAHGIPRLLRCASAHFRRPCQVDSGLHVDELRHDGHECLVPGHHCALLQQPLEHRRRRLGV	RLLR	DELR	32
PyapRXLR8	Pythium aphanidermatum	pag1_scaffold_156	-	39232	39729	ATGGCGATGATCGGCGTCGCTGTGTGGGTCGTCGGGATCCCTTTCTTCTTCTGGCTGCTCATTCGGTTGGCCCAGGATCGCGGGGTTCGTGCTCGCATCAAACTTCTCGGGAAGCCGCAGTGCCGTCGCCTTCGAAAGAAGTGGCTCAATGAGTTGAAGGCGTACCACGAGGAAAGGGGGCTCATTGTTCCGGAGATGGACAACAGGGACGTGCAAGACGAAGAGCTTGCCAAATATATGCGGCACAAAAACCTCACGGTGCGTCTGTTTCGTATCGCTGATGTAGACAACGGGTGCTTACAACTTCTTCCTCAGGACTCGACAGTCGAGGCGCGGTTGGGCTTCATCTACGCCGACTGTACGTTTCGTTGTGATCCAGCGGACATTGAATACGAAAGG…	MAMIGVAVWVVGIPFFFWLLIRLAQDRGVRARIKLLGKPQCRRLRKKWLNELKAYHEERGLIVPEMDNRDVQDEELAKYMRHKNLTVRLFRIADVDNGCLQLLPQDSTVEARLGFIYADCTFRCDPADIEYERQLLTSLSCACEQIVKSSGGLKSSISHVSFSSVV	RRLR	EER	24
PyapRXLR9	Pythium aphanidermatum	pag1_scaffold_233	+	39134	39421	ATGGCTGGAATCACACCGAGACCGAAAAGAAGACGCCACACAATCTCGAGACGCTGTTTGCTGTTCTCACCCTTTGCATGGTCAGCAAGCGCCTGCACGATCAAGTTACCGAGAATTGCAGCCGTAAGTTGGCCCACACCCTGGAGGGAGAAGGTCATGGCGACGCGCTTGTTACGCTCCTGGACTGAGGAAGAGTCCTCAGCAGTCGACGAAGCAGCAAGAGGGTACTCACCACCGATACCCACACCAAGGATGCCGCGAGCGATGACCAGGAACCACAGCGTGTTG	MAGITPRPKRRRHTISRRCLLFSPFAWSASACTIKLPRIAAVSWPTPWREKVMATRLLRSWTEEESSAVDEAARGYSPPIPTPRMPRAMTRNHSVL	RLLR	DEAAR	31
PyapRXLR10	Pythium aphanidermatum	pag1_scaffold_278	+	23257	23493	ATGCAAGTGGCAAGTGACCAAATGGGCACTCCGACACAACTCGCACTACTCTTTGTAACTCTCTGCCGAGCACTCGGACTGCACACTCGAGTGGCGATGGTTATGGATCCTCTCGTGGTTCAACAGCACAGTAAAGCGCGGAAATTGCGCTTACTGCAATCTCAACGGCACCTCAAACAAGTAGAAAAAGATCACGAGAAAGCAGCATGGAACAGCGGACAAACTCAATACTACCGA	MQVASDQMGTPTQLALLFVTLCRALGLHTRVAMVMDPLVVQQHSKARKLRLLQSQRHLKQVEKDHEKAAWNSGQTQYYR	RKLR	DHEK	26
PyapRXLR11	Pythium aphanidermatum	pag1_scaffold_278	-	24264	25139	ATGCTCACCCATCGGGCCAGTCTGTGCCTCCTTCTTCTTGCGGATGTAGTCACGAGACGCCTTCTGCGCGAACTCTGCGAAGGGCGCGTCGATGATGCGCGGCACATGCAGGAAGTAGATAGGCTTGCTGGCCTTCTCGAGCCACTGCTGGAGGTCTTGTCTCCCAGATGCTTCTTTGAGCAGCGCCGGACCGCCATAATGCTCGTCCACATAGCGCACGATGTCCATGCTCTCGGCGAACGCCTCACCAGAGGGCAGCTGCAGAATCGGCGTCTGCTTGGCACCGATGAGGGCGAGCGGCGTGCGCTCGTCGTGGAATGCGAGGAACACGAGCTCATGCTCGATGCGCTTGAGGCCGAAGACCATCCGCGCGCGCACGCAGTACGGGCAGCAGTCGTA…	MLTHRASLCLLLLADVVTRRLLRELCEGRVDDARHMQEVDRLAGLLEPLLEVLSPRCFFEQRRTAIMLVHIAHDVHALGERLTRGQLQNRRLLGTDEGERRALVVECEEHELMLDALEAEDHPRAHAVRAAVVDVELEHCGGRRSTRNETENEPTTGAAGFPPMKNRAAYVTYLACVDTMGNLLFNTSLLLHFAVLFVEALLEQEPLHQSFPSLEHQLKILIDRFVNQSLLHVCMGIQERLCDCLGHHDAVKFRVVFAVLHFKPDDSRSIVDAEMLGHFFNPRQLQVDRSDG	RLLR	DDAR	18
PyapRXLR12	Pythium aphanidermatum	pag1_scaffold_296	-	29543	29734	ATGCTTACTCTGCGGAGACCGTGGCTGCTGGGATGTTCGTCGCCGCTTGGAGAGTGGTCATGGGGAAGCGCAAGTCATGCAGACCGCGACGACTCGACGCGGCTGTTGAGGGAGGATTATGGAAGAGACCCTGACGAATCGCCACATCGAAAGATGGAGGCACTTACGCTTCTACAAACGTATAGAAACGGC	MLTLRRPWLLGCSSPLGEWSWGSASHADRDDSTRLLREDYGRDPDESPHRKMEALTLLQTYRNG	RLLR	DESPHR	24
PyapRXLR13	Pythium aphanidermatum	pag1_scaffold_297	+	417	662	ATGTTGCTGAGCGACGGTGGATTTGCGCATCTCTTTTTGATAACTCAATGGAATTTGATGTGCCGAGCGGCATCTGCAGAGAGTGTTCACACGTCGCATTTCGTTAGCGCCAGGAAACTTCGGTGGTTTGGTGATCCACCTCAGAACTTACCCCCTTACCGATTGATCCCACGACAAGAGATGAAAGTCGAAGAAACGCGGAATACATATTCTGAGTGGACAATATCCAATCGGTGGGGTAAGGCG	MLLSDGGFAHLFLITQWNLMCRAASAESVHTSHFVSARKLRWFGDPPQNLPPYRLIPRQEMKVEETRNTYSEWTISNRWGKA	RKLR	EETR	26
PyapRXLR14	Pythium aphanidermatum	pag1_scaffold_300	-	19778	20056	ATGGCGTCCTCGGTCGCCGCCACACTCGCCATTGTCACTTCACTTGTCCCACTGACGCTCGCTGGCCCCGCTTCCCATGTCGGAGACTGCGACAGGCTTCCGTGTGTCACAGCGCGTCGCTCTCTTAGGCTCGTACAGACGGATGACGCCGACAATCAACACGCTCGAGAGCTCCGTGCCATGTACCGCGCTTCTTCGGGTCTGCGGCTGGCACTCCAAAACGAAGAGTACGGGCGTAATCATGATTTGACGGAGGCTAGCGCCACCGAGGAAGGAAAG	MASSVAATLAIVTSLVPLTLAGPASHVGDCDRLPCVTARRSLRLVQTDDADNQHARELRAMYRASSGLRLALQNEEYGRNHDLTEASATEEGK	RSLR	EEYGR	21
PyapRXLR15	Pythium aphanidermatum	pag1_scaffold_435	-	26443	26739	ATGAAGCACCCAGCGACGTTGTTGGCTGTTGTTGTCGCTATCGCCTCACTACCAGGATACGTCGAAGGGCATTCCAGGCGCCACTTGCGCGGAACGGAGCAACAAGAGCTACAGGGCTATACTGTCCCACGCGTACCGATGCATATCGAGCTGGACAAGCTTGCATCTTCACCTCATGCCCGCGAGGGTGCTCGTATGGAGGCCAAGCGCGCGCAGGACGACAAGCTGCTACACCTGATCCCTCCACTCACGTGGTCGCCGATCTTCACCGGTGGCCACCACCACGACAATCGTACG	MKHPATLLAVVVAIASLPGYVEGHSRRHLRGTEQQELQGYTVPRVPMHIELDKLASSPHAREGARMEAKRAQDDKLLHLIPPLTWSPIFTGGHHHDNRT	RHLR	ELDK	23
PyapRXLR16	Pythium aphanidermatum	pag1_scaffold_568	-	14389	16017	ATGGTCTTCACCACATTCGCTCCTATTCTCTTTGCTTCAGCGCTGTGCGCTACCGCGGTAGCCTCAGTCGAGTCGTCCCCAGTTATCCACCCTAGTGTGCACCGGGCGCTCCGTCGACAGGGTACTGTGAACCTCATCGTCACGATGAAGAAGGACACGAACGAGGCTCTTTCGGCAATTTCTAGTGGTGATTTCGCGTCTCGAGCGGATATGATCGACGACATGATCTCGCGTCTCACCAAATACGCGTTCTCGAGTCAAGCTGAGCTGACCGCGTTGCTATCGTTTGAGGCGGCTCCTTCGAAGCCGTTGTACACTGAAGCCAAGAGCTTCTGGATTTCAAACCAGGTTTTCATCGGTGGCGCATCGCTCGAGATGGTCGAGAAACTCGGGTCACTC…	MVFTTFAPILFASALCATAVASVESSPVIHPSVHRALRRQGTVNLIVTMKKDTNEALSAISSGDFASRADMIDDMISRLTKYAFSSQAELTALLSFEAAPSKPLYTEAKSFWISNQVFIGGASLEMVEKLGSLKSVAEIREEQILTLPPVIAGVPLPAVNTTAGSAEWGVKKIQATDVWAQGNTGRGVVVASIDSGVLGSHEALKANFRGSYGWFDPESKKPEPYDGNGHGTHTMGTIAGANGIGVAPGATWMSCKGCRTDQCPESDLLACAEFITCPTDTEGKNKDCSKAPHVVSNSWGGGQGDSFFQAAVDAWRKAGIIPIFANGNSGPECSTANSPGDYANVIAVGATDSSDGLADFSSKGPSKAGLMKPEISGPGVSVRSAWNSGTSGYNSISGT…	RALR	DDMISR	25
PyapRXLR17	Pythium aphanidermatum	pag1_scaffold_584	+	12833	13078	ATGACTGGTCCGCTGACCTTTTCAATCGGCTTCTTGATGATCATACACGCAGCGACGATGACGAACACGATGAACGTCAGGTTCTCGAGGTTTCTGCGACCGAAAGGAGTAAACGTGGCGAGCAGACCGATGAGGAACGTGGGGATCGTGATACCGAACGTCAGCACAATGATAAACGTGTGGTTAGAAGCCGAGCGACCAACGGCGTCACTAGGGTCCCACTTGCCTTGGCTCCATTCGGATGCA	MTGPLTFSIGFLMIIHAATMTNTMNVRFSRFLRPKGVNVASRPMRNVGIVIPNVSTMINVWLEAERPTASLGSHLPWLHSDA	RFLR	EAER	17
PyapRXLR18	Pythium aphanidermatum	pag1_scaffold_811	+	5018	5293	ATGGGAGGAGAAAGAGCTCGTCTCTGCGTCTCTATCTGCCTGGGAGCGCCATCGTCTGTTTCTACTTTTGAATACGCCGGCACAACTCAACTTCGATGCCGAGGAGTTTCTCACAGGAGCGAAGACGGCGCTCGAGCAGTTGTTACATGCGACAAAGAGCCGCGAGTTCTCAGAATATGTCATGAAGAATTCCGAACCAGAGACCACGGACGAGGCGGTAGACGAAGTGGTGCAGCGCGTGAAGCAGTTTTGTACTCCCCGTGGGCTCACATTCCA	MGGERARLCVSICLGAPSSVSTFEYAGTTQLRCRGVSHRSEDGARAVVTCDKEPRVLRICHEEFRTRDHGRGGRRSGAAREAVLYSPWAHIP	RVLR	EEFRTR	22
PyapRXLR19	Pythium aphanidermatum	pag1_scaffold_863	-	1353	1739	ATGAAGGTCTCAGCCTCGGTCTCTGCTCTTGTGCTTCTCCTCCTCGGCTCAGCTGTCGATGCTGCTCCAGGCCCGAGCCTGGACCCACGGCTCCACCGTAAGCTGAGGCAACAAGCCACGGCGAACATTATCGTCACCATGAAACATACCACCCACGCGGTCCTCAACGACCTCCCTCAAGAAGCTGCTTTGGTTTCTAGTGAAGAAGCACGCGGTGCGATCTCTCGCATGGTCGAGCGGCTGCAGCAGCACGCCACTCGAGTCAGAGCGCCATCACGCAGCTCATGGCGCACGAGGGGTCCGGCGGCTTGGCGAGCGACGTCCAGAGCTTTTGGATCACGAACCAAGTATACTTCCGAGATGCTCGGTATGAGCTCGTGGAAAAGC	MKVSASVSALVLLLLGSAVDAAPGPSLDPRLHRKLRQQATANIIVTMKHTTHAVLNDLPQEAALVSSEEARGAISRMVERLQQHATRVRAPSRSSWRTRGPAAWRATSRAFGSRTKYTSEMLGMSSWKS	RKLR	EEAR	21
PyapRXLR20	Pythium aphanidermatum	pag1_scaffold_928	-	4109	4339	ATGGCTGGCGCCGCCGCTCTGTCCCCATGGTTGCTGGGCCTGTTGACCACCGTAGCCTCCCATGGACTGGCTCGCACCGAAACCGGACTGGGAGCTCATGGCACCAGTGGCAGGAGCCTTGCCTCCCGACTGCAGCGGGCCCTTCGTGTGGTAGCAGTGGACGTAGATCGCGTCGAGGAAATGGTGCGTGATTTCGTTAAAGTCTTCAATCGGCGTGACCGAGAAACACGA	MAGAAALSPWLLGLLTTVASHGLARTETGLGAHGTSGRSLASRLQRALRVVAVDVDRVEEMVRDFVKVFNRRDRETR	RALR	DVDR	24
PyapRXLR21	Pythium aphanidermatum	pag1_scaffold_946	-	5021	6403	ATGCGCGCCGTGACCTGGAGTTTGTATGAGGTCGTACTCGCGCTCGGCTGCGTAGCCGCGACCGTTGTGCTGTCGGTGCCGCTGCGTGCGCTGCGCCGGAAGCTCCGCATCGCCCGTGGTCTCGCACCGATACCAGGGCCTAAAGGTATGTTTCTTCTGGGCAACATGCCCCTGTTTATTAAGAACAAGAACCGTATGTACCACCTCCTGGAGGAGATGCTCAAGCAGTATGGCGGGCGCATGAAGATGCCGTGGCACATTTTCTTTGACGGCGCTGTTTACATCACAGACCCTCGTGATGTCGAGCACGTGCTCGCAACCAACTTTGAGAACTACATCAAGCCGCAGGGCTTCATCGATGCGTTCCAAGAGGTCTTTGAACACTCGTTTTTCGCCATG…	MRAVTWSLYEVVLALGCVAATVVLSVPLRALRRKLRIARGLAPIPGPKGMFLLGNMPLFIKNKNRMYHLLEEMLKQYGGRMKMPWHIFFDGAVYITDPRDVEHVLATNFENYIKPQGFIDAFQEVFEHSFFAMNHAHTPDNGDKWRLQRKVASRVFTTKNFKVFSEQVFTKYAQQIAVELQEAGGRCDMQELSAQYTLRAIFDIAFGTALDNFIDPEVFAGRMNFVNEHCASRLFVKQYYKWFRWIMPSEATLRRYTSEIRAIADKILLARLQEPVEELDQRFDILSLFIKKARELDGESASLLDPLTLRSIILTFIFAGRDTTAGCITYMFYALARHPEVQHKIIAELETVNAANAMDALSYDDVKQLKYLDAVAMETVRLYPTLPYNVKNAVNDDHL…	RALR	EEMLK	25
PyarRXLR1	Pythium arrhenomanes	par_scaffold_31	-	11163	11537	ATGCGATTGCTATCCGTTCTCCTGACGCTCGTTGCCTCGCGCCTCGTGCTCGCGCTTGCGGTGACCCACGCGCATGACACGCCGTTCCGTCGACTCAGGTCCCCTATCGAACGCCTGCGCAGCCGACACCCCGAACCGGATCGCACCAAGCCGCAGCGTCCATTCCGCGGCGGCCGTGTGCGCCACCCAATGTTCGAAGGCTCGGGGTGTCCGACCGGCTCGGCCGTGGTTGTGAATGCTAGCGACACGTCGAGCTTTGCACTGTCGGCGCTGTTCTCGCAGTTTCAGGCTCAGACGGCGAACGAGACGCTGCGCGATCGCCGCACGTGCACCATCACAGTCGCGCTCGAGCCAACAGAGGTACGTTCAGTCAGT	MRLLSVLLTLVASRLVLALAVTHAHDTPFRRLRSPIERLRSRHPEPDRTKPQRPFRGGRVRHPMFEGSGCPTGSAVVVNASDTSSFALSALFSQFQAQTANETLRDRRTCTITVALEPTEVRSVS	RRLR	EPDR	24
PyarRXLR2	Pythium arrhenomanes	par_scaffold_39	-	80	325	ATGCTTTTTCTCGCGTACGTTGTCGCCATCGTAATCGCGTTCATCGTGATCGTGCTTGCAGATGGCCTCGGCTGGATCACACGGAAGCTACGTGCTCTCGCACCAATCGTACGACCTCGTCTCCAGCGCTGCTGTCCACGGCCGCGAACGCGCGAAGCGGACAAAGAGGCAGAGGAGAGTGAACTGGGTTCGCCCGCGTTTGTGGTGCTTCAGGACCTAGAGCGCGGTCAAGAAGAAGAGGAACTG	MLFLAYVVAIVIAFIVIVLADGLGWITRKLRALAPIVRPRLQRCCPRPRTREADKEAEESELGSPAFVVLQDLERGQEEEEL	RKLR	EADK	20
PyarRXLR3	Pythium arrhenomanes	par_scaffold_80	-	10786	11121	ATGATTGGCGTGGGTGTGTGGGTTGTCGGCATCCCGTTCTTCTTTTGGCTGCTGATTCGACTTGCGCAGGACCGCGGCGTGCGCGCGCGTGTCAAGCTCTTGCAAAAACCGCAGTGCCGTGCGCTCCGCGTCAAGTGGCTCAATGAAATGCGTGCGTTCCACGAAGAGCGCGGACTCGTCGTTGCCGAGATGGACAGTCTCGACGTCCAGAACGAGGAGCTCGCCAAGTACATGCGCTACAAGAACCTCACCGACTCGACGGTGGAGGCTCGGCTGGGTTTCATCTATGCCGACTGTGGGTGTTGCAACTCTGTGAGCGATCGAGACCCGTGCTTA	MIGVGVWVVGIPFFFWLLIRLAQDRGVRARVKLLQKPQCRALRVKWLNEMRAFHEERGLVVAEMDSLDVQNEELAKYMRYKNLTDSTVEARLGFIYADCGCCNSVSDRDPCL	RALR	EER	22
PyarRXLR4	Pythium arrhenomanes	par_scaffold_118	-	9474	9815	ATGTCCAGACCGGCAAGGAGCTCTTCACTTTTTGGCACACAGGTCCGGCGCGCAGCGTCAACTTTAGCTTGGGCGACCAGTACTTTGTGTCGTGCTGCGATAAGTTTACCGACAAGCCCGCTGCGATCTTTGTGTACGAGCTCGCCAAGGATGTGCGCGACCGTACGTAGCTCTTCACGGGCACTGCGAGCAGCTCCCCCATCATATCTCACAATGCTCTTGTCACAATCTGTGTGCAGAACGGGACGAGCCGATTCTGACGATCACGAACCACGGCCACGAAGGCCGCATCACGGGCACGTACTGGATGCCGCTGAACAAGGCGATCATGAGCACGGGCGG	MSRPARSSSLFGTQVRRAASTLAWATSTLCRAAISLPTSPLRSLCTSSPRMCATVRSSSRALRAAPPSYLTMLLSQSVCRTGRADSDDHEPRPRRPHHGHVLDAAEQGDHEHGR	RALR	DDHEPR	35
PyarRXLR5	Pythium arrhenomanes	par_scaffold_127	-	26505	26915	ATGTTCATGCTGACAATGTGTTTTGCCTGGGCGAGTAGGTCCCTGAGCTCGTGGACACTCTGTTCATCGTGCTCCGCAAGAAGCCGCTCATTTTCCTGCACTGGTACCACCACATTACGGTGTTGCTCTTCTGCTGGCACGCATTCGCGACGCAGTCTTCGAGGTGAGCATCTTGCGGGGGATATCCTTTCCACCGGAGCCGCTGACGAAAGGGCATGTGGCTCTGTGTTCTGTGAACAGCGGCCTGTACTTCGTGGCGATGAACTACTCGGTGCACGCCATCATGTACTTTTACTACTTCCTCACGGCCGTGGGCTACCGCCCGTTCTGGGCCCAGTTCGTGACCGTGGCGCAGCTGAGCCAGGTTTGTGCAGGCCTGAGTATGAGGAGATACGAGAC…	MFMLTMCFAWASRSLSSWTLCSSCSARSRSFSCTGTTTLRCCSSAGTHSRRSLRGEHLAGDILSTGAADERACGSVFCEQRPVLRGDELLGARHHVLLLLPHGRGLPPVLGPVRDRGAAEPGLCRPEYEEIRDACVC	RSLR	DER	26
PyarRXLR6	Pythium arrhenomanes	par_scaffold_155	+	2213	2479	ATGCGCAGCAGCGTCTTGGTCACATTGTCTTCGTTGGGCTTCTTGATGATGAGCACCGTCTTGGGCGGTTCGTCCCAGAGGCACTGCACGTTGTTGCGCGCGCGGTGCTGCGTGCGGATGCTGCGGTTCATGGGCGTAAACACTTCGCACTGCTCGTCCGAGCACTGCAGCAGCCGGAACGACGACCGGCCGAGCCCCACAACTTCACTCCCCGACCCATTCTCGCTGTCGCTCGAGCTCGAGCTGCTCGCCGCGTCCGTGTCCTGG	MRSSVLVTLSSLGFLMMSTVLGGSSQRHCTLLRARCCVRMLRFMGVNTSHCSSEHCSSRNDDRPSPTTSLPDPFSLSLELELLAASVSW	RMLR	DDR	22
PyarRXLR7	Pythium arrhenomanes	par_scaffold_167	-	1679	2098	ATGCCACCGCCAAGGTTGGCCTCTTCCTCCTCCTCGACGACCTCCTCGACGACAGCAGCCGCCGCGGCGCCGCCGGCCGCAGAGCCGGCCGCAGGGGCACCGCCTGAGCAGGAACAACACAAGATACGTCAATACGCGAGAAGGGATTGTGGGGGACGTCGGACATTACGTACCAGCCGAAGGACCAGCGAGGAACTTGTCGACCTTGAGGCCACGGCCAATCAGGTCAGCGAAGAGCTGCGGCAGGTAGGTCGAGACCGAGTTGCCCGAGGCCTCAAGAACCGTCGAGAGGTTGTCGGCCGAGATCTCAGCCTTCGAGTCGTGGAGCGCGAGGACCGCGAGCGACACGGCGAGCTCTTCCTTCTGGGACGGAGTCATATCAGCGATGGCCACCATGGT…	MPPPRLASSSSSTTSSTTAAAAAPPAAEPAAGAPPEQEQHKIRQYARRDCGGRRTLRTSRRTSEELVDLEATANQVSEELRQVGRDRVARGLKNRREVVGRDLSLRVVEREDRERHGELFLLGRSHISDGHHGFKLGGTK	RTLR	EELR	32
PyarRXLR8	Pythium arrhenomanes	par_scaffold_270	-	5782	6252	ATGGCGTCATCGTCGCTGAGCATGGCATCCGTTACTGGTTTCGCTGGCGTGGAGGCAGCCCGTCCGCTGACCGATCGCCGCAGCGAGCTGAAGCCACTAGACGCACGTTTCTTGCGACGGAAGACACCACCCATTCCAGTCGACCGTGGGGGTGGAGAAGGGGCCGGGGTAGGCGACTGGGCCGCTTTGGGACTTCCCCCAGATCCTTTATCAATACTGGACGAGCGACGTTTTATCAGCATGGCCGGGTTCTTCTTGCGTGTGGCGAGCTCGACGTCGTCAGAGTCCCAACTGCCCTGGCGGCTCGCGTGGCGACGTGACGACAGCTGCGTGTCGAGCTGGGACGATCGCGCACCACGCCCGATGCCGTTGGAAACTCCAGTGGTCGACAGCACCGGT…	MASSSLSMASVTGFAGVEAARPLTDRRSELKPLDARFLRRKTPPIPVDRGGGEGAGVGDWAALGLPPDPLSILDERRFISMAGFFLRVASSTSSESQLPWRLAWRRDDSCVSSWDDRAPRPMPLETPVVDSTGGSWRRLRVHLRRRTESSVFSFTWK	RFLR	DERR	19
PyarRXLR9	Pythium arrhenomanes	par_scaffold_323	+	12316	12711	ATGCCGAGAGCTCCCGCACTCTCCAATTCGCGAGCTCCTGCGCTCCCCCCTCTCCTCTCTCTCTCCTCCTCCTCCTCTACCGACAATGAGTCTGCCGTTCCCCGAGGGCTTCGTCTGGGGCGCGTCCACGGCCGCGTACCAGATCGAAGGCGCGACCAACGAAGGCGGCCGCGGCGACTGCGTCTGGGACGCGTTCTCGCGCACGCCCGGCAAGACGGTGAATGGCGACACAGGCGCCGTTGCGTGCGACCACTACCACCGCTACAAGGAAGACATCCAGATCATGAAGAAGCTCGGGCTCAAGCACTACCGGTTCTCGATCGCGCGGCAGCGCATCATACCCGCGGGCATTGGCGCCGTGAACGAAGAGGGCGTCGCCTTCTACAACGACCTCAT	MPRAPALSNSRAPALPPLLSLSSSSSTDNESAVPRGLRLGRVHGRVPDRRRDQRRRPRRLRLGRVLAHARQDGEWRHRRRCVRPLPPLQGRHPDHEEARAQALPVLDRAAAHHTRGHWRRERRGRRLLQRPH	RRLR	EEAR	26
PyarRXLR10	Pythium arrhenomanes	par_scaffold_355	+	19	492	ATGCGACTCTCCTTCATCACGACCACCGCGGCACTTGCTATGGCGACGCCCGTTGTGACCGCATCGCACCAGTGGATTGTCATTAGTACAAGCGGGCAAATCGTGGATGTGGATCCGTCGCCGTACATGCCGGAAACCCGTCGCCTCCGAAAGCTGCACGAGCAGGAAGAGCGAGAAGCAGAAGAGAAACACAAGAACACCATCCAACAGTTGCACACAGACAAGATGCACAGTACGACGGAGGGAACGCAGCAAGACATGGCCAACACGATCGACGACGGCTTCTTTGACGACGACGAAGAAGAACACGTCAACACTCAAGCTAACGACACCGAGAGCCACGTCAGCGCGGATCCCACGATTCCTGATATCGAGACAATGGCCATTGACCGCGAGCGC…	MRLSFITTTAALAMATPVVTASHQWIVISTSGQIVDVDPSPYMPETRRLRKLHEQEEREAEEKHKNTIQQLHTDKMHSTTEGTQQDMANTIDDGFFDDDEEEHVNTQANDTESHVSADPTIPDIETMAIDRERVRDDPWRGDFVDDDEVRIFFCSLPE	RRLR	EER	21
PyarRXLR11	Pythium arrhenomanes	par_scaffold_463	+	15476	15772	ATGGCCTGGAGCAGCTTAATGTCGGCAAACGGAATGCGCACCATGTCGAGGTGCTTCATGTCTGGGTTGTCGAGCACGTTCCCGACCACGAGCTTTTCTTCGTCGCACGCCGCGTCGTTCATGAGCACGGCCTCGGCCTGCGTCAAGTACGACTGGAGCGACTCGTTCTCGCGCTCGACGACGAGCTGCGAGAGAAAGGACCGGCGGTTGTTGAGGTCCGACGAGCGGCTCAGCACGAGCAGGAGAACGAGCGCAAAGAGGTACGCCACGGCCGTCATCCACTCGAACGTCATGCCG	MAWSSLMSANGMRTMSRCFMSGLSSTFPTTSFSSSHAASFMSTASACVKYDWSDSFSRSTTSCERKDRRLLRSDERLSTSRRTSAKRYATAVIHSNVMP	RLLR	DER	37
PyarRXLR12	Pythium arrhenomanes	par_scaffold_538	-	16299	16655	ATGATCTTCACGACCCCGCGAAGAAAGCAACCCCGCGTCATCCGCCATGGAGCCTTCGGCATGCTCATTCTCCGATTCTCCGTCGCCTACGCGGCGCATCTCCAAGCGCCCTCGCTCCACGGTCTCCACCACCACCATGTCGACGTTCTCCATCAGCACCATGCCGACGATCTCCGCCAGCTCCGTGTCGACGACTTTCGTCTTCCAGAACGAAACGTACCACCCGCTGCTTCCGTTCATCCCCGCGAAGCTCGTGCAGAAGCTGCTGCCCGCGAAGCCATGCTGCGTTGTCTGTGGCCCGGACAAGCCATGCAGTGTTACCTGCCGCGTGCCGCACGAAATGAACACGGCGCAAGA	MIFTTPRRKQPRVIRHGAFGMLILRFSVAYAAHLQAPSLHGLHHHHVDVLHQHHADDLRQLRVDDFRLPERNVPPAASVHPREARAEAAAREAMLRCLWPGQAMQCYLPRAARNEHGAR	RQLR	DDFR	31
PyarRXLR13	Pythium arrhenomanes	par_scaffold_554	-	6604	6933	ATGCACTGGTTCCCCTCGCGACCCTCCTGTCTTCTTCTTATGCAAATAACCACGCGATCTTCCCTCTGTCGACGGGTGCTACGGCGTCTCGTAGACGATGGCGGACGCGTAGCTCACGGACGAGTCGCTGTGGCGCTTGCACGCGCTGCTCTGCGCGTACTTGACAAACTTGAGCGTGCACTTGAGACGACTCGACGCCGCGAGCGTGTGGAGCAGCACCGAGATCGGGTGGCGGCCGCAGATCGTGTTGCTCGTCTTTTCGAGGTACTCGCGAAAGCCCTCGTGATCGAGTCGTTCAATGAGCTGAGTAGAAACAAGAGCAGCAGAGAG	MHWFPSRPSCLLLMQITTRSSLCRRVLRRLVDDGGRVAHGRVAVALARAALRVLDKLERALETTRRRERVEQHRDRVAAADRVARLFEVLAKALVIESFNELSRNKSSRE	RVLR	DDGGR	23
PyarRXLR14	Pythium arrhenomanes	par_scaffold_600	+	9430	9594	ATGACGTTCGTGCGGCGGACGTTGCCGTTCGCCGTGGCTGCATTGCTACGTTGGTTGGTTCCTGAACGGCCATTCTCACCCGCTGCTTGCACGCTGTCAAGAGCACTCAGGAGAGCAGACGATGCAAGCACGAGGGAGGTGACGCGGACCATCTTGCTGATTCAA	MTFVRRTLPFAVAALLRWLVPERPFSPAACTLSRALRRADDASTREVTRTILLIQ	RALR	DDASTR	21
PyarRXLR15	Pythium arrhenomanes	par_scaffold_685	+	5910	6176	ATGGCCGCAAACCGTTCAGGGACAAGTGCTGCTTCGAGCTGCTTGGGCGTCACATGGCTGGGCAGCAATGCATTCGCGGTGAAAAAGTCGCGGATGCGACAAAATGGCGTTTCCCGGCACTGCACGCACTTGGGGATTGCCGAGAACGTATGGGCCGTGAGCAGCCGCGCAAAGCGGTCCAAGCGGTTCTTGCGGAAACGAATGGTCTCTTGCTCTTTGGATGAGACGAGGTGCTTGCGCGGAAAGCCAAAGTCACGCAGCGAGTTG	MAANRSGTSAASSCLGVTWLGSNAFAVKKSRMRQNGVSRHCTHLGIAENVWAVSSRAKRSKRFLRKRMVSCSLDETRCLRGKPKSRSEL	RFLR	DETR	24
PyarRXLR16	Pythium arrhenomanes	par_scaffold_709	-	3725	4036	ATGGAACTTGGCCTTCTTCTGGTCGGCTTGGGCCTGCTTTTCCTTGGGACGGAAGAACACGGTCTCGACCGACAGCATCGCGACGATCGTGAGCACTTCTTCGGCACACCCGAGCACGACCGACGTGAGCAGAACTTTGGCGTTCTTCGGTTCGACCGGGAACTCCGCCATCTTCTTGCCCAGGCGAGTAAGGAGCCCTTCATCATCCAGCGCGCCCAACCCGTACAGGCTCTCGAGTGCGAGGATCATCGACTGTTGTGGTGGCGGATCCATAAAGTCAAACCGCAGCAGATCGTTGATGCCCATAGCTTT	MELGLLLVGLGLLFLGTEEHGLDRQHRDDREHFFGTPEHDRREQNFGVLRFDRELRHLLAQASKEPFIIQRAQPVQALECEDHRLLWWRIHKVKPQQIVDAHSF	RELR	EDHR	21
PyarRXLR17	Pythium arrhenomanes	par_scaffold_719	-	3119	4621	ATGGCTTCGCTCGCGCAGCTCTTCGCGAACGGCGTGGAGCTGAGCTCGTCGACGGTGCTGCTTGTCGTGGTCGCGAGCCTCCTCTTGCTCGCGCTTCAGGCCGCGTCCGCGCAGCGCAAGCGCGAACGCGAGGCACGCGACAATGGCAAGCGCGCGCTGCGCCGCAAGATGTCGAACATTGGCATCTCGACGCTGGTCACGGAGACCGAGACGAACCTGTCGATCCCCGTGAGCCTGCTCTCAGTGGAAGGCACGATCAGTGTGGAAGAGTTCACGGCGCGCCTGCAGGAGCGCATGGTGAACGACGACTTTTTCCGGCGGTTCCGGTCGCTCGTCGTGAACGACGAGAAAGAGTTTGTCGAGCTGGCCGACTTCGACGTCTCGCGCCACGTGACGACC…	MASLAQLFANGVELSSSTVLLVVVASLLLLALQAASAQRKREREARDNGKRALRRKMSNIGISTLVTETETNLSIPVSLLSVEGTISVEEFTARLQERMVNDDFFRRFRSLVVNDEKEFVELADFDVSRHVTTHKLREGETPISYLESITNQPLDFNKPLWEMHVMVSDAPTEDVTYCAWKVHHCIGDGQSLAVALIRLSDNKVQFDEMIAKHQQAKKSAPKSPTSLATKVTSLAQFGALCVWSMYVVQRKLVTMLLRAEPATLFKRTGGTRKKLSHHMTYSVAETKRVGKHFHATVNDVMLSCVAGAMRRALVAKGEEVAPSLTVRAAIPVDMRGTDEVVTDARNKFSALVIDFPIGVADPAQRLARIRRNMNEAKHSLEKFFTYWSSHVLAYLPAWV…	RALR	EEFTAR	37
PyarRXLR18	Pythium arrhenomanes	par_scaffold_747	-	9191	9529	ATGCGCTTGAGAAGATCCAGAATCGGCGCGTTCATCGTATTGTTCAGAATCGCAGTGGCCCCATCGAGACTACGCTGTCGTCGATGCCTACGTCGCCCGTGCTCGCGAGTCGGTGACCGCGACGTCGGAGACGTCGATGAGGACAGAGACGCTCTGGATTTGCCACGCTCTTTGTTCATCTTTTCTTCGCAGTCGACGCAGAAACCGGACGGCTTGACAAGATACCTTGGCGCATCGCAATTGGGTGTGAGGCATTGGCGCAATCGTCGTGCTTTATCTGTGAGGAAGACAACTCCAAGAGCTGAGTACTCAATGGATGGCTTGGCAGTCCTGCATCAA	MRLRRSRIGAFIVLFRIAVAPSRLRCRRCLRRPCSRVGDRDVGDVDEDRDALDLPRSLFIFSSQSTQKPDGLTRYLGASQLGVRHWRNRRALSVRKTTPRAEYSMDGLAVLHQ	RCLR	DEDR	26
PyarRXLR19	Pythium arrhenomanes	par_scaffold_920	-	5037	5222	ATGCCGCTTGTCTTGTTCTCAGCAGCAGGATGGCATGGCCGTCCCGCCGCGGCAGGCGTTTCGCTTCGTCGACGTTCCTTCGAGCCACCACCACGACTACTTCGAGTCGCCACACGACGCTCAGCCGCGCGGGCGGCGGAGAACGAGAGGAGGAGGTCCTCAAGTCGGCTTTCGGTCCCCGGTCGA	MPLVLFSAAGWHGRPAAAGVSLRRRSFEPPPRLLRVATRRSAARAAENERRRSSSRLSVPGR	RLLR	ENER	18
PyarRXLR20	Pythium arrhenomanes	par_scaffold_1017	-	270	632	ATGAGGTGGGTTTGCGCGGGCTGTGGCTTGGCCAGCGATAGAGGAACCTCACCGTTGGCGTCAGTTGTAGCAGTTGCACTGCCAGCGGGAAGTACGACGGCCGATTGGGCTCCCCTCGGCATGACTCGTCTTGGTGGCTTCCGAATCGACATCTTATGGAGGGCTCTTCGGATGTGCCTGTCGTACCCTCACAGCCATGAAGAGGGGCCGTCTTGGTATGGAGAATCGCGCAGAAGTTGGGAGCGAGACAGACGACCAAATACTTGCGTTTGTCCTGCGATCTCGTTGGCAGCGAAAACAAAACCCTTCTCGGAAATAGCGCCACCAGTCTGGAGGACTCGAACGTACGTGGTCCGACAAGAG	MRWVCAGCGLASDRGTSPLASVVAVALPAGSTTADWAPLGMTRLGGFRIDILWRALRMCLSYPHSHEEGPSWYGESRRSWERDRRPNTCVCPAISLAAKTKPFSEIAPPVWRTRTYVVRQE	RALR	ERDR	34
PyarRXLR21	Pythium arrhenomanes	par_scaffold_1170	+	9066	9467	ATGCGCATGGCAACGTTTGCGTGTCAGCTCGCGTCGTCGCCGGCACTTTTAGAGCCGGTGTTTCTCATTGAGATTCGATGGCGGGGGTGTGAGGTCGACGCGAGCAGTCTTGTGAACCTAGTCACCGATCGTCGCGGGAGTGTGGTCGAACTCGACGAATCGAGAAGGAAGCTGCGTGTGCGCGTACCAGTCAAGGATAGCATCGATCTTGACGAAGCACTGCGCCATGCTGTGGGAAAGGATACGACTTCACTTTGGTGCCAAGCAGTACTCGATCACTACGAACGGGTCGAAGGCGATCCACTGGATCCCGCGAGCCCAGCGGGTATCGTCGTGCGTGACGTGCGTACACGCAAACACTTGGACCCAGACGTCCCGCCACTCTCTCGTTTTCACCAT…	MRMATFACQLASSPALLEPVFLIEIRWRGCEVDASSLVNLVTDRRGSVVELDESRRKLRVRVPVKDSIDLDEALRHAVGKDTTSLWCQAVLDHYERVEGDPLDPASPAGIVVRDVRTRKHLDPDVPPLSRFHHQ	RKLR	DEALR	17
PyarRXLR22	Pythium arrhenomanes	par_scaffold_1233	-	4635	5219	ATGCGATACAATAACTGCGCCTGCTCTTCGATCGCGCTCGCCACTTGGAGCTGCGCGACCTTGTGGGCCTTGTGCCCAGCGATCTGCGGCGCCGACGACTGGCGCACAAACTCCAACGGCGCCGTCGAGCCAAACGAGTCAGTCGATGAGATCGTCGAGCCATCGCTCAGCGACGTCCCATTGTTGGCATTGGACGCCACGCGCCCGTTGCGGTTCAAGCGAATGGGCGTGGGCCCGTACGACGAAGCCAACGACGACGCCAACGACGACGCGTCCGACGACGCCAAGAGCTGGCGCCGCAGCACTTCGTCCTGGATCTTTTGGATCCGCGCGAACAGCACGTCGTCCTCGTCGGCCTCGTCGCCGTCAATGGTCGTACTCATGCGCCGAATGTGGTCG…	MRYNNCACSSIALATWSCATLWALCPAICGADDWRTNSNGAVEPNESVDEIVEPSLSDVPLLALDATRPLRFKRMGVGPYDEANDDANDDASDDAKSWRRSTSSWIFWIRANSTSSSSASSPSMVVLMRRMWSSSSSSNAVASMSMSASKDENDSVDRLLSRFWSRLAEMCTLPSCGSAVTSSSIDAWWFDGAIG	RPLR	DDAK	31
PyarRXLR23	Pythium arrhenomanes	par_scaffold_1292	+	8129	8371	ATGCTTGTTGCTTGCTTGGGGGTGCTGCTTGGGGCTGGTTCGGCGAATTCGCGAATGAGCCAAGACGGCCCGCGAAGCAGAAAGCGACTTACGTGCCCTTCCTCCCTCTTCCTTGCCCTGCGCAATCCTCCTCGTGCGCAAGGGCGAGGATTGCGGGTGGCGGGCGACGACGTCGCCAGAGACCAGGCTGGGTGGAGGACCCAAGGATTGGAGGAGCGCGAGACCGTGGGGACCCGTTCTCAC	MLVACLGVLLGAGSANSRMSQDGPRSRKRLTCPSSLFLALRNPPRAQGRGLRVAGDDVARDQAGWRTQGLEERETVGTRSH	RGLR	DDVAR	15
PyarRXLR24	Pythium arrhenomanes	par_scaffold_1309	+	4299	4772	ATGTTGGCCACCCAACTCCAACTAGCGCTTGCCATCATTTGCGAACTTACTATCGTCTTACCATCGCCTGTCGACGTGCCGATGACACCAGTGGGGGGCGAAAGAGATCGACTGGCGCTTACCATCGACTTCCAGCACCTGTGGCGCCAGCTACGTGCCACAGGATGGACCGCAAAGAAGCCGACCGGCCTCGCGGTGCAGTGGACCTACATAAAGCCTGGTGTCGCAGGTGCGGAAGACCGTGTTTTTGTGGGCGACCAGGTAGTAGTTGTGCATGCGTTAGAATCTGGCATCATCGGCGAGAGTGACGGCACCGGTGACGATGAGGTTGCTCAAGCCGACGCTACTGTGCGCGTGTCACAGATCAACACGACTGTGGCGCTCTCCCTGTCAACCTTT…	MLATQLQLALAIICELTIVLPSPVDVPMTPVGGERDRLALTIDFQHLWRQLRATGWTAKKPTGLAVQWTYIKPGVAGAEDRVFVGDQVVVVHALESGIIGESDGTGDDEVAQADATVRVSQINTTVALSLSTFHTILYCRSHRRRDLKGDASFYYGVF	RQLR	EDR	21
PyarRXLR25	Pythium arrhenomanes	par_scaffold_1365	-	6425	6643	ATGTACCTTGCAATGAGCACAAGGCCGGCCCTAGCCTACGCACTCTGCCAGCTCAGTCGTTTTCTCGCACAACCAACGCAGAAGCACGTTGGAGCCCTAAAGAGGGCTCTCCGATACTTGGCCGGCACGAGCGACCATGGAATATGGTACAAGAGCGGTGATCAGGAAGACAATGACCGTGATGTTGAGCTCGTGGGTTTCTGCGACAGTGATTGGTGG	MYLAMSTRPALAYALCQLSRFLAQPTQKHVGALKRALRYLAGTSDHGIWYKSGDQEDNDRDVELVGFCDSDWW	RALR	EDNDR	23
PyarRXLR26	Pythium arrhenomanes	par_scaffold_1729	+	6752	7063	ATGATGGTGCTCGGGCTCTCGCTGGTGACCGTGCATGCAGAAGGTTCGGAAAGTGAGGCGCGTGGATTTGGATTTTCAAACTCGATACCCGGGCGCTGGATCAGGCGCCTCCGTCTGGATCGAGAAAGGCACCGCGAGAACAAGTTAGCCCAGAACTGTTCTCCACCAGGGAACAACGCACCTCACAGGCAGTCATTGCCGCGGACGGCAAGTATAAGAAAGAGAGAAAGGGGGGACGCGCCATTGTCGTCTTGTGGTCTTTGTAGAACTGTTCTGCGGTGGAATCATTCTGTGGAGCCCAAAAACCCTTCA	MMVLGLSLVTVHAEGSESEARGFGFSNSIPGRWIRRLRLDRERHRENKLAQNCSPPGNNAPHRQSLPRTASIRKRERGDAPLSSCGLCRTVLRWNHSVEPKNPS	RRLR	DRER	15
PyarRXLR27	Pythium arrhenomanes	par_scaffold_2210	-	2383	2757	ATGAAGATTTTCACCACGCTGATTCTCGCTACGGCCGCTGCGCTCGCGCTCGCTGACGTTCAAGTCGTTGATACCCGTCCGAGCAGCGGCTTTCAGGCTGGTGGCGACCCAAACGGTGAGGGGCGCATGCTCCGCGGGGGGAGAGATGAGGCCTCGGAGGAAGCCACCAAGTCGTTCGGCACCAAGGTCACAAGCAACGATCCGAACGCCGCTTGTCTTTTCAAGCCCTCGTCGTGCCGCAACACAAAGCGCCCCAGGCAGCGCCGTCTGTCTACCATCCTGCCGCAAGCTGGGGGCCCCACGACGGTCCGGTGGCTGCTCCTGCTCCCCCACTCTAAGCCCTTGGCGGTCAAGGGAGGACGCACGAGCCACCTC	MKIFTTLILATAAALALADVQVVDTRPSSGFQAGGDPNGEGRMLRGGRDEASEEATKSFGTKVTSNDPNAACLFKPSSCRNTKRPRQRRLSTILPQAGGPTTVRWLLLLPHSKPLAVKGGRTSHL	RMLR	EEATK	18
PyarRXLR28	Pythium arrhenomanes	par_scaffold_2855	+	3601	4188	ATGGTCTTTTTCGTGTTGAATCTCGTGTGGTTTGCGCTCGTGTGGCTGGCGCTGCAGGCGTACGTGGCGCGGCAGACCGAGGGCTTTGAGGCGACGATCGTCGTGCGTGCGCTTGTCGACAAGCGTATTAATATCACGGCGCTGCACACAATGCTGGGCAAGCGATCTCTGCGCAAGCAGGCTGTCGAGTGCGACGTGCTTCGCCCCGAGCGGCAGGCCTACATTTGGACAGAACCGCATTTCCCGTCACCCCAGTCCGAAACGCAAATTGAGCTGCTCGTGGACGAGCGACAGCAGCTGCTGCGGTCGATCTCTCTCCAAGTATTCTGCCCCATCGACGAGTCTAAGCCGTTGCAGCGGCAGCACCTCAAAAGGTTCGGGTCCAACTCGTTCCGACGC…	MVFFVLNLVWFALVWLALQAYVARQTEGFEATIVVRALVDKRINITALHTMLGKRSLRKQAVECDVLRPERQAYIWTEPHFPSPQSETQIELLVDERQQLLRSISLQVFCPIDESKPLQRQHLKRFGSNSFRRLYPTPSSTGLTENGLLEEFTKVLRTNGVYVETKAPLARLGSIKNMQQTTAERVDRDVRSRRIR	RSLR	DER	20
PyarRXLR29	Pythium arrhenomanes	par_scaffold_4017	-	921	1274	ATGCGCTTCTTCTTCGCCATCCTTCTTGCTGCCTCAGTAGCTCTTGCGTCTGCGGAACCAGCAGTCGTGGCTGGTACCAACAATCTCGTTGACGAGCAGCTTGCGGCACGCAAGCTCGCCACCTGCGACAATGACAATCCGTGTCGCCCGCCTCGCCCGCCCCCGACGGAGCAACGAAAGCTTCGCGTGCTCTCTGACGACGGTGACGGCCGCCCGCCTCCCTATCGCCCCACGCACGAAGTCGCGCCTCGCAATCCCGACGACAACGACGTGGCTCTTCCGCAGAGCCCAACGCAGCCTCCCGCGTTAGAGTGGTTGCCTTCCCGCACGCCGCGTCCACCGTTCCGACGCGTG	MRFFFAILLAASVALASAEPAVVAGTNNLVDEQLAARKLATCDNDNPCRPPRPPPTEQRKLRVLSDDGDGRPPPYRPTHEVAPRNPDDNDVALPQSPTQPPALEWLPSRTPRPPFRRV	RKLR	DDGDGR	18
PyarRXLR30	Pythium arrhenomanes	par_scaffold_4322	+	1296	1679	ATGCATTGGGGACAGGGAGGCAGATCGTTTTACATGGTCGCATCGACGGCTTCTTCCACGATCTTGCTGGTCTCCCTGTCGATCGCCTCGCGTTGCAGCAGCACCTCGCTCGCCGACGGCTCTTTGATCGTCTGTCCATTGGAAAGCGCCTCGGCCTCGGCCTCTGTGCGCCGCCGCCGGGAAGCTGCGAGGAACTTGCGCCGGTCCTTGTGGGAGCCGCCCATCTTGTTGGAGTACTGGTGGAGCCGATCACTTTCCATAGAGAAAGGTAAGGATATTCGTCCGGATGAATATAAAGAAGGAGAGGAACGCGTACGTGATGATCATGCGGTCGGTCTCGTTGAGCTGAAAGTGGGTCTGCCGCATGGCGAGTCGCTCGACGTT	MHWGQGGRSFYMVASTASSTILLVSLSIASRCSSTSLADGSLIVCPLESASASASVRRRREAARNLRRSLWEPPILLEYWWSRSLSIEKGKDIRPDEYKEGEERVRDDHAVGLVELKVGLPHGESLDV	RNLR	DEYK	34
PyarRXLR31	Pythium arrhenomanes	par_scaffold_4477	-	404	1057	ATGCTCGCTATCAAGAAACTCGCTGTCCTCGCCCTCGCGACCATCGCACTCACGTGCTCCCCCGTTACCCTCGCGTCGCAGGTCGATGCTGCGCCACGCCGGCTTCGCTCCGAACCCGTCCGGCTTCTCACCTCGTACGACTTTGCTGCCGTCAACACTGCTGATGAGAGCGATGCCGTCGCTGCCGATTACGGCGAGGACGAAGTCCGTGCGAGCGCCGACGAACAGGGCGAGGGTGATTCCACTGGGAGCGAGGCCCGTTCGATCCCGGATGGTTCCCCCGAGACCGAGTCGCGTGGCCAACTCACCGACATGCTTGTGGACGCAGCCGTGGACAAGGCCGCGGAGACGGCCAAGAAGGTCAAGGACAAGGTGAAGGAGAAGGTGAAGACGAAGGCC…	MLAIKKLAVLALATIALTCSPVTLASQVDAAPRRLRSEPVRLLTSYDFAAVNTADESDAVAADYGEDEVRASADEQGEGDSTGSEARSIPDGSPETESRGQLTDMLVDAAVDKAAETAKKVKDKVKEKVKTKAKQVKDKVKEKVKSKAKEVKDRVKDRVKQKIKDKINGVPSAGGSTQPTAGTDTSPPADTDTSGSVSDTTDAETEAASGADETVRRL	RRLR	EDEVR	25
PyguRXLR1	Pythium guiyangense	contig1	-	417067	417318	ATGGCGGAGCTCTGGACTCCGGTCGCGACGCGAGCGGTGGCTGCGCTGACGGCTGCGACTGCGCGACGGACTCTGTCGGCTGCGTCGCTCTCTCTCGTCTTGCGCTCGGTCGCGAGGCGCTCGGTCGTGACGATCTGCGCTCGACGACTGCGTCTCGATGATACTCGAAGCGACTTCTTCCGCCGCAGGCTTGAGCACCGCGGACGCCACCACGCCGTTGCTCTCTGGACCAACAGGCGACACTGTGGCGTC	MAELWTPVATRAVAALTAATARRTLSAASLSLVLRSVARRSVVTICARRLRLDDTRSDFFRRRLEHRGRHHAVALWTNRRHCGV	RRLR	DDTR	38
PyguRXLR2	Pythium guiyangense	contig1	+	1571075	1571512	ATGCCTCACTGGGCGACGCAAACTGTATTCGCTCGTGCGCTTACGTGCGTCGCGCCATGGCGCCTCGTGTTCTATGCTGCTCCTCCTGCTCTTGCTGCATGTAAATGTGTGTGCGCAGCGCGCACACACTGCAAGCAGCTGCGCGTTCTCGTCCAACGCACACACGGCTTACTCGGTGTGCAGGCGCTCCTCGAGGTACTTGACCGCGTCCTTCGTGATCACGAGCAAGTCCTTCTGGAGGATCGAGTAGACGTTGATCTTGTGCTGCGGCAGCGTGTCGACGTACGGGATGTTGCGCGTCGAGAGCAAGAAGTTCGTCGCAACGTCCTCCGAGTCAATGAACAGCGCGTGGTCCCACCCGCGCGCCTCGAGGAACTGCTTCATGTCCTTCGTCTTGGC…	MPHWATQTVFARALTCVAPWRLVFYAAPPALAACKCVCAARTHCKQLRVLVQRTHGLLGVQALLEVLDRVLRDHEQVLLEDRVDVDLVLRQRVDVRDVARREQEVRRNVLRVNEQRVVPPARLEELLHVLRLGALLRGGGSIDACV	RVLR	EDR	32
PyguRXLR3	Pythium guiyangense	contig1	-	2929796	2930020	ATGCGTCCGAGGCGCTTTGTCCGTTCTCGTTGCCACAAGCGCTGGCAGCGCCAAGCAGCGAGCCTCTCCATATCTACCGCGTCTTCCTCCAGCTCCAGTCGCTTCGAAACTTCAAAGAGCCGCAGGACTTTGCGGCGATCGCGTACGAGAACCCGTTCACGAGCAGAGGACGAGGTGCGTATGTGCGTGTGTGGATCTACAGAGAAGCTTCACAAGGTCACTCAC	MRPRRFVRSRCHKRWQRQAASLSISTASSSSSSRFETSKSRRTLRRSRTRTRSRAEDEVRMCVCGSTEKLHKVTH	RTLR	EDEVR	32
PyguRXLR4	Pythium guiyangense	contig2	-	148910	149917	ATGCGCTGCTGGAGCTGCCCGTCGCCACCTTGGAGCAGCGTCGCCATCATGGCTTTGAGCTGCGCGTTCTCGACGGATGCGAGCTCGCGCAGTCGGAGCTGGCGCTCTGCGAGGCGCTTCCAGATCTGCACGCGCGTGTTGCGCACGATCGTCGACGAGCGGTTCTGCTGCTCGAGCAGCAGGAGCTGCACTTCGAGCTTCGTCGACTCGGACCGGAGCTGCATGACCTCTTCGCGGACCTTGTCGCGCCACGATGGCGCACTCTTCTTGTTGCGCGTCGCCACGACAGTCGCAGTCGCATCGCTACGTGCGACTGGGGACGGTGACGACGATGGCGACGACGACGCTGAGCTGCTTGGTGTGTGCTTGAGTTTCTTGCGTCGCGGCGATGTGGTGGAC…	MRCWSCPSPPWSSVAIMALSCAFSTDASSRSRSWRSARRFQICTRVLRTIVDERFCCSSSRSCTSSFVDSDRSCMTSSRTLSRHDGALFLLRVATTVAVASLRATGDGDDDGDDDAELLGVCLSFLRRGDVVDVLRRRLPTCETGEPRPVHELLLLSTQLGVRDANAAASSVAKSSSASASSTLSSTPCIDWRNARSSGTTSDACCVSMRCVSAGALLASASSESRMRSLRVHSIVYVQVACVRGVLREITNEGPRWRSSRPASLSVVNTDEPAQRNHDDRHQQLAVATDAWLFTRAARTASANVCNRSVWICARAASSCALVLRSSGDACVSPWR	RVLR	DER	27
PyguRXLR5	Pythium guiyangense	contig2	+	1419339	1419788	ATGTGGAGAGGCGCGTTGTTTCTGCGGATCGCCTTGTTCTCGCGCGCGAGGCGTTGCAAGGAGCGCTCGCTTCGTGCTCTTGATCCTGCTCACTCTCCAACTCGCCACGACAACGACAAGTCGCGCGCAACAGCAGCTTTGGATCTCGCGGCATGCCGCAACTCGGACACGACAGCGGCAGCGGCCGATCGCGTCAGCCCGTGTCGAGCACGCACAAGGATCCGCGAGGTGCAACGAACTCGTCGCGTCAGCGCACGGACACGAGCACGGACGCATCGCCAGCAAGCGCAACGATGCTCCAGCAGCACCGCTCGAGCGCCGTGCCGCATCCACTGCGTCTCTCGGACCGCCAGCTTGTCAAGAGCGCTCGACTTGCGGCGTCGAGCATCGACTGGGACG…	MWRGALFLRIALFSRARRCKERSLRALDPAHSPTRHDNDKSRATAALDLAACRNSDTTAAAADRVSPCRARTRIREVQRTRRVSARTRARTHRQQAQRCSSSTARAPCRIHCVSRTASLSRALDLRRRASTGTHSATPVRRGARRRRPVQ	RSLR	DNDK	16
PyguRXLR6	Pythium guiyangense	contig2	+	1799375	1800076	ATGTGCGCGTTGCCTATGTCCCAGCAGCCGCAGTCGATGGCGACGGCCGCGTTGCCAGTGCTCCTGCTCGCTCGCTCTGTGTGCGGTCGCGCAGTCGGAGCTGGAACGCGCTCGCGACCACTGCGTCTTTCGTTGCTGCGCTCGAGTCACTCGCGTCTTTCAGTGATGCTCGGCGCTGCGGACGAGACGCGACGCTGTTCGACCGCCGGAGCTTCATGCGCTCGGCGCGCAAAGCAGCTTCGTCTGCTGCGTCCACTTCCTTTCGCGCTACGTCGAACGCCTGGCGATCAGAGAGAGAGAGAGCCAAGACAAGGGTCAGTCATCTCCAGTCGCTATGGCACACAGCCATACCAGTCGAGACTAGCTCTGTCCAGTCGAGTCCCAGACACTCCAACAACG…	MCALPMSQQPQSMATAALPVLLLARSVCGRAVGAGTRSRPLRLSLLRSSHSRLSVMLGAADETRRCSTAGASCARRAKQLRLLRPLPFALRRTPGDQREREPRQGSVISSRYGTQPYQSRLALSSRVPDTPTTPSLASSAPSRHIHTYTQRHKDTLTRTEQNDVSVAKKSVGFLFGSSPKGSNTVIPASRVTSCHVLEHQVCVSHTSQSKKRHKSQVRSKRLARGLLKSPRAKS	RPLR	DETRR	29
PyguRXLR7	Pythium guiyangense	contig2	-	1810943	1811812	ATGGCGACGGCCGCGTTGCCAGTGCTCCTGCTCGCTCGCTCTGTGTGCGGTCGCGCAGTCGGAGCTGGAACGCGCTCGCGACCACTGCGTCTTTCGTTGCTGCGCTCGAGTCACTCGCGTCTTTCAGTGATGCTCGGCGCTGCGGACGAGACGCGACGCTGTTCGACCGCCGGAGCTTCATGCGCTCGGCGCGCAAAGCAGCTTCGTCTGCTGCGTCCACTTCCTTTCGCGCTGCGTCGAACGCCTGGCGATCAGAGAGAGAGAGAGAGAGCCAAGACAAGGGTCAGTCATCTCCAGTCGCTATGGCACACAGCCATACCAGTCGAGACTAGCTCTGTCCAGTCGAGTCCCAGACACTCCAACAACGCCAAGCCTAGCCAGCTCAGCTCCGTCTCGACA…	MATAALPVLLLARSVCGRAVGAGTRSRPLRLSLLRSSHSRLSVMLGAADETRRCSTAGASCARRAKQLRLLRPLPFALRRTPGDQRERERAKTRVSHLQSLWHTAIPVETSSVQSSPRHSNNAKPSQLSSVSTHTHIHTETQRHTDTHRAKRRERREEVGRVLVRVFAKVVKDAPHFVSRALSRVCERCDLRCDAGDCCAHRVERRRRFGPCISRRLEQRELCLELRKACLELCKVVVDRIERLTRSERDALELVAKVEDLRVVLLHEAHEVVQHSGLLVHGLRVAEAQE	RPLR	DETRR	17
PyguRXLR8	Pythium guiyangense	contig2	-	1818187	1818894	ATGTGCGCGTTGCCTATGTCCCAGCAGCCGCAGTCGATGGCGACGGCCGCGTTGCCAGTGCTCCTGCTCGCTCGCTCTGTGTGCGGTCGCGCAGTCGGAGCTGGAACGCGCTCGCGACCACTGCGTCTTTCGTTGCTGCGCTCGAGTCACTCGCGTCTTTCAGTGATGCTCGGCGCTGCGGACGAGACGCGACGCTGTTCGACCGCCGGAGCTTCATGCGCTCGGCGCGCAAAGCAGCTTCGTCTGCTGCGTCCACTTCCTTTCGCGCTGCGTCGAACGCCTGGCGATCAGAGAGAGAGAGAGAGAGCCAAGACAAGGGTCAGTCATCTCCAGTCGCTATGGCACACAGCCATACCAGTCGAGACTAGCTCTGTCCAGTCGAGTCCCAGACACTCCAAC…	MCALPMSQQPQSMATAALPVLLLARSVCGRAVGAGTRSRPLRLSLLRSSHSRLSVMLGAADETRRCSTAGASCARRAKQLRLLRPLPFALRRTPGDQRERERAKTRVSHLQSLWHTAIPVETSSVQSSPRHSNNAKPSQLSSVSTHTHIHTETQRHTDTHRAKRRERREEVGRVLVRVFAKVVKDAPHFVSRALNRVCERCDLRCDAGDCCAHRVESRCRLGASFSRWRTWCCYSY	RPLR	DETRR	29
PyguRXLR9	Pythium guiyangense	contig2	-	2067348	2067629	ATGCACGTCGCAGCGCGTTCGGTACTCAAGCGCAAAGTGGTCTCAGTTCTGGCGCTACTTCCGGCGGTCATGGCTCGGCCTCTTCCCGCCGCATCTCTGGAACGTGAGCTGCGTGAGCAAGACGCTCGTGTCTCGGACAAACAATCCGCTAGAGCGGTTCAACAAGACGTTGAATGTAATAGGACCTCAGACGACCGAACTGCAGAGCAGTTGGACAACACTGAGTCCCAATACGGGGTCTTGAGGAAGCTTGGGCTCCAGCGCGAAGGGACTCACACGAAG	MHVAARSVLKRKVVSVLALLPAVMARPLPAASLERELREQDARVSDKQSARAVQQDVECNRTSDDRTAEQLDNTESQYGVLRKLGLQREGTHTK	RELR	DDR	25
PyguRXLR10	Pythium guiyangense	contig2	+	2078710	2078991	ATGCACGTCGCAGCGCGTTCGGTACTCAAGCGCAAAGTGGTCTCAGTTCTGGCGCTACTTCCGGCGGTCATGGCTCGGCCTCTTCCCGCCGCATCTCTGGAACGTGAGCTGCGTGAGCAAGACGCTCGTGTCTCGGACAAACAATCCGCTAGAGCGGTTCAACAAGACGTTGAATGTAATGGGACCTCAGACGACCGAACTGCAGAGCAGTTGGACAACACTGAGTCCCAATACGGGGTCTTGAGGAAGCTTGGGCTCCAGCGCGAAGGGACTCACACGAAG	MHVAARSVLKRKVVSVLALLPAVMARPLPAASLERELREQDARVSDKQSARAVQQDVECNGTSDDRTAEQLDNTESQYGVLRKLGLQREGTHTK	RELR	DDR	25
PyguRXLR11	Pythium guiyangense	contig4	+	47100	47819	ATGCACGTCATGTCTCTCTTCGTCTCTCTTACAGTCTCTCTGTGTCTTACAGCCGCTCGCGTCTTAGCGCCGAAGCAGCCCCTGCGAGTGCGCAGCTGGCGGCGCGTCGAGCGACGAGATCGCTGCGAGCCAGCGGATGAGCCACTGCGCCGCGAGCTGCGGGAGGCGCCGCGCGCGCACAAAGTGCCACGCGCGCAGGAGCGCAACGACCGCGAGCACGCGACGGAGCAGCGCGTTGCGCATCCATCCGCGCACGATCGCGACGACGCGGCGGCCACGGAGCTCGAGCGCGAGCAGCAGCGAGCTGTCGACGAGCGCGCGCATGTCGTGGAGGCGCGTCGTGACGACCTGGAGCTCGTTCTAATGCGCAGAAGAGAGCGAGAGAAGAGTGAGCGAGTC…	MHVMSLFVSLTVSLCLTAARVLAPKQPLRVRSWRRVERRDRCEPADEPLRRELREAPRAHKVPRAQERNDREHATEQRVAHPSAHDRDDAAATELEREQQRAVDERAHVVEARRDDLELVLMRRREREKSERVVHEQRVDETSRWTHVVARHVVLERLDERRQVAAHLVHLLHLARHHRALSVHSVSEASSVSHERVSHAKRRRLERRTYSRVKLSKCASSSSRFFLSSSTRSWSSPSSS	RELR	ELER	23
PyguRXLR12	Pythium guiyangense	contig4	+	1260907	1261362	ATGCCACATGCGCTGCTGCTGAGCTCTGCCGTCGTCCTAACCTATCACTTCATCTCGCCAGAGCTCGTCCTTGCTCTCCTTCCATTAGACTGCGATCGCAGCGAGCGGCCGCGGCCCCGAGAGCTTGCGCAAGCTCGCAAACAGACTCTTCTTCTCGTTCGCATTGCCGCGTCGGAACCGCAGCACGAGCGGCCGCTTCGCTTCGTTCAGCTCCCACAACGTGTGCTTCAAGCCTGCGTGCTCAATGTTCGCGCGTCCGATCGCGACGAGGCAGTCGCCAGGGTTCACCGACGCACTTTGGCCAGAGCTCCGGCGCACAATGAGCCGCGTCGATCGCGCCTTTGCGTCGCGCTTGGGCTCCTGCACGAGCGCAAGCGTCCGTTGTCAGTCGCTCACCAC…	MPHALLLSSAVVLTYHFISPELVLALLPLDCDRSERPRPRELAQARKQTLLLVRIAASEPQHERPLRFVQLPQRVLQACVLNVRASDRDEAVARVHRRTLARAPAHNEPRRSRLCVALGLLHERKRPLSVAHHDVRQAPIDRQTSRQCRRTS	RPLR	DEAVAR	25
PyguRXLR13	Pythium guiyangense	contig4	-	1609131	1609376	ATGCACGTCGCAGCGCGTTCAGTACTCAAGCGCAAAGTGGTCTCAGTTCTGGCGCTACTTCCGGCGGACATGGCTCGGCCTCTTCCCGCCGCATCTCTGGAACGTGAGCTGCGTGAGCAAGACACTCGTGTCTCGGACAAACAATCCGCTAGAGCGGTTCAACAGGACGTTGAACGACACGTTCAAGTCCTCGCACCCAAACATCATCAAGTTCCTCGCTGGAATTTAAGCCATCTCGCGTCGCAA	MHVAARSVLKRKVVSVLALLPADMARPLPAASLERELREQDTRVSDKQSARAVQQDVERHVQVLAPKHHQVPRWNLSHLASQ	RELR	DVER	25
PyguRXLR14	Pythium guiyangense	contig4	+	1637054	1637299	ATGCACGTCGCAGCGCGTTCAGTACTCAAGCGCAAAGTGGTCTCAGTTCTGGCGCTACTTCCGGCGGACATGGCTCGGCCTCTTCCCGCCGCATCTCTGGAACGTGAGCTGCGTGAGCAAGACACTCGTGTCTCGGACAAACAATCCGCTAGAGCGGTTCAACAGGACGTTGAACGACACGTTCAAGTCCTCGCACCCAAACATCATCAAGTTCCTCGCTGGAATTTAAGCCATCTCGCGTCGCAA	MHVAARSVLKRKVVSVLALLPADMARPLPAASLERELREQDTRVSDKQSARAVQQDVERHVQVLAPKHHQVPRWNLSHLASQ	RELR	DVER	25
PyguRXLR15	Pythium guiyangense	contig4	+	1846758	1847033	ATGATCGGCGTCGTCGTCTGGGTCGTCGGCATCCCGTTCTTCTTCTGGATCCTCATTCGCCTCGCGCAGGACCGCGGCGTGGCCGAGCGCTTGCGGCTCTTGCGCAAGCCCCCGGCGCGGCGCCTGCGCAAGAAGTGGCTGAACGAAGTGCTCGAGCAGCACGCGCGCGACGGCGTGTGCGTGCCCGAGATGGACAACGTCGACGTCCAGGACGAAGAGCTCGCCAAGTACATGAAGCGCAAGAACCTCACGGTACGAGCTTGCGCTGCTGGCGTA	MIGVVVWVVGIPFFFWILIRLAQDRGVAERLRLLRKPPARRLRKKWLNEVLEQHARDGVCVPEMDNVDVQDEELAKYMKRKNLTVRACAAGV	RLLR	DEELAK	22
PyguRXLR16	Pythium guiyangense	contig5	-	1020966	1021367	ATGCTCGCTCCACTGGCGGCGCTGCTGCAGCAACGGCTCATTCCTCAACGCGATGCGTTCTACTCACGTCTTCGGCTCTTCGTCTTCCTCTTCTTCGCGCTCGATCATACGCATGCTGCTGCTCGCAATGGCGCTCGTCTGCGCGCTCTGCGTCGCGAACAGCACCACTGCGTCTGCTGCTGCGACGATCGACCCGTCGACGCTGTTCAAGATCACAGAGACACCAGTTGCGTCGACGAGCAGCAGTCCCTCGGCGAGCCTCAAGTTCACGAAGCAGATCAGTGTGAGCTCGAATGTCGACGGCGCGATCGCTGCCGTCACTGCGCTCACGACCAACTTGCCTGGCCAAGTCTTCATCTCGTACGCACCGAAAGCGAGCAAAGGAAGCAGTGCGCAACT…	MLAPLAALLQQRLIPQRDAFYSRLRLFVFLFFALDHTHAAARNGARLRALRREQHHCVCCCDDRPVDAVQDHRDTSCVDEQQSLGEPQVHEADQCELECRRRDRCRHCAHDQLAWPSLHLVRTESEQRKQCATR	RALR	DDR	39
PyguRXLR17	Pythium guiyangense	contig5	-	1335731	1336228	ATGGAGTGGAGCAAGTGTCTCTCGTGTTCATTCGTCGTCTCTATATGTTGCGCTACCTATTGCAGAACAAACTTTGTCCTCTCTTGCTCTCTCTCGCTCGCTTTGTGTCGCGGACGACAAGGCACAAGCGAATCGTCTGCTGTTGTTGCACTCCTACTGCGTCTTGAGTGTCTTCGTGCTCTTCGACGCCTTGTTCGCTGGCTTGTTTGCGACTGCAAAGTAGATGCTCGAGCCGACAATGAGGACGCCAAAGATGACGCCCCAGATGATCTTGACAAAGAGCGGGAACGGCGCCGTGAACATGCCTTGGCCGTGCTTCACGATCACGCACACTTCGGTGCACACGACAATCACGCCAAGCCACGCTCGCGGTCCGAGCTTCTTCACTGGCACTTGCTC…	MEWSKCLSCSFVVSICCATYCRTNFVLSCSLSLALCRGRQGTSESSAVVALLLRLECLRALRRLVRWLVCDCKVDARADNEDAKDDAPDDLDKERERRREHALAVLHDHAHFGAHDNHAKPRSRSELLHWHLLHAVHVHRERRKDVVLCDGVAPSSVPDDQAVDVE	RALR	EDAK	18
[truncated: 331 more rows]
