# Supplementary material for: Atypical RXLR effectors are involved in Phytophthora cactorum pathogenesis
Source: aBIOTECH. 2025 Jan 27;6(1):50–62. doi: 10.1007/s42994-025-00198-4 (PMC11889317; doi:10.1007/s42994-025-00198-4)
Supplement: Supplementary file 3 — Supplementary file3 (XLSX 10 KB) [file 42994_2025_198_MOESM3_ESM.xlsx]

## Sheet: Sheet1
Table S3 Primers used in this study
ID	F	R
PcaRXLR1	gacgagctgtacaagggtaccGGAAGCGCGCCTTCTAAAGCAGC	gcggactctagttcatctagaTGCGGTGCGGCCTCGAAAATCTG
PcaRXLR4	gacgagctgtacaagggtaccAACCCTGTCGAGACTGAAGACTC	gcggactctagttcatctagaTGACTGTTGTTGAATGCAATATA
PcaRXLR6	gacgagctgtacaagggtaccCGCGTTCCTTGTCCGAGAACGCG	gcggactctagttcatctagaGTGTCTGCACAGTCGTTTCTGGA
PcaRXLR11	gacgagctgtacaagggtaccGCTTCCTTCGCAGTACGCAGACT	gcggactctagttcatctagaGCGAGGTTTCCTCACTTTATATT
PcaRXLR20	gacgagctgtacaagggtaccGCCTCGGTGTCGGCAGCCTCGGA	gcggactctagttcatctagaTTGCTGACAGGAGAGCAGCCAGC
PcaRXLR26	gacgagctgtacaagggtaccGTCTTAACTGGTGCCGAGGAGAC	gcggactctagttcatctagaTGTACCCCACGATGAAGTTAACG
PcaRXLR34	gacgagctgtacaagggtaccGAGCGCCAACTTCGCGTCGAAGA	gcggactctagttcatctagaTGTCCAGAAGTTTGCCAAGGCCA
PcaRXLR36	gacgagctgtacaagggtaccAACGAGGCCACCGACATCATGCG	gcggactctagttcatctagaCTAACTATGTGGAGCTCATCGAA
PcaRXLR47	gacgagctgtacaagggtaccGAGCCGAAGTTGGCCGTCAAGTT	gcggactctagttcatctagaTGACGAAGAGACAATCGGGGAGA
PcaRXLR56	gacgagctgtacaagggtaccGCCGTGGCAACGACGGACTCCCA	gcggactctagttcatctagaACAAACCCCTACCTGTCAGTTTA
PcaRXLR65	gacgagctgtacaagggtaccGCATCGACTGCAAGTCTGACCAA	gcggactctagttcatctagaCCGGTGCGTGGGGCAACCGTCGC
PcaRXLR77	gacgagctgtacaagggtaccGCAAACTCTATATATCCTGGTTA	gcggactctagttcatctagaTCACAGGAAAAGTGAAGGTCGAG
PcaRXLR84	gacgagctgtacaagggtaccGAACTAACGACCACACGATTAGA	gcggactctagttcatctagaTTCACGCAGCAAACCAAATATGT
PcaRXLR107	gacgagctgtacaagggtaccCTCGAAGCAGGACGGCGGACCCT	gcggactctagttcatctagaACTTTTTGACGTTGAAGAAGGGG
PcaRXLR116	gacgagctgtacaagggtaccGCCTCGACAGCTACCGTGACTTC	gcggactctagttcatctagaTGCGGCAGGTGCAAGGGCTTTCG
PcaRXLR128	gacgagctgtacaagggtaccGCAGAATTCGACCACACTAAACT	gcggactctagttcatctagaGTCTCAGATCCATGTTGGGTATC
PcaRXLR132	gacgagctgtacaagggtaccCAGCCTGATCAAGCCTACGGGCC	gcggactctagttcatctagaTTACTGCCGTTATGAAAGCGGAG
PcaRXLR4-HIGS-sense	agctttcgcgagctcggtaccCGGAGGCAACTCGCAGAGG	aattcttacacatttggatccTATATTGCATTCAACAACAGTCAGTTTC
PcaRXLR56-HIGS-sense	agctttcgcgagctcggtaccAGTATTCGCCTACTTTCTTGCATCG	aattcttacacatttggatccTAAACTGACAGGTAGGGGTTTGTTT
RFP-HIGS-sense	agctttcgcgagctcggtaccATGGCCTCCTCCGAGGACG	aattcttacacatttggatccGGCGCCGGTGGAGTGGCG
PcaRXLR4-HIGS-antisense	caatttgcaggtatttctagaTATATTGCATTCAACAACAGTCAGTTTC	ctcgagcttgcatgcctgcagCGGAGGCAACTCGCAGAGG
PcaRXLR56-HIGS-antisense	caatttgcaggtatttctagaTAAACTGACAGGTAGGGGTTTGTTT	ctcgagcttgcatgcctgcagAGTATTCGCCTACTTTCTTGCATCG
RFP-HIGS-antisense	caatttgcaggtatttctagaGGCGCCGGTGGAGTGGCG	ctcgagcttgcatgcctgcagATGGCCTCCTCCGAGGACG
PcaRXLR4-qPCR	CGTCTTCCTCGCTGCCACGGTGGC	GACGTGGTGGTGGTGGTGAATGAAT
PcaRXLR56-qPCR	ACTATTACCTAGTGCTGCTGGT	CGAGGATGTGGTCGTCGTTGTCAC
PcaUbc-qPCR	ATGGCTTTAAAGCGGATCAAC	CTAAGTGGCGTACTTGGCGGTC
